# Supplementary material for: Assessment of reference genes at six different developmental stages of Schistosoma mansoni for quantitative RT-PCR
Source: Sci Rep. 2021 Aug 19;11:16816. doi: 10.1038/s41598-021-96055-7 (PMC8376997; doi:10.1038/s41598-021-96055-7)
Supplement: Supplementary file 2 — Supplementary Information 2. [file 41598_2021_96055_MOESM2_ESM.xlsx]

## Sheet: Table S1
Supplementary Table S1. Information from the libraries used to select the genes with lowest coefficient of variation based on the DESeq2, UQ, TMM-CPM and TPM values for RT-qPCR validation.
SRA Accession number	Layout	Read length (bp)	Groups (life-cycle stage)	Total Reads (x10^6)	Aligned Reads (x10^6)	Aligned Reads (%)	Source publication
SRR922067	SINGLE	100	Miracidium	71.1775	66.2965	93.1425	https://www.ncbi.nlm.nih.gov/sra/?term=SRR922067
SRR922068	SINGLE	100	Sporocysts	78.6937	72.4567	92.0744	https://www.ncbi.nlm.nih.gov/sra/?term=SRR922068
SRR11248243	PAIRED	101	Sporocysts	117.262	28.9028	24.648	https://www.ncbi.nlm.nih.gov/sra/?term=SRR11248243
SRR1142421	SINGLE	97	Cercariae	27.4435	23.9973	87.4425	https://www.ncbi.nlm.nih.gov/sra/?term=SRR1142421
SRR1142423	SINGLE	97	Cercariae	19.6671	11.8234	60.1176	https://www.ncbi.nlm.nih.gov/sra/?term=SRR1142423
SRR5860351	SINGLE	100	Cercariae	91.095	86.709	95.1852	https://www.ncbi.nlm.nih.gov/sra/?term=SRR5860351
SRR8763176	PAIRED	151	Schistosomula	21.9337	14.5169	66.1854	https://www.ncbi.nlm.nih.gov/sra/?term=SRR8763176
SRR8763177	PAIRED	151	Schistosomula	20.2225	11.6476	57.5974	https://www.ncbi.nlm.nih.gov/sra/?term=SRR8763177
SRR8763178	PAIRED	151	Schistosomula	21.1193	12.5077	59.2243	https://www.ncbi.nlm.nih.gov/sra/?term=SRR8763178
SRR8763170	PAIRED	151	Schistosomula	18.6566	11.4715	61.4878	https://www.ncbi.nlm.nih.gov/sra/?term=SRR8763170
SRR8763171	PAIRED	151	Schistosomula	20.4535	12.4583	60.9105	https://www.ncbi.nlm.nih.gov/sra/?term=SRR8763171
SRR8763180	PAIRED	151	Schistosomula	21.1872	14.1134	66.6128	https://www.ncbi.nlm.nih.gov/sra/?term=SRR8763180
ERR572993	PAIRED	100	Adult males	5.50874	5.1339	93.1956	https://www.ncbi.nlm.nih.gov/sra/?term=ERR572993
ERR573090	PAIRED	100	Adult males	6.36996	4.78845	75.1724	https://www.ncbi.nlm.nih.gov/sra/?term=ERR573090
SRR5170167	PAIRED	126	Adult males	21.3051	19.875	93.2878	https://www.ncbi.nlm.nih.gov/sra/?term=SRR5170167
SRR5170168	PAIRED	126	Adult males	21.3119	20.1491	94.5438	https://www.ncbi.nlm.nih.gov/sra/?term=SRR5170168
SRR5170166	PAIRED	126	Adult males	26.7651	25.4459	95.0713	https://www.ncbi.nlm.nih.gov/sra/?term=SRR5170166
ERR582515	PAIRED	100	Adult males	5.46497	5.12937	93.8591	https://www.ncbi.nlm.nih.gov/sra/?term=ERR582515
ERR572988	PAIRED	100	Adult females	7.01528	5.4097	77.1132	https://www.ncbi.nlm.nih.gov/sra/?term=ERR572988
ERR573085	PAIRED	100	Adult females	6.71443	5.49397	81.8232	https://www.ncbi.nlm.nih.gov/sra/?term=ERR573085
ERR578187	PAIRED	100	Adult females	5.97793	4.65345	77.8438	https://www.ncbi.nlm.nih.gov/sra/?term=ERR578187
SRR5170162	PAIRED	126	Adult females	18.9709	17.2638	91.0013	https://www.ncbi.nlm.nih.gov/sra/?term=SRR5170162
SRR5170160	PAIRED	126	Adult females	20.4522	18.9508	92.6592	https://www.ncbi.nlm.nih.gov/sra/?term=SRR5170160
SRR5170161	PAIRED	126	Adult females	20.2996	19.2612	94.8847	https://www.ncbi.nlm.nih.gov/sra/?term=SRR5170161

## Sheet: Table S2
Supplementary Table S2. List of S. mansoni transcripts detected by the DESeq2 normalization method with raw counts for each sample analyzed being described.
gene_ID	SRR11248243_Sporocysts	SRR922068_Sporocysts	SRR922067_Miracidia	SRR1142421_Cercariae	SRR1142423_Cercariae	SRR5860351_Cercariae	SRR8763170_Somula	SRR8763171_Somula	SRR8763176_Somula	SRR8763177_Somula	SRR8763178_Somula	SRR8763180_Somula	ERR572993_Males	ERR573090_Males	ERR582515_Males	SRR5170166_Males	SRR5170167_Males	SRR5170168_Males	ERR572988_Females	ERR573085_Females	ERR578187_Females	SRR5170160_Females	SRR5170161_Females	SRR5170162_Females
SmLNCA118652-IBu	209.996	77.0134	29.4111	0	0	0.697168	0	0	0	0	0	0	0	0	0	0	0	0	0	0	0	0	0	0
SmLINC118656-IBu	0.81576	108.022	115.978	26.0788	78.7379	32.0095	39.4122	38.4083	80.2101	73.7277	97.2215	24.9325	14.1177	18.3383	14.0047	7.14369	5.47227	9.37392	14.5905	22.6253	17.2676	10.8131	11.2295	25.6265
SmLINC118657-IBu	20.8764	16.7559	29.0133	69.9573	133.26	8.60934	74.0523	51.8983	101.55	149.026	145.607	63.1038	53.6792	19.0668	52.8749	28.0413	11.9449	14.2486	54.7201	73.8762	63.5264	20.3661	17.9857	16.4832
SmLINC118666-IBu	3.78636	0	0	0.577505	0	0	1.13381	6.10415	3.8622	19.6382	10.3655	0.894832	7.40574	35.8541	7.2788	0	0	0	15.4007	8.99034	14.2185	0	0	0
SmLNCA118684-IBu	316.595	148.664	24.9107	0	0	0.12949	0	0	0	0	0	0	0	0	0	0	0	0	0	0	0	0	0	0
SmLNCA118687-IBu	5.6019	19.7232	21.1133	2.11844	1.25561	6.46981	0	0	0	0	3.00797	1.17937	0	5.03262	6.82579	0	0	0	0	0	0	0	0	0
SmLNCS101701-IBu	1.60215	1.05016	1.42395	0	0	0.3219	0	0	0	5.07491	0	0	0	0	0	0	0	0	0	0	0	0	0	0
SmLNCA118689-IBu	1.20897	1.85157	2.63612	0	0	0.340556	0	1.2982	0	0	0	0	0	0	0	0.945477	0	3.1499	5.69646	8.25949	27.3583	6.75843	15.5786	5.69198
SmLINC118691-IBu	2.52656	5.67998	0	361.614	390.416	3.91892	288.934	304.675	219.716	266.039	278.61	244.949	244.742	193.359	242.908	198.322	143.84	239.643	175.855	186.125	298.848	181.939	175.24	132.47
SmLINC118710-IBu	30.2467	269.144	244.612	143.918	133.431	102.916	9.56348	31.2844	49.7001	51.9688	75.7687	29.1457	15.6391	19.7348	40.6111	10.3253	2.9683	8.97139	21.9825	28.9677	20.4543	1.74721	0.865166	2.52706
SmLINC118711-IBu	1.60978	2.56406	1.86251	1.79454	0	1.23514	0	0	0	0	0	0	0	0	0	0	0	0	0	0	0	0	0.822587	0
SmLINC118716-IBu	1.6292	9.15842	8.90863	0	0	1.46492	1.32366	0	0	0	0	0	0	0	0	0	0	0	0	0	0	0	0	0
SmLNCA118727-IBu	41.4476	51.9768	20.8763	12.3143	11.1056	20.4901	3.64765	4.40044	0	0	4.93627	3.84126	0	0	2.38162	0.481162	0	1.24181	3.00219	2.91583	0	0	0.787424	0.789468
SmLINC118767-IBu	3.2007	3.10953	0.351361	0	3.76116	3.60073	2.97698	2.76151	0	0	0	4.72304	0	0	0	0	0	0	0	0	0	0	0	0
SmLNCA118774-IBu	0	19.1394	0	0	0	0	0	0	0	0	0	0	0	0	0	0	0	0	0	0	0	0	0	0
SmLNCS118816-IBu	0	0	0	6.43636	0	0.123875	0	0	0	0	0	0	0	2.62474	0	0	0	0	0	0	0	0	0	0
SmLNCS118819-IBu	0	0	0	0	27.5616	0	0	1.20645	0	0	0	0	9.39815	0	2.33156	0.951961	0.685045	0	0	0	0	0	0.803111	0.801575
SmLNCA118827-IBu	15.2744	134.457	186.376	26.2424	0	12.9977	2.47731	14.6025	7.63938	8.23214	11.3117	8.8066	4.79633	8.02213	0	2.87947	0.672472	0	5.96332	0	0	0	0.790568	1.58406
SmLINC118843-IBu	125.166	60.7985	25.7272	0	0	4.75382	0	0	0	0	0	0	0	0	0	0	0	0	0	0	0	0	0	0
SmLINC118854-IBu	4.38808	53.3978	61.7236	31.6696	52.9442	23.8891	3.06938	5.71388	1.43678	0	12.4169	1.21861	2.25292	7.47842	4.53009	1.87976	0	3.18704	2.77477	0	0	0	0	0
SmLINC118856-IBu	2.78874	10.0343	23.0424	47.5449	68.104	10.1192	10.9334	7.28256	22.0275	10.8725	30.0129	11.1675	2.24386	9.92219	0	4.22644	0	0.638988	2.76179	2.65173	0	0	1.71294	0
SmLINC118857-IBu	0	0	0	9.68323	14.9228	3.49173	1.58669	0	0	0	0	0	0	0	0	0.469377	0	0	0	0	0	0.872445	0	0
SmLINC118858-IBu	19.0081	64.1145	57.7612	20.5695	7.81437	79.5553	12.3302	5.58772	14.1004	9.54995	6.25613	4.87005	19.2144	8.03496	26.0994	1.92088	0.671668	4.35062	26.8801	26.0977	10.4848	0.821579	0.789781	0
SmLNCA118865-IBu	31.3588	31.6071	11.7276	0	0	0.52383	0	0	0	0	0	0	0	0	0	0	0	0	0	0	0	0	0	0
SmLINC118869-IBu	1.59873	0	0	0	0	3.76581	0	0	0	0	0	0	0	0	0	0	0	0	0	0	0	0	0	0
SmLNCA118888-IBu	70.3721	114.237	60.0877	4.8316	0	34.2773	59.9375	30.1823	22.8598	32.7061	26.5796	35.2505	22.491	16.7672	4.90012	4.88007	3.25233	3.07763	28.1097	24.3354	21.481	9.63369	16.9209	21.6645
SmLNCA118894-IBu	0	0	0	0	0	0	0	0	0	0	0	0	0	0	0	0.964643	0	0	18.1267	32.2901	7.0341	7.35341	4.70801	0
SmLNCA118895-IBu	0	0	0	0	0	0	0	0	0	0	0	0	4.78264	0	0	0	0	0	8.91621	8.65372	3.48566	0	5.54487	1.58655
SmLNCA118897-IBu	1.6319	0	0	0	0	0.493073	0	0	0	0	0	0	2.35378	0	0	0	0	0	5.83855	0	3.45416	0	1.60371	2.40194
SmLNCA118902-IBu	197.232	103.486	57.2687	20.6605	20.9892	92.3987	43.3612	41.8095	33.8321	32.3351	19.204	41.2343	37.2565	36.0907	48.7644	44.7992	41.2112	61.0623	49.6259	48.3073	21.4056	33.8606	37.0936	16.3159
SmLINC118907-IBu	0.844921	0.964293	5.88367	0	0	0.591409	0	0	39.3892	40.6417	19.1754	1.75199	0	0	0	0.487031	0	0	0	0	0	0	0	0
SmLNCA118906-IBu	0.846314	0	0	0	0	0	3.30167	0	0	18.9195	7.82826	0	0	0	0	0	0	0	0	0	0	0	0	0
SmLINC101744-IBu	10.9914	0	0	0	0	0	0	0	0	0	0	0	0	0	0	0	0	0	3.10711	0	0	0	0	0
SmLNCA101745-IBu	9.32355	0	1.4993	4.21945	0	1.80851	0	2.92632	0	0	3.32799	2.5837	0	0	4.89816	0	0.650782	0.615639	0	0	7.15829	0	0.769445	0
SmLNCA118916-IBu	0	0	6.942	0	66.6314	0.261625	0	0	3.289	1.3778	0	0.981888	7.18649	0	0	0.479687	1.34616	0.621886	2.97792	0	0	0	1.58234	0
SmLNCA118917-IBu	82.122	138.925	94.4822	3.76052	0	25.2623	33.9377	36.1753	15.8941	9.3477	8.61168	25.8461	16.9078	10.7783	9.53452	4.33241	4.68094	4.34545	18.0345	11.6778	3.50707	5.73333	3.9345	3.15615
SmLNCA118920-IBu	0	4.80034	4.53303	50.3788	190.357	3.15296	0	0	6.96444	6.89482	46.9441	0	2.26644	5.02215	0	0	0	0	5.58859	0	3.40497	0	0	0
SmLINC118927-IBu	26.9754	40.7947	80.3559	100.382	156.074	28.0527	216.857	180.407	120.907	121.147	182.226	149.337	39.0973	53.6382	11.4739	19.8443	42.1677	15.1319	17.0547	0	47.8442	43.9948	32.0495	21.9883
SmLINC118928-IBu	87.484	355.508	508.867	280.747	260.244	250.075	418.683	406.439	168.409	182.218	302.981	388.336	69.1706	122.95	114.946	69.9809	114.863	79.9801	76.9701	110.234	68.4134	128.331	87.6502	97.5187
SmLINC118930-IBu	12.3692	6.80846	8.65469	0.52155	0	7.56715	3.73775	0	1.09995	8.29182	0	2.95303	2.39357	0	0	0	0	0.621999	0	0	0	0	0	0
SmLNCA118945-IBu	10.7397	0.922037	0	0	0	2.3548	0	0	0	0	0	0	0	0	0	0	0	0	0	0	0	0	0	0
SmLINC118949-IBu	102.049	3.73014	1.13801	4.56904	4.06199	3.77347	11.2014	1.28946	5.11997	3.1838	0	6.65292	0	0	0	0.472995	0	0	2.85402	0	0	1.68723	0	0
SmLINC118950-IBu	100.893	18.2189	14.7378	0.507437	3.00735	3.30069	3.83326	0	0	0	3.88779	5.04948	0	0	0	0.477909	0	0	5.89538	2.85922	0	0	0.79631	0
SmLNCA118951-IBu	80.6	46.5491	38.8164	6.84932	3.38255	8.42153	3.43773	8.23574	3.91978	3.73185	4.65551	10.8537	4.92045	2.74802	0	3.39603	1.31881	4.3288	6.13677	2.98453	10.642	2.43284	2.33381	3.12575
SmLNCA118952-IBu	8.33753	3.14558	6.85464	1.10182	0	0.964511	0	0	0	0	0	0	0	0	0	0	0	0	0	0	0	0	0	0
SmLNCA118970-IBu	0	0	0	0	0	1.09496	5.31063	1.2146	2.39161	0	0	2.10018	0	0	0	0	0	0	0	0	0	0	0	0
SmLNCA118971-IBu	9.52023	0	3.08897	0	0	2.79402	0	1.10771	2.14623	2.70192	0	0	0	2.68579	0	0	0	0	0	0	0	0	0	0
SmLNCA118972-IBu	0	0	0	0.484879	1.43686	0	1.3309	3.65381	0	0	0	2.10541	0	0	0	0	0	0.625763	0	0	0	0	0	0.802971
SmLNCA118973-IBu	2.42921	0	3.89799	0	0	1.52758	0	0	0	3.0976	0	0	0	0	0	0	0	0	0	0	0	0	0	0
SmLNCA118976-IBu	68.9928	0	0	204.964	87.25	18.4805	5.67029	36.6339	83.0629	141.189	122.11	9.84535	66.6469	57.9137	150.42	4.85794	0	3.08943	113.956	191.778	81.7532	5.66555	2.32863	0
SmLNCA118979-IBu	29.1514	0	0	0	0	0	8.32708	25.7626	150.759	103.041	137.679	39.4505	99.6456	32.5489	95.8278	1.93061	0	0	172.517	73.5289	140.824	2.44902	1.56778	0
SmLNCA118981-IBu	0	450.571	218.813	0	0	47.3693	18.5446	5.2132	116.498	140.085	417.854	10.0642	0	0	4.82482	0	0	0	0	0	0	0	0	0
SmLINC118988-IBu	447.655	186.013	125.207	0	0	31.0976	2.4003	1.08415	0	0	0	0.947751	0	0	2.38996	0	0	0	0	0	0	0.817614	0	0.787703
SmLINC118989-IBu	317.508	40.1971	46.7873	0	0	36.5346	0	0	0	0	0	0	0	0	0	0	0	0	0	0	0	0	0	0
SmLINC118990-IBu	4582.8	248.214	26.5435	0	3.57969	21.446	0	0	0	0	0	0	0	0	0	0	0	0	0	0	0	0	0	0
SmLINC118992-IBu	7.59214	0	0	0	0	1.45982	0	0	0	0	0	0	0	0	0	0	0	0	0	0	0	0	0	0
SmLINC118996-IBu	15.1262	14.4997	0	17.7797	40.787	28.8287	4.56357	0	3.89584	0	0	0	0	0	0	0	0.658663	0	0	0	0	0	0.777215	0
SmLINC118997-IBu	0	0	12.8061	0	0	0	0	4.10964	0	3.7234	1.16182	0.902841	0	0	0	0	0	0	0	0	0	0	0	0
SmLINC119000-IBu	664.757	6.14568	3.84597	19.1307	27.4841	27.2535	24.8581	44.5927	18.258	18.3312	14.9216	39.2361	4.94254	0	0	1.45805	1.971	1.23539	0	9.00221	0	4.04397	3.10236	2.3382
SmLINC101754-IBu	8.4999	8.00729	6.10707	1.84166	0	1.53476	11.8201	10.5448	8.9713	13.7749	8.73741	11.0195	208.289	151.589	196.65	130.479	126.32	143.189	72.1817	116.193	125.6	35.2134	34.4905	28.5402
SmLINC100154-IBu	5.47608	0	0	0	0	0	0	17.1749	0	0	0	16.8946	0	0	0	0	0	6.17544	0	0	0	5.65845	0	0
SmLINC100155-IBu	0	0	0.328528	1.18627	0	0.59407	4.69197	1.45882	4.4133	0	1.58182	0	0	0	2.26012	0	0	0	0	0	0	0	0	0.837088
SmLINC100157-IBu	64.387	29.2455	26.3827	67.0981	85.6974	65.0903	41.8903	49.7705	26.0176	23.2779	47.1533	40.2088	27.1668	35.8716	24.2716	17.4922	13.1469	5.5602	12.327	0	10.6668	5.66375	18.6223	8.57666
SmLINC101755-IBu	0.831164	1.77027	2.70036	0.542533	0	0	0	0	2.0926	0	0	0	12.1138	2.70334	14.3371	8.67603	8.67309	12.4079	3.01597	0	3.51372	0	2.35623	3.93899
SmLINC119021-IBu	27.9243	0.486474	0.494706	2.98321	0	1.34263	6.60845	6.89592	32.4705	26.0393	21.2644	6.08321	0	0	0	1.46238	1.30487	0.616217	3.11185	3.02991	14.2944	8.04633	3.08436	3.8773
SmLINC119023-IBu	3.68957	1.23912	0.840069	0.506172	0	0.506536	0	2.33256	19.3957	35.738	14.2873	2.02447	0	0	2.34918	0	0	0	0	0	0	5.79257	0	1.59373
SmLNCS119047-IBu	7.02426	1.29045	3.49949	1.58173	0	0.52755	0	4.47185	0	0	0	0	0	2.67802	0	0	0	0.621533	0	0	0	0	0.789838	1.58287
SmLNCA119048-IBu	4.9701	0	0.885243	0	0	0.533813	0	0	0	0	0	0	0	0	2.37952	0	0	0	0	0	0	0	0.787973	0
SmLNCA119049-IBu	11.6086	0.437399	0	0	0	0	0	0	0	0	0	0	0	0	0	0	0.669015	0	0	0	0	0	0	0
SmLINC119053-IBu	22.2477	28.8237	2.15528	0	0	0.649808	0	0	0	0	0	0	0	0	0	0	0	0	0	0	0	0	0	0
SmLINC101759-IBu	1.66355	0	1.35498	0	0	0.544729	0	3.24282	1.0415	0	0	0.945218	2.42542	0	7.17499	0.964468	1.33321	1.2405	0	0	0	1.63447	2.35463	1.57469
SmLNCA119055-IBu	10.87	1.82342	1.39072	1.67671	0	0.698896	7.00948	14.7268	0	2.54954	1.18629	14.7563	0	0	0	1.93553	0	0.619255	3.04685	0	0	0	0.781027	0
SmLINC119064-IBu	3.76725	0.917262	1.39918	2.24929	0	0.421894	0	0	0.998912	1.26571	0	0	0	0	0	0	0	0	6.10629	0	3.53768	0	0	0
SmLNCA119066-IBu	20.2426	7.15952	10.193	29.2667	60.7035	15.2219	11.202	5.01897	3.79818	12.0891	10.2426	4.41998	7.43393	5.53852	0	0.486522	0.655485	1.85167	9.28026	3.01063	0	5.65198	3.09642	4.66863
SmLINC119080-IBu	210.817	125.693	45.3223	122.854	65.523	28.8714	311.454	334.359	8.96482	9.17723	27.29	241.451	45.1782	36.5	98.3372	7.33065	7.12461	12.2901	87.8893	36.6998	28.7111	8.80229	9.96257	27.7655
SmLINC119081-IBu	26.0593	1.40569	4.28843	5.74561	0	0	13.6687	15.3391	3.8871	2.46911	1.15699	14.3842	0	5.50734	7.27018	0.485524	0	0.618109	18.4502	8.97439	0	4.0502	2.33084	3.9029
SmLNCA119082-IBu	19.1027	27.3174	19.1932	6.70153	0	22.6951	0	8.69001	1.81019	0	0	3.41306	7.51394	0	0	1.95351	5.84141	6.1501	0	3.05039	0	0	1.53542	1.54494
SmLNCA119083-IBu	6.1017	14.6219	9.64513	2.42097	0	4.24037	3.9977	2.43934	2.403	4.50056	1.35053	1.05404	2.34249	0	0	3.80362	0.6872	3.12921	0	0	0	0.834268	2.41599	1.60635
SmLNCA119092-IBu	114.623	67.9785	45.9213	59.5517	75.8755	164.684	82.7427	76.9815	51.1409	67.6051	67.2608	47.8767	102.078	75.1503	122.143	59.4592	52.2191	59.7831	108.852	118.093	153.62	51.5144	53.9974	44.2164
SmLNCS119095-IBu	4.24099	0	0	18.1647	104.057	0.605541	58.7178	39.8211	10.0281	16.3083	14.3658	49.7555	0	0	0	0	0	0	0	0	0	1.60484	0	0
SmLINC119096-IBu	13.9973	24.7053	37.685	63.0298	265.772	19.5468	14.1244	20.378	43.7112	50.0397	23.1878	16.286	2.50127	0	2.45181	1.95263	1.9497	1.23064	0	3.04532	0	2.40684	1.53713	2.31969
SmLINC119097-IBu	0.842099	4.73058	5.77277	9.28164	51.5669	3.33641	9.0339	6.07678	18.2429	9.7693	8.02995	1.78238	0	0	0	0.972102	1.97069	1.23533	3.0846	0	0	0	0.775489	0
SmLINC119098-IBu	5.93363	5.4086	18.0004	30.7569	89.3466	8.59466	3.27343	5.84986	19.2351	36.267	25.5038	6.02602	4.99612	0	0	2.92766	1.95211	1.84683	3.12195	3.0405	0	1.60605	3.07746	0
SmLINC119100-IBu	1.64476	1.67868	0.853553	2.05734	4.57232	1.02935	0	0	0	0	5.12102	0	0	0	0	0	0	0	0	0	6.95784	0	0	0
SmLNCS119102-IBu	14.1894	0	0.918943	0.553935	0	1.38541	5.88973	1.06169	1.01854	0	0	1.86003	0	0	0	0	0	0	0	0	0	0	0	0
SmLNCA119103-IBu	8.00181	1503.42	2069.32	171.352	299.476	279.604	139.862	52.5973	0	6.09688	17.1872	47.1777	0	0	43.7306	188.615	78.1464	133.402	0	0	0	173.023	241.891	144.92
SmLNCS119106-IBu	10.0834	0	0	1.14664	0	0.860228	3.42387	2.04968	1.94887	1.23761	1.15924	0	0	0	0	0	0	0	0	0	0	0	0	0
SmLNCA119108-IBu	2.83189	8.38829	4.65296	9.34169	13.8415	9.70161	9.62204	3.78895	1.25033	3.11428	11.1383	3.26411	13.9225	2.57992	6.92884	1.89542	1.38932	1.25612	5.74383	11.116	13.7194	0.839994	2.43926	2.42565
SmLNCA119111-IBu	3.81364	0.491022	8.98794	13.8518	3.56897	18.8223	1.09244	2.92878	2.75233	4.68653	1.11017	0.861894	0	0	0	1.46365	0	0	3.12067	0	7.15735	0	0	2.3224
SmLINC119114-IBu	4.20866	0.943845	3.83928	0	0	1.1577	0	0	0	4.89801	2.2992	0	0	0	0	0	0	0	0	0	0	0.809041	0	0
SmLINC119115-IBu	5.90993	2.88006	4.39319	1.76602	5.23282	0.883176	0	1.99635	2.82885	1.20127	5.66192	0	0	0	0	0	0	0	0	0	0	0	0	0
SmLINC119121-IBu	4.88085	5.13377	3.21276	2.90309	0	3.63202	1.33341	2.44105	0	3.00256	0	0	0	0	0	0	0	0	2.90261	0	0	0	0	0
SmLINC119123-IBu	4.02027	45.7298	76.0319	296.926	264.769	28.7036	30.0697	17.1905	86.917	143.882	242.03	29.5027	34.3994	73.8281	50.3864	8.02502	10.5855	3.78807	25.4964	41.0425	37.5568	6.78551	4.12456	6.53136
SmLINC119124-IBu	0	4.03825	0	71.0435	51.967	1.35044	0	11.7774	18.2222	8.08499	50.2626	2.24782	6.89763	7.66025	11.4717	0	1.40613	0	14.2076	21.9666	6.83446	0	0	0
SmLINC119125-IBu	7.16068	23.7049	20.7312	24.9995	20.6723	7.26904	0	1.01057	13.4053	14.6175	19.4631	0	14.8397	0	2.42998	1.45851	0.65655	0.617558	3.08678	6.0074	24.9108	0.808389	0	0
SmLINC119139-IBu	2.0339	4.74223	10.4489	13.5574	10.0438	2.05961	14.6582	10.977	4.806	7.50093	1.35053	13.7026	4.68497	2.60704	2.32613	0	0	0.625843	0	2.8125	0	0	1.61066	1.60635
SmLNCA119140-IBu	273.193	66.1103	46.3133	82.286	137.036	205.288	122.642	177.163	54.3026	44.6523	66.7651	171.924	69.8708	78.125	68.5234	85.3586	70.9984	96.6875	93.5442	106.278	89.4307	57.0584	73.1522	61.9615
SmLNCS119152-IBu	5.75122	0.83523	0	0	0	0.128039	1.26777	1.15305	0	0	0	0	0	0	0	0	0	0	0	0	0	0	0	0
SmLNCS119164-IBu	2.91257	1.33546	3.16883	1.09144	3.23412	1.63792	1.19443	1.07835	4.15374	1.31104	2.42514	9.43182	0	0	0	0.482378	0	0	0	2.93644	3.51766	0	0.784531	0.787064
SmLNCA119167-IBu	3.23103	0	0.766206	0.922928	0	0.46194	0	0	0	0	0	0	0	0	0	0	0	0	0	0	0	0.841993	0	0
SmLNCA101772-IBu	2.47235	5.93898	18.5501	4.15944	0	1.8209	1.24951	0	0	1.38691	0	0	0	0	0	0	0	0	0	0	0	0	0	0
SmLNCA119172-IBu	0	0	0	15.343	0	0	5.92002	6.86035	5.49188	5.10159	4.49193	8.21736	2.27306	0	9.10791	0	0.715695	0.634165	8.41145	0	0	0	0	1.64702
SmLNCA119174-IBu	42.086	43.8854	24.9534	56.1298	3.42924	49.922	26.0307	43.659	26.968	31.8399	16.0955	32.1556	4.93997	2.75969	2.42738	9.23241	4.60099	8.03116	15.4106	5.9977	0	8.89957	5.43109	4.67787
SmLNCS119177-IBu	591.241	49.3904	33.1492	58.7631	37.6953	103.146	107.601	105.813	45.5546	43.0765	50.8103	117.473	15.006	0	2.4516	1.95256	3.24984	1.23069	15.6308	18.2695	10.7454	8.82577	6.91769	8.50618
SmLNCS119185-IBu	16.3701	5.38073	2.05199	11.5282	35.3846	42.8802	12.1525	8.47403	17.0228	17.5376	13.8271	6.02929	38.3917	32.5023	49.899	23.5084	18.8315	26.0966	22.261	29.4551	3.4039	16.3664	21.134	9.12524
SmLNCA119187-IBu	87.3591	237.218	172.752	51.6578	66.2791	13.188	12.2196	14.3818	13.9288	16.1884	21.0826	13.5123	21.6804	13.4344	28.5412	21.1562	42.2156	30.4348	23.9733	14.5505	24.5089	31.1689	35.4714	46.6192
SmLINC119217-IBu	1.19424	3.48858	1.61262	1.16447	0	0.194399	0	0	1.49495	1.84297	3.20496	0	0	0	0	0.469408	0	0	0	0	0	0	0	0
SmLNCA119219-IBu	10.5535	0	0	0	90.7067	0	0	0	6.60026	3.60362	0	0.879457	0	0	0	0	0	0	0	0	0	0	0	0
SmLNCA119221-IBu	16.933	3.90469	5.4598	29.3329	14.1901	18.4102	5.49102	4.90979	0	0	6.69574	2.59944	0	0	2.44555	0	0	0	0	0	0	0	0	0
SmLNCA119222-IBu	6.7648	0	0	8.31793	0	3.41682	0	0	0	0	0	0	0	0	0	0	0	0	0	0	0	0	0	0
SmLINC119227-IBu	13.5449	21.9489	38.6885	4.78576	8.86275	3.29063	1.09886	1.96522	13.872	15.3426	8.93296	2.60101	4.98545	2.78698	0	0	0	0	3.11435	0	7.15009	1.60848	0	2.32527
SmLINC119228-IBu	23.6296	14.3647	31.6502	0.587209	6.95977	7.63525	3.35105	7.00437	4.72912	8.43218	4.53944	6.17021	7.44054	2.7719	9.74164	0.973371	1.30996	1.23413	12.3861	18.0833	24.952	7.26269	6.18885	8.55437
SmLNCA119238-IBu	29.5625	5.29345	21.5321	15.3444	0	5.90275	0	3.98274	5.64022	3.59368	0	4.3875	0	0	0	0	0	0.616803	3.1014	0	0	0.806237	0	0
SmLNCS119257-IBu	41.8513	0.458242	1.398	0	0	3.09126	1.1626	1.04622	0	0	0	0	0	0	0	0	0	0	0	0	0	0	0	0
SmLINC119285-IBu	1.23055	0	0	0	0	0	2.5543	1.1627	0	0	0	2.01883	85.4754	158.729	129.295	86.0281	79.3505	97.228	32.4299	54.3348	41.6524	16.5412	56.5324	48.5845
SmLINC119286-IBu	145.285	1231.9	764.097	494.432	1425.86	330.76	109.479	113.515	69.9297	95.1557	96.7898	107.107	149.732	206.487	198.238	99.5059	69.0403	94.8379	143.445	236.865	182.445	123.755	75.4585	105.33
SmLINC119287-IBu	23.2832	84.4457	21.3446	12.5723	0	5.68817	28.5513	33.384	7.39163	3.53765	15.6223	20.794	57.3444	83.6277	58.6943	7.80186	7.82264	15.4007	46.7262	60.6659	21.4528	7.23713	4.62327	8.52478
SmLINC119288-IBu	3.72297	5.62344	0.439897	0.530224	4.71351	0	2.45391	7.77963	2.15485	1.35594	0	7.75327	0	8.04906	0	1.44165	2.01238	4.9704	2.99213	8.7162	3.49839	1.64169	3.15578	2.37213
SmLINC119295-IBu	153.363	912.952	278.164	74.6982	117.922	348.094	101.235	96.0992	43.193	51.7995	45.9734	84.1081	92.7901	58.9092	93.3605	42.9951	37.5971	45.4882	37.6314	18.3312	14.349	12.0107	13.804	12.3479
SmLINC119300-IBu	0.401275	1.4269	5.80436	3.49487	7.76773	0.765436	0	0	1.34011	0	0	1.15092	0	0	0	0	0	0	0	0	0	0	0	0
SmLNCS119313-IBu	1.98902	0.308795	1.57017	0	0	0.946367	0	0	0	0	0	0	0	0	0	0	0	0	0	0	0	0	0	0
SmLNCA119314-IBu	7.56076	46.2294	14.7209	41.7992	45.8096	50.6893	37.706	25.654	15.616	7.4365	11.6056	18.9387	51.7126	27.5074	62.9576	32.5171	23.0621	30.9131	12.2864	32.8666	60.3388	33.231	53.645	22.6498
SmLNCA119316-IBu	228.809	670.775	273.565	209.717	54.8286	181.807	109.16	119.291	109.744	114.217	101.165	108.9	70.3502	42.1626	41.8271	27.3768	8.41112	25.184	100.565	104.117	75.4096	35.1808	29.8609	38.5327
SmLNCA119317-IBu	187.362	180.28	63.9878	105.975	27.2258	144.266	47.3672	58.594	62.0556	67.8805	33.919	37.3659	15.0489	50.5002	9.82835	78.6646	53.1481	76.2198	75.2732	106.948	28.7	98.4784	118.089	85.6556
SmLNCA119319-IBu	2.44212	0.39657	5.64604	0	0	0	2.65693	0	3.59015	14.9461	4.03936	1.05074	0	0	0	0	0	0	0	0	0	0	0	0
SmLINC119326-IBu	0.421747	5.72958	1.45664	0	0	0	2.23972	0	0.949143	0	1.13772	0.883722	0	0	0	0.97308	0	0.617207	3.09376	6.02197	3.56291	0	0.774051	0
SmLINC119372-IBu	0.840239	0.934839	2.85199	0	0	0	2.28318	1.02514	2.92438	11.1422	0	2.7031	0	0	2.422	0	0	0	0	0	0	0	0	0
SmLINC119376-IBu	2.09904	0	1.42041	0	0	0	1.14569	0	1.95937	0	0	0	0	2.7482	0	0.48516	0	0	0	0	0	0	0	0
SmLINC119378-IBu	0	1.33605	0	1.09193	0	0	0	0	0	3.93099	2.42414	0	0	0	0	0	0	0	0	0	0	0	0	0
SmLINC119392-IBu	2.47954	0	0	0	0	0	1.23264	2.2343	11.926	4.09118	7.50508	0	0	2.67862	0	0	0	0	0	0	0	0	0	0
SmLINC119396-IBu	26.4969	1.88084	0.956338	1.72978	5.1255	0.432561	3.40627	0	0	7.37756	6.9201	1.79224	17.2722	27.5667	24.2538	0	1.31568	3.08974	6.15714	0	7.10734	0	0	0
SmLINC119397-IBu	1.26711	0	2.44847	0	0	0.590669	0	1.99006	0	0	3.38762	0	0	0	0	0	0	0	0	0	0	0	0	0
SmLINC119399-IBu	0	1.93082	0	0	0	0	0	0	0	8.35664	0	0	0	0	0	2.43544	0	0	0	0	0	0	0	0
SmLINC119402-IBu	0	0	0	0	0	0	3.40838	11.2164	30.0172	33.2249	25.3892	20.6236	9.86791	0	0	9.71366	5.26358	0	0	0	0	0	6.98866	7.80207
SmLINC119403-IBu	0	2.34173	2.85764	0	0	0.718073	0	0	0	0	0	0	9.8585	0	0	2.91299	0	4.32691	0	0	0	9.72125	0	0
SmLINC119404-IBu	1.68104	0	0	2.29676	0	0	3.41917	0	5.83541	0	0	0	0	13.7656	7.26908	0	3.29244	4.9451	3.07439	11.9631	17.7554	0	0	0
SmLINC119405-IBu	0	0	0	0	0	0	0	0	0	13.5844	16.2019	0	0	0	0	0	0	0	0	0	0	0	0	0
SmLINC119406-IBu	0.404713	0.382303	1.16634	0	0	0	1.37146	1.25978	0	1.55291	2.77841	1.08552	0	0	0	0.473953	0	0	0	0	0	0.839581	0	0
SmLINC119407-IBu	0	0.398988	1.62299	1.9555	0	0.733925	0	0	1.18842	0	1.33937	0	0	0	0	0	0	0	0	0	0	0	0	0
SmLNCA119430-IBu	0	0	0.492623	1.18823	0	0	0	0	0	0	0	0	0	0	0	0	0	0	0	0	0	12.8842	0	0
SmLNCA119431-IBu	236.836	284.67	160.825	210.627	175.182	134.261	54.6514	68.8108	67.9289	76.6489	57.7277	57.4806	95.4386	33.7161	54.113	33.728	25.8905	38.7035	135.074	94.8847	89.7544	27.1933	29.8709	34.6897
SmLNCA119432-IBu	2.03461	3.56417	8.4573	23.2905	8.62721	6.55611	2.66017	3.65132	5.99323	2.99367	8.08871	0	0	0	11.6357	2.85331	4.80741	0	0	0	0	2.50182	0	1.60574
SmLNCA119434-IBu	0	0	0	23.0422	19.0545	0	0	0	0	0	0	0	0	0	0	0	0	0	0	0	0	0	0	0
SmLNCA119436-IBu	93.8859	217.117	120.8	1039.58	1803.18	1012.37	507.283	466.112	1065.52	1107.44	720.294	641.47	727.261	518.952	950.789	560.888	589.248	525.577	109.756	140.536	215.233	182.565	257.678	324.908
SmLINC119446-IBu	0.408448	1.6191	0	0	0	0.496389	0	0	0	0	0	1.03133	0	0	0	0	0.682501	0	0	0	0	0	0	0
SmLNCA119447-IBu	5.48463	2.8705	3.40559	2.93354	1.73846	0.146707	4.47146	5.00734	10.4149	7.23446	17.0357	7.05707	2.47959	0	0	0	0	0	0	0	0	0	0	0
SmLINC119460-IBu	6.72394	0	0	0	17.0107	0	0	0	6.80959	0	11.5786	0	0	0	0	0	0	0	0	0	0	0	0	0
SmLINC119461-IBu	0	0	0	0	0	0.287069	11.4011	6.14195	0	0	3.47416	1.79971	0	0	0	0	0	0	0	0	0	0	0.777101	0
SmLINC119462-IBu	6.71929	18.6581	9.48695	0	0	1.43033	8.00626	0	3.90947	0	11.6171	0	0	0	2.42082	0.485267	0	0	0	0	3.54865	0	0	0
SmLINC119463-IBu	41.6294	0	0	5.7595	0	1.58429	0	5.1006	9.68825	20.9297	0	2.6911	12.3333	13.7786	0	0	0	0	0	0	0	0	0	0
SmLNCA119471-IBu	14.616	1.35976	0.921855	2.22279	0	1.3898	4.69789	0	3.0431	0	0	0.927247	0	0	0	0	0	0.619472	0	2.95598	0	0.814528	0	0.784807
SmLINC101788-IBu	1.24154	0.433529	3.96783	0	0	0.132924	1.22443	0	0	0	0	4.8357	0	0	0	0	0	0	0	0	0	0	0	0
SmLINC119476-IBu	0	0	0	7.63314	33.9275	5.04568	0	0	0	0	0	0	0	0	0	0	0.666388	0	0	0	0	0	0	0
SmLINC119477-IBu	0	0	0	2.72859	16.1706	0	2.38885	0	0	0	0	0	0	0	0	0	0	0	0	0	0	0	0	0
SmLINC119478-IBu	2.44488	3.59326	3.24812	9.29476	0	0	0	12.0724	2.37507	0	0	2.08866	0	0	0	0	0	0	0	2.82243	0	0	0	0
SmLINC119479-IBu	0	0	0	2.16036	6.40156	1.3509	0	0	0	0	0	0	0	0	0	0	0	0	0	0	0	0	0	0
SmLINC119483-IBu	1.24509	0	0	0	12.7764	0	0	0	0	0	0	0	0	0	0	0	0	0	0	0	0	0	0	0
SmLNCA119480-IBu	1.24018	0	0	3.69944	0	0	0	0	0	0	0	0	0	0	0	0	0	0	0	0	0	0.821286	0	0
SmLNCA119486-IBu	14.0856	1.09888	1.86251	0	1.3295	0.561426	8.52783	2.62253	0	0	1.43866	3.3781	0	0	0	0	0	0	0	0	0	0	0	0
SmLNCA119487-IBu	99.2313	831.733	497.866	35.4757	51.7254	134.63	33.6459	24.0077	74.7838	78.3455	95.436	40.2976	198.481	268.155	233.941	105.102	71.4383	61.8959	79.4191	136.628	95.5422	21.1319	49.9156	39.9408
SmLINC119492-IBu	52.8486	5.14214	0	12.6054	14.0072	1.05107	2.47563	0	0	6.85439	1.25602	1.95573	0	0	0	5.2796	6.05124	0.6217	2.98239	0	0	17.2653	8.69508	7.91945
SmLINC119493-IBu	29.7424	0	3.27762	10.7264	0	16.5187	2.31495	14.575	5.96301	0	0	6.39576	0	5.47702	2.41327	6.78297	4.62755	21.66	0	5.94582	7.08055	12.9988	6.23646	10.1768
SmLINC119503-IBu	23.2457	11.602	22.1218	1.77861	0	21.0503	3.3227	3.96495	0.934842	1.19187	0	6.99147	0	0	2.44052	1.46148	0	0	6.2116	0	0	0.805569	0.772099	0.776347
SmLNCS119536-IBu	15.8677	0.453098	0	0	0	0	0	0	0	0	0	0	0	0	0	0.483503	0	0	0	0	0	0	0	0.78485
SmLINC119540-IBu	0	0	0	0.543578	0	0.271919	0	0	0	0	0	0	0	0	0	4.82131	0	0	0	0	0	0	0	0
SmLINC119541-IBu	0	0	0	0	0	0	0	0	0	0	0	0	4.84661	0	0	1.44614	2.66818	4.96292	0	0	0	0	0.785298	0
SmLINC100161-IBu	566.177	844.888	406.196	212.918	48.2652	519.475	257.94	269.655	232.499	264.149	167.062	263.118	249.845	229.424	213.868	310.197	298.686	343.345	256.253	186.269	106.772	373.435	306.147	271.848
SmLINC101803-IBu	2.51325	1.84102	0	5.07892	11.7052	0.846781	35.8947	32.2863	13.9208	8.82324	21.1663	35.6466	0	0	14.4782	1.93789	0	0.618873	18.3408	29.7249	0	0	4.67769	5.48017
SmLNCA119547-IBu	10.5816	243.341	412.101	41.2691	549.383	48.9012	147.273	84.5206	21.2754	7.08272	30.1539	40.7562	22.4334	33.4418	34.2314	11.7017	16.9531	3.69649	90.3108	142.52	193.047	21.7153	40.0764	13.9521
SmLINC119567-IBu	30.0912	3.18544	3.70213	16.1799	11.5725	37.1165	0	1.05381	9.08199	5.10955	5.94097	0	34.21	5.45631	7.2189	0.483773	0.66287	0	12.1802	5.92056	14.13	0	0	0
SmLINC119568-IBu	45.3115	29.8362	72.1222	11.3982	0	19.3492	24.1157	41.1576	2.76512	7.0596	1.11391	25.0809	0	0	4.89329	1.46313	0.651556	0.615912	0	6.07063	3.57657	2.41146	0	0
SmLINC119571-IBu	21.1666	28.7994	144.448	30.5326	60.313	25.5967	10.9813	10.8007	13.8593	23.5843	31.2446	5.1985	4.98647	0	14.6736	1.46285	1.95566	0.616027	12.4603	0	10.7264	1.60825	1.54109	3.09992
SmLNCA119570-IBu	15.6901	0	6.52193	3.63066	0	8.16966	0	3.88733	5.47395	3.497	0	6.86661	0	0	0	0	0	2.46166	0	0	0	0	0	0
SmLNCA119596-IBu	72.3903	21.9766	31.6606	14.0339	1.66338	7.3003	10.4718	8.3773	5.0057	16.4873	2.36313	6.42956	0	0	0	2.90491	2.64775	1.85725	6.10275	0	3.53655	0.813178	2.34116	3.91772
SmLNCA101809-IBu	23.7356	212.767	91.5415	40.1124	60.9182	32.8667	28.4173	18.8419	16.154	26.0029	28.8174	36.76	26.0223	18.4453	23.4403	7.63597	6.80472	9.98244	49.9127	37.011	27.7099	15.7494	15.97	14.3672
SmLNCA119608-IBu	3.32865	0	0	0	8.0853	0	0	3.23504	1.03843	0	0	1.88636	0	5.41707	0	3.37665	5.99621	0	0	0	0	0	1.56906	0
SmLNCA119609-IBu	0	1.7724	2.70361	1.08638	0	0.679312	3.59889	8.66879	2.08937	0	0	1.89463	0	0	0	1.92831	6.00271	6.8238	3.01723	0	0	4.08773	3.92612	3.93827
SmLNCA119611-IBu	0	1.24996	2.96597	1.02124	0	0.127743	0	1.15581	0	0	1.28866	1.00403	0	0	0	0	0.677182	0.622984	2.95394	0	0	3.30482	2.3856	3.18275
SmLINC119637-IBu	0	0	0	0	0	0	1.24285	0	0	0	0	0.981888	2.3955	0	2.36767	0.479687	0.673082	0	5.95585	0	6.97879	0	0	0
SmLINC101811-IBu	1.68489	0.474131	0.482155	0.581425	0	0.581563	4.50773	3.03149	1.91488	2.43606	1.14482	8.0042	0	5.52738	2.43002	4.37555	2.62616	3.08777	3.08685	9.01131	0	3.23352	0	1.55802
SmLINC101813-IBu	0	0	0.482155	0	0	0.581563	0	0	1.91488	0	1.14482	0	0	0	2.43002	0	0	0	0	0	3.55873	0	0	0
SmLINC119638-IBu	0	0	0	0	0	0.126377	0	0	0	0	0	0	2.37077	2.64124	0	1.9106	2.71644	4.36457	5.8865	0	3.46804	12.4171	7.97142	3.18865
SmLINC119642-IBu	0	2.65449	2.31383	0	0	0	0	3.80877	0	0	2.79725	1.09321	0	0	0	0.947266	0.695841	3.14211	0	0	0	3.36353	2.44302	2.42823
SmLNCA119652-IBu	37.9016	149.87	121.471	2.19381	0	24.5543	0	0	10.3174	14.3368	12.07	0	9.7234	5.42594	14.3764	1.44808	1.33097	0	3.02727	2.94183	0	7.34639	0	0
SmLNCA119654-IBu	0	3.47679	0	0	0	0	0	0	0	0	0	0	0	0	0	0	0	0	0	0	7.00296	0	1.57641	0
SmLNCA119659-IBu	495.449	2419.13	2117.48	349.046	399.274	219.821	539.896	514.812	279.094	397.535	324.876	454.812	313.432	189.092	319.795	63.3385	59.4459	73.3628	316.914	353.905	349.935	91.8138	94.1718	100.126
SmLINC119660-IBu	0	2.54925	2.59242	2.60373	0	1.04214	2.49538	0	0	5.53765	0	0	0	0	0	0	0	0	0	0	0	0.823376	0	0
SmLINC119661-IBu	0.837552	0	2.80492	0	0	0.704805	0	2.08557	0	0	2.3544	2.74512	0	0	0	0	0.661322	0	0	2.9712	10.6177	0	0	0
SmLNCA119665-IBu	495.724	118.776	176.533	187.429	40.5903	281.913	83.8676	85.1313	95.3235	63.3306	92.808	104.67	98.218	76.0857	152.824	72.8945	92.2974	88.3633	132.348	165.845	165.393	140.461	95.5098	106.924
SmLNCA119673-IBu	2.51245	0	3.27108	0	0	0.422711	2.31923	0	0.996409	1.26283	0	0	0	0	0	0	0	0	0	2.97077	0	0	0	0
SmLNCA119698-IBu	3.62109	0	0	0	0	0.112031	1.42389	0	0	0	0	1.12814	0	0	0	0	0	0	0	0	0	0	0	0
SmLINC119706-IBu	0	2.40942	3.67536	2.46027	0	1.23114	0	0	5.8978	5.89821	0	2.07771	0	0	0	0	0.684034	0.624928	0	0	0	0	0	0
SmLINC119713-IBu	5.74459	41.9227	18.5727	0.50868	0	0	0	3.48109	7.93903	2.84337	12.9311	6.04562	4.75135	7.94135	0	1.43413	5.4229	3.73893	11.8007	11.4469	6.94436	4.13383	4.77526	0
SmLINC119717-IBu	1.25662	0.460256	0.468046	0.564325	0	0.42339	0	2.08298	16.9039	10.0837	10.5832	0	0	2.73816	0	0	0	0	0	0	0	0.812477	0	0
SmLNCA101823-IBu	1.68353	0	0	16.7863	6.8606	45.3056	29.4178	20.3002	14.4416	3.67254	4.59745	12.5014	7.41061	16.5597	21.848	2.42967	1.31447	3.7066	9.24731	8.99751	10.6681	0.809008	0	0
SmLNCA119718-IBu	114.292	35.4665	50.29	26.9607	19.9711	43.0466	289.517	265.045	411.773	369.208	357.707	299.705	112.874	84.1734	208.864	65.4739	103.048	77.447	25.0931	30.5593	17.9382	40.8303	55.207	47.8412
SmLNCA119741-IBu	11.4142	12.1023	10.8302	1.78111	0	2.07829	4.4248	0	0	0	4.49597	0	0	0	0	0	0.653228	0	0	3.02498	0	0.805363	2.31563	1.5523
SmLNCA101826-IBu	7.17104	1.43392	0	8.79244	0	2.49171	22.3758	21.0502	9.47895	0	4.54658	31.7834	0	0	7.30334	6.81233	5.24209	4.32007	0	0	0	5.65055	6.19108	3.88956
SmLNCA101828-IBu	0	0	0	0	0	0	14.5977	30.1945	0	0	0	13.2922	0	8.30107	7.29664	0	1.96773	0	9.27234	9.02362	0	0	0	0
SmLNCA101829-IBu	2.52555	2.36142	1.92111	22.5868	34.3214	1.01377	39.5818	73.0414	31.7501	36.7031	59.7383	49.0888	4.94116	24.8436	31.5621	17.9806	30.229	9.88387	43.1616	50.9953	42.6764	55.0074	44.2172	49.89
SmLNCA101831-IBu	0	0	0	0	0	2.64783	0	3.99522	0	0	2.26605	12.32	0	0	0	0	4.58281	2.46787	0	6.03152	0	0	0	0
SmLNCA101833-IBu	1.68803	0	0	0	0	0	7.8144	0	4.72519	10.8332	0	0	0	0	0	2.92032	0	0	6.19439	0	0	0	1.547	0
SmLNCA101835-IBu	0.840254	6.07704	15.2121	0	0	3.44025	3.42447	0	3.89869	14.8547	0	0	12.3164	0	0	0	0	0	0	0	21.3001	3.24146	0	0
SmLNCA119759-IBu	1.67597	1.84366	2.34358	0	0	0.565329	1.15637	1.03996	13.895	20.1336	4.69749	0	0	0	0	0	0	0	0	0	3.54095	0	0	0
SmLNCA119760-IBu	0	0	0	0	0	0	0	0	0	0	0	0	0	0	0	0	0	0	23.8592	0	6.98441	0.822157	0	0.791945
SmLNCA119764-IBu	0	0	0	4.77202	12.5693	1.06105	0	0	0	0	0	0	0	0	0	0.480549	0	0	8.9764	0	13.9935	0	0	0
SmLNCA119766-IBu	1.63261	0	0	0	0	0	0	0	0	0	0	0	0	0	0	0	0	0.624714	0	8.49552	0	1.66241	1.60273	0
SmLNCA119767-IBu	0	0	0	0	0	0	0	0	5.23485	0	0	5.69305	0	0	0	0	0	0	0	0	0	0	0	0
SmLNCA119768-IBu	1.24138	0	1.76238	0	0	0.132841	3.67541	2.21907	0	6.7671	0	0	0	0	0	0	0	0	0	0	0	0	0	0
SmLNCA119769-IBu	0	0	0	0	0	0	1.17447	0	3.0431	7.70037	8.34778	0.927247	0	0	0	0	0	0	0	0	0	0	0	0
SmLNCA119770-IBu	1.99189	0	5.91351	0.790845	0	0.0990117	0	0	0	0	0	0	0	0	0	0	0	0	0	0	0	0	0	0
SmLNCA119771-IBu	7.05735	0.440243	0	0	0	1.07988	0	0	0	0	0	0	0	0	0	0	0	0	0	0	0	0	0	0
SmLNCA119777-IBu	4.10767	0	0	0.511571	0	1.79172	0	0	0	0	0	0	0	0	0	0	0	0.622897	0	0	0	0.825938	0.794878	0
SmLNCA119778-IBu	9.42975	57.4412	27.316	15.6992	48.0219	1.39367	3.84027	0	9.12179	17.145	16.8774	2.02354	9.49034	5.28669	11.7473	2.38899	0	2.49352	5.89147	0	0	0	0	0
SmLNCS119780-IBu	21.8474	18.2346	58.4826	19.4929	42.4702	10.036	5.70645	9.22357	7.79547	8.6633	8.11468	8.10716	12.3171	33.0219	16.9552	2.91241	2.63489	2.47282	12.2915	11.9568	17.7507	8.10339	3.10909	4.68517
SmLNCA119788-IBu	18.1832	21.335	9.86185	8.32561	15.8588	8.77295	15.4643	20.754	31.6675	20.1938	20.2027	12.2019	37.3315	16.6933	48.8425	11.208	14.3652	15.4099	21.7611	9.07991	14.2871	10.4665	6.17291	12.4147
SmLNCA119789-IBu	23.6751	55.6867	15.7576	5.34491	5.27908	9.35505	22.1182	19.7919	25.189	33.31	26.9689	20.0702	29.8543	13.9056	48.8283	33.6196	26.1272	41.92	9.32227	15.1264	24.9971	22.5489	21.6112	23.2833
SmLNCA119793-IBu	0	0	0	0	0	0	0	0	0	0	0	0	3602.8	293.448	297.46	0	0	0	1892.05	1877.16	2537.4	0	1.56622	0
SmLNCA119794-IBu	0	0	0	0	0	0	0	0	0	0	0	0	4645.37	122.701	43.296	0	0	0	103.474	106.507	0	0	0	0
SmLNCA119795-IBu	0	0.448204	0	0	0	0	0	0	0	0	0	0	0	76.0094	0	0	0	0	287.775	747.737	299.394	0	0	0
SmLNCA119796-IBu	0	0	0	0	0	0	0	0	0	0	0	0	0	0	0	13.5101	0	3.10044	181.449	220.395	337.824	364.231	274.48	155.003
SmLINC119797-IBu	21.2414	0	0	0	0	0	41.7173	40.457	56.0585	70.1238	52.8726	22.6767	30.6629	0	25.7246	6.67367	12.9653	3.74671	90.7135	156.018	65.7033	4.98277	10.4057	35.1834
SmLINC119798-IBu	10.9933	191.937	162.051	102.736	379.469	36.0612	21.2164	46.0905	107.453	76.0579	68.5481	29.3658	23.4608	0	72.1946	18.5528	13.0359	21.2675	17.4503	16.9074	79.307	53.3384	32.9717	33.6988
SmLINC119799-IBu	4.09118	0	0	0	0	0	0	0	8.09278	15.9195	0	0	0	0	0	0	2.7231	0	0	0	0	14.096	5.59169	4.79052
SmLINC119800-IBu	8.97245	21.6711	21.6301	0	0	0	14.4593	25.221	7.08258	0	29.3158	4.1578	0	18.3343	0	0	3.42083	8.12431	0	19.7928	0	0	9.62682	14.4168
SmLNCS119812-IBu	97.039	0.491113	4.4948	0.602363	0	3.16273	2.18454	1.95217	1.83448	2.34279	0	1.72351	0	0	0	0	0	0	3.12085	0	0	0.803205	0	0
SmLNCA119823-IBu	6.79399	12.4399	16.6985	12.2072	21.702	2.74675	7.55916	2.89158	79.477	98.1708	71.3397	5.11137	2.50583	5.60555	2.45532	0.976907	0.648743	1.2298	3.13307	9.15654	10.757	1.60239	3.06963	1.54441
SmLINC119824-IBu	67.6944	13.1697	31.4209	26.0978	23.9347	48.1555	38.2865	54.0226	259.23	316.216	203.241	55.3655	163.612	132.371	118.268	85.6009	78.786	70.5837	44.0896	21.4846	53.9176	18.3633	26.7552	19.2389
SmLINC119826-IBu	8.3857	75.862	25.4018	0	0	0.85105	1.15254	2.07224	6.91528	10.0246	10.5348	0.909763	0	2.74256	0	0.484777	0	0	0	0	0	0	0.778874	0
SmLINC119827-IBu	19.9829	18.5672	31.6389	6.15564	0	4.15511	13.9366	9.56152	89.4311	129.341	45.7657	3.38265	12.5562	11.2372	17.2161	7.82068	8.41548	7.98685	6.28162	3.06033	14.3597	6.39905	6.12802	3.85477
SmLNCS119829-IBu	6.20532	0	0	0	0	0.265345	0	0	0	1.35543	1.2448	0	0	0	0	0	0	0	0	0	0	0	0	0
SmLINC119833-IBu	9.49954	64.819	20.9536	11.0492	7.79552	6.58076	9.88632	5.60185	0	0	1.25399	5.85747	2.40003	2.67621	0	0	1.34413	0	0	2.89717	0	0.821918	0	0
SmLINC000094-IBu	7.04404	0	0	0	0	0.534917	0	0	0	0	0	0	0	0	0	0.481072	0	0	0	0	0	0	0	0
SmLNCA119836-IBu	2.12676	1.00658	0.511806	39.5126	36.5861	35.4997	10.6935	17.163	11.5867	10.2695	6.52167	16.8703	82.9319	11.2462	44.2955	49.3796	31.0491	78.6158	339.496	413.523	265.762	87.1368	284.005	161.809
SmLINC119844-IBu	22.5015	99.2644	40.2952	103.62	197.287	27.6779	31.0467	44.825	10.405	15.9195	31.483	23.521	30.739	28.9707	25.7747	12.4058	10.2116	9.98363	14.6723	8.53602	0	10.7793	7.98813	10.3795
SmLINC119845-IBu	0	6.32742	23.7276	3.87628	0	0.363716	41.2836	23.1576	20.4094	37.4758	41.8424	23.1741	14.0576	5.21514	18.6117	9.98495	8.93181	8.76135	26.1349	8.43949	24.1202	15.8489	13.6884	18.4706
SmLINC119846-IBu	1.62975	7.18179	21.0989	16.1329	63.7425	2.3241	38.3174	44.6975	30.8989	19.3031	42.8598	21.9443	18.7894	15.6872	11.6542	11.8979	2.0559	10.0046	0	5.64358	0	8.32794	15.2643	15.2337
SmLNCA119852-IBu	9.28774	0	0.488345	2.35572	0	3.38698	0	0	0	0	0	0.879151	0	0	0	0	0	0	0	0	0	0	0.773149	1.55454
SmLNCA119853-IBu	0	0	0	0	0	0.421354	0	0	0	0	0	0	0	0	0	0	12.5756	0	0	0	7.07368	0	0	0
SmLNCA119854-IBu	0.839863	0	0	0	0	0	0	0	0	0	0	0	4.92299	10.9981	14.5239	8.73449	0	12.3665	0	0	0	0	1.55535	0.781209
SmLNCA119861-IBu	6.73607	15.129	26.9238	2.31904	0	4.78421	0	1.01339	0.960861	1.22198	0	0	0	0	0	0.486019	0	0.617692	0	0	0	0	0	0
SmLNCA119864-IBu	0.406639	243.703	160.409	0	0	0.967154	0	1.22225	1.20443	1.50356	5.41227	3.16829	0	0	0	0.475338	0	0	0	0	0	0.834608	0	0
SmLNCA119867-IBu	0.422993	10.2011	78.544	4.1704	0	1.78757	5.51411	10.8518	32.5275	34.3795	7.84418	11.312	2.48999	0	2.44308	0	0	0	3.11046	3.02846	7.14558	0	0	0
SmLNCA119868-IBu	0	36.1817	117.438	31.0052	19.8149	7.14382	0	0	8.16599	34.7952	11.0125	0	0	5.5994	0	0	0	0	9.38827	0	32.2526	0	0	0
SmLNCA119869-IBu	5.94386	0	18.7044	0	0	4.57347	0	0	9.04174	6.9369	5.49223	0	0	0	0	0	0	0	0	0	0	0	0	0
SmLNCA119870-IBu	3.38161	1.4513	8.85514	0	0	6.52738	2.21371	3.96213	5.60411	8.33638	0	3.49347	0	0	0	1.46158	0.653336	0	0	9.07292	0	2.41639	0.771983	1.55249
SmLINC119883-IBu	0	2.30379	2.34282	0	0	0	0	0	0	0	0	0	0	0	0	0	0	0	0	0	0	0	0	0
SmLNCA119893-IBu	33.8908	6.86385	13.4614	5.41197	5.34528	6.01395	2.1878	0	6.43375	3.52072	6.66979	6.04137	0	0	0	0.975632	1.30234	1.23155	0	0	0	2.41039	0.769834	2.32306
SmLNCA119911-IBu	26.7645	32.547	33.0981	16.0596	6.14046	9.33092	45.1325	23.9113	9.98225	11.1414	13.9911	30.7081	11.9435	2.6627	7.08663	1.91649	5.39734	1.2446	11.8736	11.5228	3.48338	4.94469	6.34182	4.76249
SmLINC119915-IBu	39.3845	24.9512	23.8808	12.001	8.88987	13.5027	61.3722	63.6812	14.743	21.1731	50.1153	58.7976	22.4528	39.0518	39.1484	38.5299	29.3182	42.497	24.9379	27.32	39.3438	36.974	33.1176	33.3102
SmLNCS119920-IBu	0	0	0	0	0	0	0	0	0	0	0	0	0	0	0	0	0	0	57.1433	33.1556	23.9632	5.90068	5.72067	0.811342
SmLINC119921-IBu	0.413663	0	0	2.65112	0	0.265261	6.13478	4.4455	0	0	0	3.87664	0	0	0	0.961098	0.670795	0.621301	0	2.9054	0	9.02927	10.2563	8.69781
SmLNCA119953-IBu	46.2646	33.7444	107.992	14.6085	18.0355	69.5467	14.0716	10.6301	12.6845	32.4332	7.7007	9.39318	7.51222	11.2026	4.90793	15.6269	14.9314	12.3013	0	15.2477	10.7528	8.01618	9.21428	11.589
SmLNCA119954-IBu	84.4474	132.321	545.293	88.7499	59.4379	108.665	70.4391	65.7972	143.378	154.278	103.527	76.0876	15.0193	13.9981	31.8929	4.88284	3.24705	3.07572	12.5173	15.2412	14.3343	5.61275	3.0723	4.63677
SmLNCA119955-IBu	87.9687	34.5179	66.6427	61.9781	12.7276	67.6561	10.7492	9.58972	23.336	45.9356	10.9254	14.415	17.5648	8.42073	29.4952	22.9675	23.323	27.041	21.9658	21.4014	14.3535	32.0147	36.0265	22.371
SmLNCA119962-IBu	332.894	76.9228	127.629	307.303	68.0601	221.316	22.3509	23.7142	23.0271	35.1684	11.9008	24.3461	0	0	29.5618	26.9013	23.8997	20.2564	0	30.6838	0	60.6898	47.4043	42.333
SmLNCA119964-IBu	0	0	0	0	0	2.01739	0	0	0	0	0	0	17.6153	28.1565	0	0	0	0	15.7418	0	3.59402	0	0	0
SmLNCA119967-IBu	3.23565	0	0	0	0	0	0	1.26518	0	3.11996	0	0	0	0	0	0	0	0	0	0	0	0	0	1.61767
SmLNCA119968-IBu	0.810537	0	0	2.36388	0	0.473225	0	0	1.23392	0	0	0	0	0	0	0	0.692096	0	2.88215	0	0	0.838043	0	0
SmLNCA119978-IBu	140.962	41.7721	61.1898	103.696	52.4138	101.414	74.5517	78.1189	53.3243	63.5644	48.3171	109.101	115.25	92.4757	85.9253	190.975	124.578	182.021	97.1074	94.599	71.7069	84.937	74.4483	88.8138
SmLNCS119993-IBu	7.48738	2.66729	5.87698	4.35979	30.6823	1.772	1.19594	9.71901	6.24161	5.25255	4.85636	1.88879	9.70443	2.70732	16.7455	1.44688	0	0	6.04129	0	3.51674	0.817107	0	1.57448
SmLNCA119996-IBu	2.80061	0.345504	0.702723	0	0	0	5.95395	6.90377	0	0	3.01131	8.26531	0	0	0	0	0	0	0	0	0	0	0	0
SmLINC119997-IBu	0.840917	0	0.954777	4.02953	1.7057	0.143951	0	1.02066	10.6641	13.5508	0	0.897464	0	0	0	0	0	0	0	0	0	0	0.776662	0
SmLINC119998-IBu	0	1.91519	2.4345	24.6615	36.5369	5.57931	13.4048	23.0155	36.8895	28.912	37.4521	10.578	0	0	0	0	0	0	0	0	0	0	0	0
SmLINC120003-IBu	2.9411	0.935288	3.32891	7.45458	0	2.43778	3.42327	0	12.6646	3.71202	0	4.50318	2.46355	0	2.42228	0.970826	0	1.23639	0	0	3.55026	0	0	0
SmLNCA119999-IBu	0	0	6.85419	2.95216	8.74745	0	0	3.98099	16.9114	7.1838	20.3296	1.7543	0	0	0	0	0	0	0	0	0	0	0	0
SmLNCA120000-IBu	4.21153	0	0	21.4932	0	0	14.6621	43.4908	7.66817	13.4121	6.87447	24.0324	0	0	0	0	0	1.85279	0	0	0	0	0	0
SmLNCA120001-IBu	1.26734	7.23067	9.80403	0	24.5239	0	2.22072	0	11.257	5.97813	2.25635	0	0	0	0	0	0	0	0	0	0	0	0	0
SmLNCA120002-IBu	0	0	1.44234	6.37736	0	3.18947	0	0	0	1.22198	4.59095	0	0	0	0	0	0	0	0	0	0	0	0.77558	0
SmLINC120016-IBu	0	6.96714	12.0864	3.01334	68.4587	9.04676	0	2.35135	5.75808	0	0	0	2.36678	10.5455	0	0	0	0	0	8.54593	0	0	3.19277	0
SmLINC120017-IBu	0	26.2851	13.7828	3.01979	17.897	10.9548	1.2873	0	0	4.31577	0	0	0	0	0	0.477449	0	0	0	8.55241	0	0	0	2.393
SmLINC120018-IBu	89.5898	12.4345	10.1159	59.1787	84.9621	191.731	41.051	50.1417	20.783	23.1098	9.8815	28.9754	37.5833	36.4317	39.2816	11.234	12.9763	21.5224	40.7246	27.4658	35.8544	10.4164	13.8146	20.8512
SmLINC120019-IBu	41.6604	28.2955	19.1829	17.3488	30.8438	75.1977	6.79447	6.09579	1.9278	9.80386	9.20259	6.25604	9.87817	8.27747	0	4.85882	1.97215	5.5603	0	11.9928	7.11094	0	0.775966	3.89864
SmLINC120020-IBu	0	10.0409	2.9782	8.71654	80.527	15.9056	0	0	1.12327	0	0	0	0	0	0	0	0	0	5.91612	0	0	0	0	0
SmLINC120022-IBu	0	3.46823	0	37.1982	151.167	30.5726	12.2443	3.32641	5.37198	0	0	3.86856	4.81467	2.68497	0	0	0	0	2.99442	0	0	1.64105	0	0
SmLINC120025-IBu	0	0.421643	0	0	0	0	0	6.84944	0	1.39659	0	2.97869	0	0	0	0.957946	0	0	0	0	0	0	0	0
SmLINC120027-IBu	0	0	0	0	49.7428	1.78163	0	0	0	0	2.58623	4.03041	2.37568	0	0	0	1.35572	1.86947	0	0	0	0	3.18351	0
SmLINC120030-IBu	0	0	1.77362	0	0	0	2.43574	0	2.13313	0	0	0	0	0	7.14172	0	0	0	0	0	0	0	0	0
SmLINC120032-IBu	0	0.435511	0	0	0	0	0	0	0	9.41681	4.94955	0	0	0	0	0	0	1.86307	0	0	0	0	0	0
SmLINC120034-IBu	4.92437	0	1.26693	6.10711	6.03234	6.23872	6.37154	4.63916	1.13349	1.42092	1.29253	2.01427	0	0	0	3.82465	1.35553	2.49256	0	0	0	0	3.97901	0
SmLINC120035-IBu	0	0	0	0	0	1.0848	0	0	0	0	6.09972	0	0	0	0	0	0	0	0	0	0	0	7.85523	0
SmLINC120036-IBu	3.32383	0	1.34853	4.33494	9.63394	0	2.40469	0	0	3.96586	0	0	0	0	0	0	0.667345	0	0	0	3.5129	6.54297	2.35679	3.15184
SmLINC120037-IBu	0	0	0	0	0	0	0	0	0	0	0	0	0	0	0	0	0	0	52.2831	42.2077	24.1225	1.6681	0	0.802971
SmLINC120043-IBu	0	0	0	0	0	0	0	0	0	0	0	0	0	0	0	0	0	0	0	19.5139	30.9026	2.51539	0	0
SmLNCA120038-IBu	0	0	0	0	0	0	0	0	0	0	0	0	0	0	0	0	0	0	17.3229	13.9768	27.4964	0	0	0
SmLNCA120039-IBu	1.62188	0	0	0	0	0	4.06976	0	0	1.53281	0	2.147	0	0	0	0	1.38278	0	0	0	13.7444	0.83752	0.809684	0
SmLNCA120040-IBu	10.8847	0	3.73376	1.12543	0	1.54803	0	0	1.996	0	0	0	0	0	2.41136	1.4529	0.661571	1.23797	21.3771	41.5722	10.6144	12.1928	8.58036	7.04917
SmLNCA120041-IBu	3.33758	1.35324	0.917435	10.5074	6.55476	6.08578	4.71901	7.44462	1.02073	3.87209	2.39567	4.65728	0	0	2.40104	0.966445	0	1.23932	6.07179	5.90156	7.05319	9.78193	11.7386	11.7811
SmLNCA120044-IBu	0.409877	0	0	0	0	0	0	0	0	0	0	0	0	0	0	0	0	0.623469	23.5539	25.7	17.3431	5.79358	4.78168	3.98511
SmLNCA120045-IBu	1.20493	0	0	2.20374	2.61228	0	2.8834	2.66473	0	1.64835	0	2.28526	0	0	0	0	0	0	0	0	0	0	0	0
SmLNCA120064-IBu	40.3126	33.1047	43.6223	1.14346	0	0.28595	1.14418	3.08319	0	2.48314	1.16214	0	0	0	0	0	0.65915	0	0	0	0	0	0	0
SmLINC120076-IBu	6.61732	0	3.07631	6.35651	21.975	4.50508	4.91228	3.33749	3.23623	2.7149	0	0.97005	0	0	0	0	4.69672	3.72808	0	0	0	2.46291	0	0.790847
SmLINC120078-IBu	0	0	0	4.18964	0	0	0	2.25169	0	0	0	0	2.39657	0	0	1.91913	0	0	0	0	0	0	0	0
SmLINC120080-IBu	0	0	0	0	0	0.258116	1.25852	0	0	0	0	0.994461	0	0	0	0	2.02613	0	0	2.87633	0	0	2.38028	0
SmLINC120084-IBu	4.45638	0	0	0	0	0.118009	0	0	0	0	0	0	0	0	0	0	0	0	2.88001	0	0	0	0	0
SmLNCA120079-IBu	0	0	0	182.733	0	45.0795	14.1036	18.4073	0	9.29274	0	12.8383	0	0	0	32.2232	40.9262	39.3742	0	0	0	52.9333	117.548	22.4165
SmLNCA120082-IBu	41.5746	3.95702	0	43.0755	240.886	0	0	0	0	0	0	0	30.0235	33.5772	36.7851	0	0	0	6.25504	70.0661	28.6605	0	0	27.0577
SmLNCA120083-IBu	29.7136	0.496498	1.0098	1.21801	0	1.5226	0	0	9.05489	0	0	0	7.51322	0	0	0	0	1.8451	6.26205	0	0	2.40461	0	0
SmLINC120086-IBu	0	0	0	2.13281	7.89996	0	0	0	0	0	0	0	0	0	0	0	0	0	0	0	101.56	155.811	92.2025	66.3603
SmLINC120087-IBu	0	0	0	0	0	0	0	0	0	0	0	0	0	0	0	0.961963	0	3.10511	11.9966	107.769	0	97.5678	80.3635	61.6073
SmLINC120088-IBu	4.98088	0	0	0	0	1.61856	0	6.55147	3.1635	0	3.67791	0	7.25462	0	0	0	2.00431	0	186.599	105.247	63.1739	36.0151	64.4786	42.5823
SmLINC120090-IBu	1.66029	0	0.894696	0	0	0.809281	7.24681	5.45956	10.545	9.30651	0	2.86158	0	0	0	4.81615	0	0	228.734	254.347	200.051	66.3006	32.2393	56.7764
SmLINC120092-IBu	0	0	0	0	0	0	0	0	0	0	8.57348	0	0	0	0	2.40843	0	0	105.376	155.006	108.821	34.3724	31.4469	21.2877
SmLINC120094-IBu	0	0	0	0	0	0	0	0	0	2.69143	0	0	0	0	0	0	0	0	17.9931	58.2473	0	13.939	21.274	10.2684
SmLNCS120096-IBu	2.85207	0	0	0.488874	0	1.22321	0	0	2.37684	0	2.67874	0	2.34868	0	0	0.951834	0	0.62529	0	0	0	0	0	0
SmLINC120104-IBu	0	0	0	0	0	0	11.7032	3.16196	1.00933	2.55527	0	10.1631	0	0	0	0	0	0	0	0	0	0	0	0
SmLNCA120106-IBu	3.69122	0.414067	0.42108	1.52231	0	0.761697	0	0	3.41249	0	0	0	0	0	0	0	0	0	0	0	0	0	0	0.79653
SmLNCA120110-IBu	0	0	1.75732	1.58861	0	0.397378	0	0	1.07918	0	2.49331	0	0	2.68188	0	0	0	0	0	0	0	0	0	0
SmLNCS101864-IBu	6.00807	0	0.711974	0	0	1.2876	0	0	0	0	0	0	2.27562	0	0	0	0	0	0	5.41475	0	0	0	0
SmLNCA120115-IBu	15.0711	1.37685	0	30.9495	38.3504	21.1094	11.6095	0	20.958	17.7053	4.7158	0	4.89975	8.207	9.64544	35.3539	74.7575	38.9962	36.6464	20.7861	14.1526	82.9114	121.685	54.0436
SmLNCA120134-IBu	10.9561	0.475178	3.86576	4.07901	10.3598	3.20567	2.24939	5.04135	0.954812	1.21499	1.14258	0.887575	0	5.53108	2.43124	8.26692	7.8743	8.02681	0	3.00605	3.56006	5.65646	4.64879	2.33613
SmLINC120136-IBu	23.4705	33.6978	23.4714	39.6199	23.4797	27.8848	15.0117	14.5366	17.8299	23.8662	7.0365	10.9383	17.1789	16.4445	9.65907	5.33117	1.98207	0	9.1795	2.97564	10.6258	2.43625	0.779181	2.34753
SmLINC120143-IBu	86.3745	85.476	75.3329	5.24099	0	71.9347	33.7608	38.3393	8.60032	2.43179	13.7189	29.3074	0	0	7.29263	0	0	0	0	0	0	0	0	4.6728
SmLINC120146-IBu	27.808	0	8.69168	0	0	0	38.2645	34.3059	4.77835	2.43197	0	39.967	0	0	17.0159	0	0	3.70489	27.7948	0	7.11925	4.84901	0	0
SmLINC120149-IBu	43.8617	24.8282	20.8785	3.51321	12.1449	65.7402	31.356	3.01035	0	0	21.6166	20.3256	12.3911	8.30864	0	1.45962	1.96629	0	0	9.03295	0	0	5.41836	0
SmLNCA120144-IBu	81.5424	135.557	94.6805	52.6551	0	44.9716	44.3847	33.7712	41.2375	56.1472	33.8228	51.6584	29.8235	22.2243	31.7124	13.1506	4.57651	17.2668	12.4152	0	46.3954	16.9234	5.40701	11.6496
SmLNCA120145-IBu	2.95546	28.8282	56.6777	0	0	0	12.2496	3.98891	4.70921	9.59989	23.76	7.0299	0	0	0	0	0	0	0	21.1217	0	0	0	0
SmLNCA120147-IBu	100.535	26.6968	35.1925	154.025	91.6354	97.7891	106.424	123.172	103.745	112.812	115.883	90.8136	0	30.7748	44.1377	12.6927	22.0935	23.9963	43.7789	24.367	0	12.0329	17.6749	7.73148
SmLNCA120151-IBu	0.815047	0	2.03141	0.979043	27.5616	1.71475	0	0	0	0	0	0	0	0	0	0	0	0	0	0	0	0	0	0
SmLNCA101866-IBu	2.39425	0.666853	0	0	0	0.408787	0	0	0	0	0	0	0	0	0	0	0	0	0	0	0	0	0	0
SmLNCA120166-IBu	2.07262	0.437028	2.66657	0	0	0.267997	0	0	0	0	0	0	0	0	0	0	0	0	0	0	0	0	0	0
SmLINC120170-IBu	10.3416	27.2521	5.71867	4.24179	6.28467	1.59157	0	2.22275	0	1.35594	0	0.969159	2.4057	0	0	0	0	0	0	0	0	0	0	0
SmLNCA120171-IBu	15.5106	0	0	154.69	386.169	62.6334	3.46071	3.11144	17.8043	15.0539	15.2304	5.46348	9.81977	0	0	0.969438	1.98156	4.94966	0	0	0	6.49546	10.1272	0
SmLNCA120172-IBu	4.15811	0	0	16.8629	32.2373	8.84362	0	0	2.08553	3.94795	0	1.89208	7.27418	32.4682	2.3911	0	2.66697	4.34202	0	2.93297	0	5.72146	0	0
SmLNCA120174-IBu	5.44423	0	0	119.509	235.524	86.2797	2.31807	3.12792	5.97425	40.3848	9.41642	3.6597	0	0	9.64964	3.39086	0	2.47566	12.2228	0	0	14.6272	6.23817	14.8773
SmLNCA120175-IBu	2.07116	0	0	9.07532	26.8921	17.8934	1.2192	0	0	0	0	0	0	0	0	0	0	0.621022	0	8.73806	0	4.91938	3.93939	4.73902
SmLNCA120176-IBu	0	0.440357	0	12.4156	0	2.70041	2.41323	0	0	2.65574	2.44957	0	0	0	0	0.963374	2.67178	0	0	0	0	6.54713	0	0
SmLNCA120178-IBu	0	0	0	0	0	0	0	0	0	0	0	0	0	0	0	3.37955	0	0	0	0	10.566	0.816069	0	0
SmLINC120179-IBu	132.196	2.5051	27.5128	3.68749	9.10503	41.9461	5.36756	2.87277	8.95958	8.02578	5.45565	5.08096	2.51022	0	0	0.48873	0	0	0	0	7.17827	0	0	0.771191
SmLINC120180-IBu	0	0	0.332995	2.80579	3.56367	3.41223	0	0	2.90723	1.79455	3.13317	0	0	0	0	0	0	0	0	0	0	0	0	0
SmLINC120181-IBu	0.841439	3.76822	20.597	33.5008	78.7282	29.032	2.26728	6.10315	14.4803	19.6345	9.21246	3.5788	0	0	0	0	0.65757	0.617867	0	0	0	0	0	0
SmLNCA101868-IBu	18.1979	2.92346	0.495488	0.597591	0	4.03427	1.09988	2.95084	0	3.54467	0	2.60343	0	0	0	0	0	1.23226	71.6072	81.8502	53.617	9.65276	2.31251	6.97713
SmLNCA101869-IBu	0	0.869723	0	0	1.57952	0	0	0	0	0	0	0	4.81923	0	0	0	0	1.24216	224.821	215.42	224.121	17.2222	13.3978	8.69034
SmLNCA101870-IBu	1.24982	0	1.36654	0	0	0.274691	2.37502	0	0	0	0	0.937647	0	0	0	0	0	0	30.2856	0	0	0	3.13442	3.14514
SmLNCA101871-IBu	0.415417	2.20849	1.34753	0	11.2312	3.65668	0	0	0	0	0	0.950172	0	0	0	0	0	0	0	0	0	0	0.785699	0
SmLNCA120184-IBu	67.3059	22.4459	61.0339	56.256	37.239	52.9711	14.2801	15.7155	21.2599	18.8747	7.81354	16.4671	0	25.0858	4.89083	31.2064	21.5141	39.427	3.11474	12.1318	3.57527	3.21671	4.62361	3.10012
SmLNCA120185-IBu	1.65507	0	0	0	0	2.25759	0	0	0	1.35392	0	0	2.40664	2.68414	0	0	0	0	0	0	0	0	0	0
SmLINC120188-IBu	0.406254	0	0.398677	1.44094	7.11671	3.84596	0	0	0	0	0	0	0	0	0	0	0	0	0	0	0	0.835544	2.421	0
SmLNCA101872-IBu	2.09291	3.21042	6.06313	1.12465	0	4.35957	1.16168	0	0	0	0	0.917047	7.34807	2.73505	0	0.484257	1.32335	1.23803	36.6378	29.6869	21.2261	0.81295	0	1.56666
SmLNCA120201-IBu	257.489	4713.79	2696.34	166.728	19.9786	112.484	157.086	177.594	87.1721	147.165	230.741	134.102	260.89	140.303	194.135	28.8289	10.3687	17.2098	395.259	397.317	459.241	29.6199	43.702	28.5484
SmLNCS120233-IBu	0.416005	0.444752	0.904563	0	0	0.27274	0	2.15874	2.07931	2.62483	6.0679	8.49589	0	0	2.39249	0	0	0	0	0	0	0	0	0
SmLNCS120236-IBu	3.18779	0	0	0	0	0.199191	0	0	0	3.61227	0	0	0	0	0	0.469639	0	0	0	0	0	0	0	0
SmLNCA120237-IBu	139.049	19.6967	10.5157	16.3072	0	4.68121	64.2946	51.6001	82.2916	113.299	47.6202	54.1636	37.4854	2.79457	31.851	32.2086	27.3193	35.7004	59.3434	97.3427	68.0237	53.7878	49.9931	47.971
SmLNCA120238-IBu	0	0	0	0	37.712	3.18213	0	0	53.7265	40.7287	98.2697	0	0	30.7702	0	0	0	0	0	36.5442	0	0	0	0
SmLNCA120240-IBu	17.5998	9.22416	4.22113	18.6614	21.7834	8.06109	28.8922	28.0604	0	0	12.9106	41.0521	34.3488	52.0595	53.1135	58.1519	85.9071	66.8292	39.7661	20.8229	53.1205	76.3468	163.655	75.1316
SmLNCA101874-IBu	39.1751	4.74228	4.34029	15.7017	31.017	36.0643	31.5482	26.2675	16.2723	12.1774	34.3383	35.5676	12.3674	24.8748	31.5917	18.475	15.7562	20.9965	15.4353	30.0398	17.7943	5.65845	13.9519	14.0217
SmLNCA120253-IBu	330.824	45.0956	70.5911	26.7279	1.84173	43.1987	25.5173	23.6869	20.3415	37.3892	15.1309	22.6432	15.1038	33.7998	7.3922	33.752	29.058	31.3013	78.7388	70.5993	28.7573	23.1523	24.4601	31.5498
SmLINC120269-IBu	0	0	0	0	0	0	0	0	0	0	1.37923	0	0	0	0	0	0	0.627356	8.64433	13.9461	0	1.67641	3.24237	0
SmLINC120271-IBu	0	0	0	0	0	0	0	0	0	0	0	0	0	2.63908	0	0	0	0	0	0	13.8662	0	2.3928	5.58264
SmLNCA120291-IBu	31.297	38.3427	99.6999	13.0957	0	12.7999	24.2805	17.7725	43.7251	27.2922	25.7931	13.9331	19.9153	36.1789	14.6558	9.25965	6.52809	9.86151	34.206	42.3863	28.5785	28.1742	27.7726	27.9283
SmLNCA120303-IBu	3.25356	0	0	2.90101	0	0.120981	0	0	1.20347	0	0	0	0	2.60587	0	0	0	0	0	0	0	0.834495	0	0
SmLNCA120304-IBu	5.77483	0	0	5.75009	0	2.8768	0	0	8.77467	15.1623	7.5689	1.96447	0	0	0	0	0	0	0	2.89026	0	0	0	0
SmLINC120327-IBu	0	0.699122	0	0	0	0.428596	5.90053	0	0	0	0	0	0	0	0	0	0	0	0	0	3.40694	0.854606	0	0
SmLNCA120344-IBu	166.835	76.2982	63.7154	74.3814	33.0587	65.0829	26.6435	44.6478	86.9489	124.995	28.1661	38.6696	37.7336	30.9601	54.1805	22.4966	14.2163	25.1712	62.9411	55.2043	50.3065	28.7566	22.9454	23.8677
SmLNCS120346-IBu	4.20042	0	0.949735	1.71777	0	0.85914	18.2817	9.23542	0	0	4.64225	1.80369	0	0	2.42145	0	0.658918	0	0	0	0	0	0	0
SmLNCA120363-IBu	253.372	214.047	238.3	429.341	158.555	320.129	111.539	109.8	136.921	150.525	114.462	110.601	52.8771	36.6267	76.4013	62.6174	52.2902	62.5955	107.117	82.9041	71.9032	209.924	181.88	155.408
SmLNCA120369-IBu	62.5365	109.329	159.339	28.4296	7.32494	39.7087	58.7616	64.7739	53.4123	35.3338	32.5794	51.408	25.1375	19.6864	29.5364	6.84525	7.76018	7.36943	15.7221	27.5772	46.6947	18.3829	9.94936	8.47396
SmLNCA120370-IBu	0	0	0	6.68309	23.4025	5.01265	0	0	0	0	0	2.56594	5.00574	2.7992	0	2.92957	1.29899	1.84553	0	0	0	0	3.07265	4.63724
SmLINC101896-IBu	3.82766	0	0	0	5.48293	0.616827	0	0	0	0	0	0	2.51252	0	2.46042	0.488872	0.647007	4.91395	0	0	0	0	0	0
SmLINC101897-IBu	9.36155	4.54212	3.07931	0	0	0.309546	2.13367	0	0	2.2755	0	0	12.5741	5.62728	7.38653	10.7583	3.23199	15.3502	0	3.06576	0	0	0	0
SmLNCA120371-IBu	105.803	52.4784	86.4026	8.58299	1.81653	63.9146	12.9093	14.3973	15.2747	14.9439	9.84067	4.24315	0	0	0	1.4659	0.648014	0.614626	0	3.05645	0	1.60102	1.53335	0.771553
SmLINC120412-IBu	0	0	0	5.78533	0	5.90341	0	1.32095	2.6308	1.63321	0	2.26715	16.0569	15.2796	2.29063	0	1.41086	0	2.83388	5.47437	10.2433	0	0	0
SmLINC120414-IBu	0.402617	5.88031	6.35372	6.75213	20.0095	6.985	0	0	0	0	5.7394	0	0	0	0	0	0	0	0	8.24011	0	0.846053	0.821782	0
SmLINC120415-IBu	0	1.00889	0	1.23516	1.22016	0.309232	0	0	1.41857	0	0	0	0	0	0	0	0	0	0	0	0	0	0	0
SmLNCA101905-IBu	0.406169	0	0	0	0	0	0	4.9248	0	0	4.08501	2.12614	2.33642	0	2.32148	0.474993	0	0	0	0	0	0	0	0
SmLINC100011-IBu	4.1119	0.419669	0.426777	1.543	0	2.18738	0	0	0	0	1.28026	0	0	5.31306	0	0.478693	0	0	0	0	0	0.825159	0	0
SmLINC100166-IBu	24.6397	13.756	2.96735	28.0973	0	33.101	3.80976	4.62105	0	0	1.28811	3.01076	4.75738	5.30145	4.70851	6.69621	1.35421	7.47546	0	8.59842	0	5.78301	3.18052	5.56926
SmLINC100167-IBu	43.8644	18.618	6.46498	16.1454	0	26.7339	4.68981	2.11228	0	5.12236	3.57153	6.47944	4.88398	8.17872	2.40503	1.93456	4.64238	3.71645	0	0	3.53107	0.814279	2.34476	0.784572
SmLNCA101906-IBu	6.2698	0	0.463062	4.46628	0	3.21137	4.67776	9.47804	3.02481	10.2114	4.74996	6.46262	14.6643	8.18616	16.8468	11.1277	6.62772	8.67018	0	5.92194	3.53292	13.0225	14.8426	7.058
SmLINC120456-IBu	136.885	184.724	77.9848	78.6704	91.1388	33.4259	15.5375	16.8891	70.309	78.8633	34.9566	24.5204	39.7624	36.1123	43.9075	30.1969	31.3834	30.2175	34.1395	69.489	49.9626	49.9662	39.3956	34.1733
SmLNCS120473-IBu	64.9449	70.9951	40.8944	12.1794	7.21754	9.89633	14.066	12.5574	6.33884	9.26206	7.69766	7.68223	30.0524	22.4081	36.8129	6.83703	7.14027	9.22554	37.5717	6.09996	7.16899	10.4201	13.0523	3.86267
SmLNCA120475-IBu	5.87173	0.463283	0	7.38471	6.73286	8.0974	32.2258	23.7933	18.733	10.0067	9.35126	28.1626	39.3083	43.9023	31.4194	36.85	42.2488	43.9208	45.953	71.5077	28.3543	79.5363	157.287	110.269
SmLNCA120476-IBu	0.826678	0	0	0	0	0	0	0	0	0	0	0	0	0	0	0	0	0	8.96421	14.5059	0	1.64278	0.789569	1.58245
SmLINC120482-IBu	2.0661	12.4787	13.5651	0	0	1.71512	0	0	2.16929	6.82139	0	0	0	0	0	0	0	0	0	0	3.49492	0.821579	0	0.791402
SmLNCA101908-IBu	7.6099	0	0	24.3499	43.994	20.6413	14.3764	23.7494	0	1.1896	0	20.0695	19.903	52.8418	19.5315	10.2321	9.14445	3.08234	24.8597	15.1266	49.9945	10.4691	8.49006	3.88053
SmLNCA120496-IBu	52.212	9.93107	29.2874	22.5357	0	16.9028	9.73657	22.2133	79.6725	79.8707	19.7911	5.97418	2.50448	5.60228	2.45428	1.4651	2.59635	1.23005	6.26226	3.05014	0	13.6258	3.07101	9.27012
SmLNCA120497-IBu	54.5224	80.7365	158.306	112.654	93.1128	80.7981	163.909	204.18	91.6059	214.518	136.16	159.919	0	0	0	14.1277	49.008	38.2265	80.7527	175.372	0	95.0558	59.4507	64.4359
SmLNCA002160-IBu	0	0	0	0	0	0.744257	0	0	0	0	0	0	0	0	0	6.33561	13.0559	14.7921	0	0	0	8.85458	0	3.10309
SmLNCA120499-IBu	0	0	0	5.16722	0	0	0	0	0	0	0	0	0	0	0	0	12.5116	1.85443	0	0	0	0	0	0
SmLNCA120501-IBu	0	0	0	0	0	0	0	0	0	0	0	0	0	0	0	0	22.8193	0	0	0	0	0	7.70637	0
SmLNCA120502-IBu	0	0	0	4.89568	32.2373	0	0	0	0	0	0	0	0	2.70568	0	0	0	0	0	0	0	0	0	0
SmLNCA120505-IBu	0	0	0	0	0	0	0	0	0	0	0	0	0	0	0	0	15.8093	8.65488	0	0	3.55014	0	0	0
SmLNCA120507-IBu	0	0	0	0	0	0	0	0	0	0	0	0	0	0	0	9.2117	17.8266	12.9913	0	0	0	1.62338	0	0
SmLNCA120508-IBu	10.9958	0	0	0	0	1.04161	0	0	0	0	0	0	0	0	0	15.5948	10.4455	0	0	0	3.57218	1.61002	5.40049	0
SmLNCA120509-IBu	0.846546	0	0	1.19634	10.6344	0	0	0	0	0	0	0	2.49267	13.9345	4.89032	0	0	0	0	0	0	3.21701	0	0
SmLNCA120513-IBu	0	0	0	5.16111	0	0	0	0	0	0	0	0	0	0	0	1.91557	6.0778	0	0	0	0	0	1.58673	3.17698
SmLNCA120515-IBu	0.821902	0	0	0	9.11626	0	0	0	0	0	0	0	2.38129	0	2.35637	0.478505	2.02935	0	0	0	0	0	0	0
SmLNCA120516-IBu	0	0	0	0.567317	0	0.425627	0	0	0	0	0	0	0	8.2283	0	6.78708	6.60336	0	0	0	0	0	2.33652	9.38657
SmLNCA120517-IBu	0	0	0	0	0	0	0	0	0	0	0	0	0	0	9.70057	4.37127	0	0	0	0	0	0	0	0
SmLNCA120518-IBu	0	0	0	0	37.587	1.87443	0	0	0	0	0	3.58449	0	0	0	0	0	0	0	0	0	0	0	0
SmLNCA120521-IBu	0	0	0	0	0	0	2.30585	0	0	0	2.34184	0	0	0	0	0	0	0	0	0	0	4.8711	0	0
SmLNCA120522-IBu	6.32119	0	0	0	0	0	0	0	0	0	0	0	0	0	0	0	8.52982	0	0	0	0	0	0	0
SmLNCA120528-IBu	16.019	0	0.484287	4.67207	0	2.77466	21.3269	15.0908	3.8088	3.63592	0	9.74381	0	0	0	0	0	0.617337	0	0	0	0	0	0
SmLINC120534-IBu	0.798084	0	0	0	0	0.30659	0	0	0	0	0	0	0	0	0	0.470046	0.726491	1.2741	0	0	0	0.862919	0	0
SmLNCS120535-IBu	0.796203	0	0	1.16696	0	0.389626	0	0	0	0	0	0	0	0	0	0	0	0	0	0	0	0	0.861931	0
SmLNCA120550-IBu	375.213	534.123	232.34	197.443	99.6565	189.496	143.287	177.787	75.8835	120.974	60.4201	122.228	47.8528	45.0909	51.7655	57.2404	65.1847	70.5659	242.655	218.073	118.656	146.04	158.919	88.4579
SmLNCA120566-IBu	8.24673	0	1.7316	0	0	1.04414	3.73642	7.91165	0	0	2.52736	0.983988	0	0	0	0	1.34693	0	0	2.88826	0	0	0	0.792815
SmLNCS120574-IBu	1.59142	1.15781	6.47603	1.06227	0	0.177401	0	1.58203	0	0	0	0	0	0	0	0	0	0	0	0	0	0	0	0
SmLNCA120581-IBu	0	51.6378	441.472	0	0	0	0	0	0	0	0	0	0	0	0	0.484034	0	0.619159	0	0	0	0	0	0
SmLNCA120582-IBu	0	29.2709	91.1311	0	0	0	2.36322	0	0	0	0	1.86588	0	0	4.80005	0	0	0	0	0	0	0	0	0
SmLNCA120583-IBu	46.4841	265.709	248.235	0	0	0.422883	0	0	0	0	0	0	4.90217	0	4.82466	3.87521	0	2.47568	0	0	0	0	0	0
SmLNCA120585-IBu	0.834237	163.59	0	0	0	0.276369	0	0	0	0	0	0	0	8.15848	0	0	0	1.2394	3.03492	0	0	0.815287	0	0
SmLNCA120586-IBu	55.2738	63.6667	64.7441	0	0	2.49548	0	1.00089	0	0	2.27025	0	0	5.54337	2.43527	2.43336	1.96506	3.70246	3.09628	0	0	0.807003	1.5473	1.55541
SmLNCA120587-IBu	0	0	110.998	0	0	0	0	0	0	0	0	0	0	0	0	0	0.662322	0	0	0	0	0	3.12302	0
SmLNCA120589-IBu	12.7939	15.3933	28.6989	1.04818	0	0	0	0	0	0	0	0	0	0	0	0	0	0.621784	2.98018	0	0	0	0	0
SmLINC120597-IBu	6.21962	0.875288	4.8956	10.7294	4.76901	3.22051	3.64089	2.19565	8.49199	5.35029	2.46362	2.87554	0	0	0	0	0	0	0	0	0	0	0	0
SmLNCA120598-IBu	0	47.3935	50.5582	59.252	48.9571	45.7352	44.7653	23.7219	26.5205	33.6578	33.8083	7.24804	4.9178	41.1966	0	126.111	156.346	102.668	3.06653	14.913	3.54617	51.1054	100.389	115.688
SmLNCA120599-IBu	0	0	2.32526	14.0174	86.3941	0.841357	0	0	26.0693	10.16	0	31.2637	0	5.46503	9.63695	14.0383	22.512	16.0974	0	0	0	30.9067	24.1973	14.8902
SmLINC120600-IBu	60.7898	15.8213	12.5918	0	0	20.9794	0	0	69.439	56.7267	51.3692	0	0	0	0	0	0	0	0	5.38801	0	0	0	0
SmLINC120612-IBu	9.09467	9.05447	3.06926	1.58547	0	0.396596	41.8435	27.8799	58.4225	76.2203	77.4331	36.9424	2.40329	5.36018	2.37386	0	0.67133	0	11.955	0	0	0	0.789457	0.791144
SmLINC120617-IBu	274.739	244.287	48.3946	718.157	1401	252.64	114.248	99.6645	87.3602	98.6443	142.724	79.8564	105.512	60.0237	76.8176	64.208	32.9526	69.4458	232.522	298.48	213.725	106.717	162.532	109.16
SmLNCS120623-IBu	102.886	19.5646	25.5072	6.15368	14.5867	9.38451	2.14468	1.91288	2.68392	4.57998	2.1799	9.30484	0	8.42716	14.7557	0.97756	1.29479	3.68636	3.14052	9.18007	3.58977	5.59952	4.59633	9.25202
SmLNCA120626-IBu	50.5354	0	4.55713	72.07	213.544	42.6027	45.3291	43.3464	42.4152	23.0827	50.4581	63.0039	30.0751	25.2296	68.7579	40.0554	71.3497	52.2629	40.7378	39.6867	50.204	27.2372	34.5284	47.0985
SmLNCA101941-IBu	75.9463	300.654	448.783	120.157	151.68	63.3436	108.784	144.251	116.113	97.1436	106.736	131.73	58.0227	56.6414	62.0207	19.7442	12.6964	21.1025	51.1503	61.3761	49.1278	37.6574	27.5257	31.5467
SmLNCA120644-IBu	4.13192	1.29045	0	0	0	1.31887	0	0	0	0	0	0	0	0	0	0.4802	0	0	0	0	0	0	0	0.791433
SmLNCA101962-IBu	0	0	0	0	0	0.133453	4.87955	8.83351	21.3797	16.1541	32.19	2.89053	14.4617	10.7539	21.4156	5.77133	10.0469	13.6631	2.99854	0	0	0	0.787973	0
SmLNCA101963-IBu	0	0	0	0.573484	0	0	5.70496	1.02454	0.974079	0	1.15894	1.80112	2.46362	0	2.42233	3.88335	2.63471	4.32735	0	0	0	0	0	0
SmLNCA120652-IBu	15.8132	19.1544	43.4873	6.55302	0	2.73169	0	1.0776	1.03753	1.30999	1.21181	0.942577	2.42763	2.70913	0	0.48242	0.666151	1.24028	3.02276	0	0	0	0.784429	0.786976
SmLNCA120653-IBu	0	0.375993	0.382365	0.921141	0	0.345786	0	0	0	1.57931	0	0	0	0	0	0.473299	0	0.628978	0	0	0	0	0	0
SmLINC120658-IBu	15.5782	117.716	49.1441	16.7037	0	20.768	46.1042	46.6512	25.1004	27.1609	19.4826	46.5628	4.74447	0	4.69836	2.86664	0	1.87025	11.781	14.283	3.46921	0	2.39028	4.78118
SmLINC120659-IBu	0.795812	13.7431	8.2587	1.14676	0	2.48888	0	0	3.02916	0	1.61955	1.27318	4.46418	0	0	0	0	0	0	2.62954	0	0.874912	0	0
SmLNCA101964-IBu	18.0823	285.175	190.149	7.48929	10.2422	3.16941	1.1363	1.01985	2.90552	6.15396	0	6.27775	9.86742	8.26783	4.8498	3.88539	0	4.32591	147.73	164.684	195.423	17.8127	39.6037	20.286
SmLINC120666-IBu	24.646	227.079	124.377	32.7405	59.1208	90.098	31.7078	28.8404	23.6545	45.2049	41.1681	36.0828	21.417	5.30379	14.1302	0	1.35369	3.73738	14.7789	25.8082	20.8534	0.825938	1.58976	0
SmLNCA120715-IBu	10.9141	0	0	0	0	0.428123	0	0	1.96042	0	0	0	0	0	0	0	0	1.23682	0	0	0	0	0.777969	0
SmLNCA120723-IBu	13.6863	2.62878	0	0	0	0.134337	14.5485	23.0274	3.17993	8.01482	4.92221	18.1927	4.83039	5.38866	0	1.44409	2.00626	0.62078	0	0	3.50689	0.819073	0.786946	0
SmLNCA120730-IBu	5.45879	0	0.474058	0.571611	0	0.428837	0	2.05589	0	1.24186	0	1.80653	2.46127	0	0	0.485232	0	1.85501	0	0	3.54826	0	0	0
SmLINC120747-IBu	10.4769	0.461383	0	1.13143	0	5.23462	1.15528	1.03887	0	1.25685	0	0.911946	2.45376	0	0	0.484622	0.660766	1.23755	0	0	0	0.812149	2.33776	1.56514
SmLINC120749-IBu	1.23985	4.73648	10.0713	1.05556	7.81967	7.39322	1.23224	1.11676	0	1.36321	0	1.94681	2.4023	0	0	0	0	1.24299	0	0	0	0	0	0
SmLINC120750-IBu	1.59351	2.90744	4.92792	0.790845	0	0.198023	0	2.91764	0	0	0	0	4.48646	0	0	0	1.46958	0.639112	0	0	0	0	0	0
SmLNCA120758-IBu	12.01	0.348059	1.41584	0	0	0.213376	1.48001	1.37207	0	0	2.99462	0	0	2.51976	0	2.82537	0.715695	5.07332	2.80382	2.703	0	4.27682	4.17909	7.4116
SmLINC120759-IBu	34.6451	7.68787	3.21918	0.554434	0	0.831991	1.17697	2.1214	0	0	0	0	0	2.72258	0	0.483383	0	0	0	0	0	0.814821	0.782196	1.57019
SmLNCA120760-IBu	11.1991	6.57556	1.33738	1.07473	0	1.07529	3.63526	5.47952	1.05924	0	0	5.74208	2.4156	2.69481	0	0.481396	0.668661	1.8623	15.0301	23.3581	21.0439	1.63802	6.29486	3.156
SmLNCA120769-IBu	16.9687	0	6.17411	0	34.6534	3.05822	117.51	75.3731	0	5.40775	29.8142	96.6849	33.7059	29.5377	23.7734	13.9406	17.4301	18.0146	8.98424	8.72433	0	7.38446	13.4052	5.53269
SmLNCA120770-IBu	0	34.1105	25.6781	5.97364	0	3.12409	44.396	82.3753	36.5748	63.2915	52.376	64.4317	24.2348	10.8168	26.2911	9.15919	10.6721	0.620355	0	11.7247	14.0575	3.27032	7.06735	4.72603
SmLNCA120771-IBu	95.5421	0	2.53034	17.7023	0	22.1289	22.6754	23.1303	18.0607	28.8705	13.1692	13.629	15.0354	0	9.82147	9.2807	8.43342	5.53402	0	0	0	4.0059	1.53478	3.08875
SmLNCA120785-IBu	10.8652	1.36453	1.85017	0.557656	0	2.51043	0	0	0	1.27811	0	0	0	0	0	0.483744	0	0	0	2.95976	0	0.81406	0.781345	0
SmLNCA120787-IBu	8.04404	41.5138	36.753	15.5744	72.7711	17.5233	5.48794	2.94405	5.54002	14.142	13.3841	5.19593	4.98721	5.57607	22.013	2.43821	0	1.23199	0	0	17.8788	0	5.39319	10.8486
SmLNCA120790-IBu	139.329	67.0289	101.498	43.2058	0	27.0068	0	0	23.9559	30.5818	7.79539	4.32317	0	0	0	3.90178	0	3.69537	49.8765	69.8189	0	0	0	0
SmLNCA120791-IBu	4.39386	0.677084	1.03285	0	4.91339	0.207534	4.53465	0	1.40971	0	0	0	0	0	0	0	0	0	0	0	0	0	0	0.828401
SmLNCA120808-IBu	42.5878	2.03033	2.06467	1.86803	0	0.622657	4.24653	2.83776	1.76529	1.13093	1.07918	0.837376	7.55519	0	4.92978	3.91379	1.29088	2.45454	15.7556	27.6407	17.9775	11.1731	19.8661	17.6925
SmLNCA120810-IBu	164.664	310.882	137.146	141.705	118.934	64.3185	160.317	126.697	52.6021	40.5781	86.9706	145.274	57.5811	44.7999	51.5245	15.6258	11.0386	12.9174	71.9847	82.3152	103.931	22.4489	26.8798	22.409
SmLNCA120817-IBu	0	0	0.385994	6.97445	1.37787	3.14166	2.75971	0	0	0	0	0	0	2.5767	0	2.84198	3.47819	3.14173	0	0	0	3.36301	4.88486	4.85553
SmLNCA120819-IBu	51.4062	5.49217	3.04641	0	0	0.765585	0	0	0	0	0	0	0	0	0	0	1.94454	0	0	51.943	0	10.4087	7.66844	7.71703
SmLNCA120820-IBu	0	0	0	0	0	0	0	0	0	0	0	0	0	0	0	0	0	0	37.597	0	0	0	0	0
SmLNCA120823-IBu	1.63363	0.404534	0	0.991402	0	1.6123	2.61017	0	0	0	0	0	2.35789	2.6257	0	0.953253	0	1.87354	0	8.5065	0	4.1533	0	2.39935
SmLNCA120824-IBu	0.409755	0	0	0	0	0.126312	0	0	0	0	2.60362	0	0	0	2.34774	0.955251	0.67922	1.24709	0	2.854	0	0	0	0
SmLINC120826-IBu	3.64742	0.771819	0.392448	9.45551	11.2081	4.85055	1.36042	0	0	0	0	1.0766	0	0	0	0	0	0	2.88215	0	0	0	2.43122	0.806728
SmLINC120835-IBu	0.838531	13.8739	41.8558	34.5897	47.0462	9.64292	4.61119	1.03637	4.94101	11.2808	2.34158	7.27973	0	0	4.83169	0.969525	0	0	6.12344	0	7.08628	2.4355	1.55782	0.782275
SmLINC120836-IBu	5.10506	26.2	328.429	79.7307	135.518	42.9556	4.27338	3.81004	4.45076	6.83842	5.42966	7.58445	2.51378	0	0	0	0	0	0	0	0	0	0.765327	0.770353
SmLINC120838-IBu	0	0.885987	26.1286	0	8.04591	2.85243	0	0	0	0	0	0	0	0	0	0	0	0	0	0	0	0	0	0
SmLINC120839-IBu	0.413367	4.31022	25.4226	0	0	0	0	1.11558	1.08235	0	1.24929	0.972464	0	0	0	0	0	0	8.96525	2.90154	13.9841	0	0	0.791175
SmLINC120840-IBu	0	0	11.3994	3.29821	4.88657	2.19977	0	0	0	3.89964	0	0	0	0	0	0	0	0	0	0	0	0	0	0
SmLNCS120844-IBu	6.07237	8.42533	13.2416	0.469157	2.78058	0.469615	0	0	2.48862	0	0	0	0	0	0	0	0	0	0	0	0	0	0	0
SmLINC120846-IBu	0.824549	3.40292	1.29771	0	0	2.21711	1.24633	0	0	0	0	0	0	0	0	0	0	0	0	0	0	0	0	0
SmLINC120851-IBu	0	0	9.11138	0	0	0	0	1.12758	0	0	0	0	0	0	0	0	0	0	0	0	0	0	0	0
SmLINC120854-IBu	0	0.838601	8.95444	0	4.56829	2.44257	0	0	0	0	0	0	0	0	0	0.957267	0	0	0	0	0	0	0	0.794827
SmLINC120857-IBu	0	0	0	19.396	0	9.99386	0	0	0	0	0	0	0	0	0	0	0	0	0	0	0	0	0	0
SmLINC120858-IBu	0	0	1.94371	15.236	5.20908	0	0	2.00533	1.89644	10.8663	6.82154	0	0	0	0	0	0	0	0	0	0	0	0	0
SmLNCA120864-IBu	3.73798	0	0	1.08184	0	0.81178	0	0	0	0	0	0	0	0	0	0	0	0	0	2.92691	0	0	0	3.1527
SmLNCA120866-IBu	0.843502	0	0	0	0	0	0	0	0	0	0	0	42.1303	74.7791	70.5831	142.557	85.8603	138.871	21.6567	12.0442	24.9406	8.07368	0	1.5561
SmLINC120873-IBu	20.6583	0.953032	2.90748	8.18111	0	7.01392	11.2186	14.0762	2.85445	7.26688	11.3972	7.08251	0	0	0	0	0	0	0	0	0	0	0	0
SmLNCA120874-IBu	0	0	0	0	0	0	0	0	0	0	0	0	0	0	0	0.952415	0.684165	0	0	0	0	4.15947	1.60447	4.80561
SmLNCA120875-IBu	0.404048	0	0	0	0	0.579081	0	2.54823	3.7883	0	0	1.09675	0	0	0	3.78781	0	1.25732	8.59292	2.7707	3.42637	8.41493	4.07597	1.61996
SmLNCA120893-IBu	91.5486	112.114	48.0047	4.22186	7.14828	14.9287	34.9143	22.4228	6.4111	14.0376	21.0669	25.824	7.49433	5.58692	9.79748	1.95179	1.30138	1.84682	31.2203	30.4058	14.3178	10.4392	8.46288	7.73927
SmLINC120900-IBu	0	0.462462	0	0	0	0.141808	5.76399	0	7.90562	7.52056	9.36633	1.81993	0	0	0	0	0.660409	0	0	0	3.54314	0	0	0
SmLNCA101991-IBu	0	0	0.37619	5.89026	14.7699	1.13398	0	2.59895	0	0	2.85466	0	0	0	0	0	0	0	0	0	0	0	0	0.813321
SmLNCA120917-IBu	4.64628	1.44501	0	21.2659	14.0027	18.611	7.77789	9.94772	5.63382	10.7699	3.38683	14.0283	176.382	272.125	285.316	520.097	402.884	518.073	179.934	160.056	139.152	98.3443	159.943	121.189
SmLNCA120918-IBu	0	3.08213	5.48512	0.943968	5.59466	0.354326	1.3624	0	4.94483	9.24382	2.76043	1.07819	0	0	0	0	0	0	0	0	0	0	0	0.806967
SmLNCA120919-IBu	82.0106	77.4866	48.8036	501.612	1039.3	455.481	661.467	492.276	640.461	494.172	396.827	696.581	1512.81	1543.51	2248.7	1071.1	1585.59	1137.03	589.82	638.845	972.355	887.726	1442.81	1137.99
SmLINC101993-IBu	31	12.9439	16.2005	9.15997	0	8.54971	14.0324	0	5.41572	2.30867	19.7472	0	0	0	0	1.9539	0	1.8446	12.5341	9.15799	7.17183	12.0168	0	11.5819
SmLINC101994-IBu	2.9681	0.493028	1.00274	0	3.58363	0	0	0	15.5211	18.6634	9.95637	0	2.49984	5.59109	4.90142	1.95225	3.25129	2.46181	0	3.04318	0	0	22.2987	16.2445
SmLINC101995-IBu	8.0604	8.90341	6.53904	18.8079	0	2.427	0	5.81632	11.8236	11.6238	8.82536	7.70719	0	0	0	0	0	0	0	0	0	8.82328	0	0
SmLINC101996-IBu	0	6.34803	2.15185	16.5979	0	8.43401	1.25226	3.41165	6.64484	11.1256	0	4.94722	0	0	2.36291	0.479191	2.02337	0	8.90894	0	0	4.9436	7.13272	3.96798
SmLNCA120924-IBu	56.7089	1.86841	3.32505	10.8825	0	10.5992	4.5692	3.07755	3.90254	7.43398	0	5.4096	0	0	7.26485	0.485347	0.658872	0	3.07189	2.98818	0	0.810473	1.55484	0
SmLINC120979-IBu	12.5922	0	0	0	0	0.713234	0	0	0	0	0	0	0	0	0	0	0	0	0	0	0	0	0	0.781519
SmLNCA120975-IBu	0	0	0	0	0	0	0	0	0	0	0	0	0	0	0	0	0	0	0	0	0	21.6315	26.858	24.7095
SmLNCA120976-IBu	0	0	1.0109	0	0	4.26794	4.3237	6.75423	0	0	0	0	0	0	0	0	0	0	0	0	0	8.01369	22.2601	0
SmLNCA120977-IBu	31.4072	2.48027	3.02668	34.0735	0	20.993	0	0	0	0	0	0	0	0	0	15.6264	10.3881	13.5319	0	0	0	4.00838	0	5.4086
SmLNCA120978-IBu	42.4213	0.988999	0	3.63924	0	11.3735	0	0.96964	0	3.48815	0	6.85246	5.00358	8.39369	0	3.90553	0	7.3833	12.5091	6.0922	3.58242	0	0	13.1429
SmLNCA120991-IBu	37.5477	87.0587	67.4315	392.092	1050.4	317.014	250.107	222.275	272.535	330.418	282.689	245.904	251.013	195.863	314.536	192.806	190.629	221.839	145.723	200.653	208.069	205.421	248.075	196.351
SmLNCA121003-IBu	335.782	11.6177	11.8142	203.86	207.464	200.294	54.3685	29.4579	73.669	64.793	23.8397	47.9307	42.7611	0	22.1633	132.042	84.6592	147.349	69.2285	64.3982	32.3384	32.7528	63.487	88.5471
SmLNCA121004-IBu	0	119.164	76.3175	243.225	31.3335	236.22	53.1263	41.659	73.3421	44.1518	83.166	38.552	32.7312	98.603	78.8617	97.3484	149.135	106.17	56.7043	33.7729	0	62.2622	58.0829	31.545
SmLNCA121005-IBu	407.039	45.7818	31.7197	58.0115	0	52.3031	9.62736	15.2616	29.4254	45.6611	0	6.7504	30.1541	33.735	0	23.4668	11.6446	21.4974	0	15.3138	17.956	6.39585	5.35903	12.3292
SmLNCA121011-IBu	3.37559	0.957545	0.97375	16.4401	123.523	4.99175	2.23424	0	1.89189	0	1.13497	0.881542	0	2.77182	2.43535	0	0	0	0	0	0	0	0	0
SmLNCA121012-IBu	0	0.775605	1.57749	9.02701	45.0532	3.92328	0	1.24247	0	0	1.37259	0	0	0	2.31713	0	0	6.2699	0	0	0	0	4.04664	0
SmLNCA121015-IBu	0.398391	0	0.329177	3.56587	0	0.496037	0	2.91302	0	0	0	1.24083	0	0	0	0	0.734249	0	0	0	3.40518	0.868277	0.856471	0
SmLNCS121028-IBu	0	3.54983	5.86614	0	3.22373	0	0	0	0	0	0	0	0	0	2.3911	0	0	0	0	0	0	0	0	0
SmLNCS121037-IBu	0.82529	3.84551	3.91063	0	1.55186	0	1.24114	0	0	0	0	0	0	0	0	0	0	0	0	0	0	0	0	0
SmLNCA121045-IBu	78.9666	7.95264	17.1853	72.5511	48.7747	47.7095	18.3757	20.2627	25.3212	40.4716	13.183	28.1399	10.0204	19.6133	14.7286	11.7218	12.9785	24.5986	15.6602	15.2555	14.3403	17.6301	14.5842	17.7644
SmLNCA121054-IBu	0	0	0	0	0	0	0	0	0	0	0	0	0	19.4966	0	0	4.56653	1.23238	0	0	0	0.804565	0	0
SmLNCA121056-IBu	0	2.43319	9.40257	2.98422	8.84238	0	0	0	0	0	0	0	0	0	0	1.46242	0	12.9402	21.7852	0	14.2951	0	0	0
SmLNCA121057-IBu	0	5.88486	0	3.00745	19.6046	2.40622	0	0	0	0	0	0	0	0	0	0	3.90677	4.31033	0	12.1517	0	0	0	0
SmLNCA121058-IBu	9.74903	0.983964	5.50337	0	0	2.11222	0	0	0	0	0	1.72082	17.4891	0	26.946	6.83158	5.85545	6.77134	0	0	0	3.21175	0	1.54771
SmLNCA121059-IBu	33.0454	0	25.9348	0	0	0	0	0	0	0	0	0	0	0	0	0	0	0	0	0	0	0	14.6258	0
SmLNCA121060-IBu	8.46734	0	1.48991	7.78678	23.0725	0.898586	0	0	0	0	0	0	0	0	0	3.90112	0	2.464	0	9.10139	10.7272	0	0	0
SmLNCA121061-IBu	1.68678	0.477136	1.45563	0	0	0	1.12055	1.00414	0.949953	2.41875	1.13841	5.30564	118.931	174.445	82.7387	106.544	136.352	130.855	3.09308	21.0719	3.5625	44.4111	73.5451	105.051
SmLNCS121074-IBu	1.99988	0	0	0.421772	0	0.950264	0	0	0	0	0	0	0	0	0	0.47067	0	0	0	0	0	0.857127	0	0.825322
SmLNCS121078-IBu	2.44153	2.77214	1.61091	0	0	0.364228	1.33008	0	0	0	2.69624	0	0	0	0	0	0	0	0	0	0	0	0	0
SmLNCA121092-IBu	0	4.72675	5.76809	1.73889	0	3.76853	0	5.06811	2.88339	2.44457	0	0.89185	0	0	0	0	0	0	3.08379	12.0023	0	0	0	0
SmLNCA121123-IBu	2.51824	0.929991	3.31006	7.41216	0	20.9601	2.29406	1.03059	1.96257	1.24549	1.165	1.81074	0	0	0	0	0	0	0	0	0	0	0	0
SmLNCA121127-IBu	19.6365	0.454323	2.31007	1.11403	0	1.6717	1.1719	2.1112	3.03375	2.55969	3.56988	3.70078	2.44236	0	0	0	0.663121	1.23878	0	2.95853	0	1.62843	0.781513	1.56902
SmLINC121137-IBu	0	0	0.957216	0	0	1.73183	1.13448	0	0	0	0	0	0	0	0	0	0	0	0	0	0	0	0	0.779995
SmLINC121138-IBu	0	1.16712	1.58252	1.90651	0	0.834867	0	0	2.44581	1.52519	4.10662	1.06892	0	0	0	0	0	0	0	0	0	0	0	0
SmLINC121139-IBu	0	0.874306	1.33366	0.535865	0	0.536148	1.21491	1.09914	5.31514	1.33932	0	0	0	2.69235	0	0	0	1.24176	0	0	0	0	0	0
SmLNCA121149-IBu	340.226	340.026	1075.87	1701.37	1542.07	1045.66	60.3709	86.5853	188.325	163.66	116.144	86.7448	37.6064	22.4344	14.7377	13.6789	15.5621	15.3694	90.9114	116.055	75.3199	71.2794	53.6957	45.5429
SmLNCA121150-IBu	221.618	43.2457	124.35	803.609	630.504	617.373	81.0642	54.03	183.563	218.53	155.989	69.919	20.0413	33.6236	24.548	25.3973	20.1164	22.1386	40.7174	33.5628	68.1174	81.7385	71.3848	67.9673
SmLNCA102013-IBu	11.3133	5.53238	0.937672	0.565281	0	0.848211	2.31219	1.03968	0	0	0	0	0	2.73964	0	0	0	0	0	2.97429	0	0	0	0
SmLINC121209-IBu	33.6161	0	0	20.753	0	6.83824	0	16.3279	13.6911	12.8657	12.9884	11.1346	0	7.92878	21.1426	3.82219	0	2.49366	14.7262	5.71319	0	19.0327	15.9352	24.7028
SmLINC121210-IBu	1.99872	0	0	7.11469	22.3249	0.733399	3.0012	1.39328	0	0	0	0	0	0	0	0	0	0	5.58465	0	0	0	0	0
SmLINC121211-IBu	11.7203	25.7386	50.425	0	0	0	55.3242	43.2411	0	14.1184	18.2105	62.4145	4.63237	0	0	1.89422	1.39245	8.17085	0	24.9519	10.2813	0	7.33303	2.42908
SmLINC121213-IBu	0.402293	0.730099	0	0	0	0	0	0	0	0	0	0	0	0	0	0	0.704351	0	19.8611	32.8923	20.4937	4.23593	1.64693	6.52386
SmLINC121214-IBu	0	3.1681	0	0	0	0	0	0	0	0	0	0	2.27824	0	0	0	0	0	16.8681	0	20.4487	0	2.49849	1.64313
SmLINC121216-IBu	34.1486	154.046	154.089	14.5804	0	64.4727	48.9198	30.5784	75.5266	88.8019	174.745	41.0529	43.5147	66.0912	59.4929	4.24698	2.12123	7.58094	50.9149	32.7746	27.3025	5.09514	7.43781	17.9828
SmLINC121218-IBu	18.1032	75.5653	60.1404	0	6.62483	59.9801	31.3547	13.1538	10.4731	19.5113	36.065	12.4213	11.4815	7.64903	18.3384	0.944491	0	5.04744	17.0238	24.6692	13.6625	0	6.58773	3.26193
SmLINC121219-IBu	16.0932	35.0368	55.6178	332.552	993.19	54.3673	234.576	254.441	91.9214	64.6469	146.084	244.151	23.9657	80.1643	54.4761	54.2155	54.4992	37.3093	92.3623	115.689	132.633	201.531	148.694	166.387
SmLINC121220-IBu	15.9819	0	0	10.608	0	22.3688	69.2843	104.018	86.9217	47.2814	55.9538	63.8907	47.4153	15.8474	4.69603	8.12006	33.2764	15.5878	11.773	34.2543	0	118.376	105.223	66.9617
SmLINC121232-IBu	21.9127	39.6934	28.0804	0	0	0	1.22996	2.22882	1.08097	0	0	0	110.574	123.311	66.479	58.1273	34.2327	105.64	59.7888	43.5391	62.94	30.3845	44.9926	38.7613
SmLNCA121242-IBu	13.8858	0	0	0	0	0	0	0	0	0	0	0	0	0	0	0	0	0	0	2.8355	0	5.81463	6.4053	2.39935
SmLNCA121243-IBu	91.1312	1.30653	0	0	0	0	0	0	0	0	0	0	0	0	0	0	0	0	0	0	0	2.45969	1.57576	3.15935
SmLNCA121262-IBu	56.8984	111.942	99.6701	77.504	63.288	76.8975	33.4806	36.6319	50.585	51.981	46.1023	35.7842	57.632	75.6718	44.1944	57.6368	27.897	33.8199	34.4623	48.8326	39.4414	72.1097	85.9522	72.5891
SmLNCA102017-IBu	0	2.20064	3.13306	0	14.3886	0.809702	0	2.18263	6.32283	2.65739	3.67615	0.953371	0	0	0	0	0	0	0	0	0	0	0	0
SmLNCA121272-IBu	8.79264	0	0	0	0	0.281653	3.48061	0	0.997118	0	1.17822	2.74756	4.90076	8.20882	2.41177	3.87474	4.63026	8.04647	3.05458	0	0	0.812764	0.779931	0.783153
SmLINC121274-IBu	56.1737	13.644	29.8524	18.7472	9.00864	14.8311	29.4278	43.1072	5.69764	0	7.78611	12.1357	28.4753	13.2189	16.4481	7.64519	10.1785	8.10371	58.9247	0	10.4094	12.4105	17.5247	17.5281
SmLINC121275-IBu	0	43.5102	88.4953	0	1.33838	6.78198	0	1.30332	2.59134	3.22024	0	0	0	7.66907	0	0	0	0	0	46.7411	20.5106	0.845516	0	0
SmLINC121276-IBu	4.95696	6.44344	4.36837	0	3.12038	3.42437	11.1151	7.83692	0	4.10092	0	7.80475	0	0	0	3.84087	0.671954	1.86477	0	8.69373	0	0	0	0
SmLINC121277-IBu	1.2389	0	2.18115	2.10313	0	0.526093	0	13.4543	0	4.10759	0	7.81502	0	0	0	0	0	0	11.9339	0	0	2.46603	1.58056	3.16722
SmLNCA121281-IBu	20.1116	7.37462	20.1548	10.1724	0	11.7306	4.62546	9.35961	10.9175	17.6169	3.52312	8.21529	4.90603	5.47883	4.82775	7.75297	7.93105	6.18815	3.05827	26.7662	10.6229	10.5597	10.9117	14.8713
SmLINC121305-IBu	0	0	0	0	0	0	0	0	17.6079	18.3112	66.5685	4.70702	21.8575	21.6825	0	0	0	0	12.0966	0	0	0	0	0
SmLINC121307-IBu	0.840792	0	0	0	0	0	4.55173	2.04296	3.88176	7.39811	19.6498	0	0	0	0	0	0	0	0	0	0	0	0	0
SmLINC121308-IBu	0	0	0	0	0	0	0	2.13037	5.11363	0	22.7902	1.86554	7.30771	0	0	0	0	0	0	0	0	0	0	0
SmLINC121309-IBu	1.24841	0	0	0	0	0.136584	3.58107	0	24.9008	30.1298	41.2015	0	0	10.8365	55.05	0	0.666151	0.62014	15.1138	52.869	49.2536	0	0	0
SmLINC121311-IBu	0	0	0	0	0	0	0	2.05129	1.95079	8.67102	6.96029	0	0	0	9.68691	0	0	0	24.5767	0	0	0	0	0
SmLNCS121323-IBu	0	1.16435	0.394692	15.6912	15.4996	2.26068	1.35374	0	0	1.52898	4.11486	0	0	0	4.63499	2.37303	0.690881	1.25389	0	11.1814	0	0.837134	0	0
SmLNCA121327-IBu	91.7953	10.0065	16.2813	7.97842	0	12.2748	4.29918	7.67083	38.5883	6.88939	0	4.23924	0	0	0	4.39808	6.47838	4.30192	21.9667	18.3448	0	4.80208	6.89849	10.7995
SmLNCA121328-IBu	28.3218	10.161	7.38067	1.78025	0	4.89646	5.53336	3.9614	10.2719	1.19066	10.1202	4.3661	14.924	0	0	6.33364	0.653306	1.84954	9.32003	6.04899	3.57058	2.4163	7.71953	4.65732
SmLNCA121329-IBu	7.54731	0	5.64551	1.70175	5.04248	1.13487	0	0	0.987744	1.2529	1.17041	0	0	0	2.41605	0.969568	0.660354	4.33064	0	2.97798	0	0	0	0.782229
SmLNCA121330-IBu	24.5006	0.9638	1.96022	1.18201	0	0.88666	1.11066	0	1.87685	1.19602	1.12847	0.876394	0	0	2.43885	1.94802	0	0	3.10277	0	3.56828	6.44825	2.31779	0
SmLNCA121331-IBu	27.1697	0	0	24.3775	16.2519	16.3034	23.7882	18.3396	96.8069	85.6038	104.4	14.5012	30.0584	19.6112	9.81829	19.5357	10.3838	13.5298	0	12.2029	28.6791	8.01429	11.5148	13.1312
SmLNCA121332-IBu	3.36215	1.40491	2.85738	2.29697	8.50771	0.718007	0	0	0	1.23534	0	0	0	2.7532	0	2.42747	4.60932	0	0	0	0	0	3.10812	6.24522
SmLNCA121334-IBu	94.0636	0	0.499121	0	0	0	0	0	0	1.17217	0	0	0	0	2.44842	0.487865	0	0	0	0	0	0.803297	0	0
SmLNCA121335-IBu	54.6902	0	0	0	0	0.302121	0	0	1.82793	0	0	0	0	0	0	0	0	0	0	0	0	0	3.84533	0
SmLINC121341-IBu	5.60465	42.1152	29.3787	4.68815	10.1043	6.40129	0	0	2.74594	0	0	0	6.81917	0	0	0	0	0	0	0	0	0	0	0
SmLNCA121342-IBu	7.23268	275.237	171.174	3.09659	1.31095	18.1585	1.43742	1.32801	0	1.64254	4.36448	4.55687	0	0	0	0	0	0	2.82946	2.73226	0	0	0	0
SmLINC121362-IBu	2.96711	3.444	11.5075	8.44841	0	1.20703	68.7043	62.3605	26.5428	0	43.222	32.6945	7.49542	0	0	0	0	0	0	12.1645	21.4785	2.40879	0	5.41693
SmLINC121363-IBu	140.566	9.46117	9.62124	0	0	1.52708	0	0	0	18.4649	0	0	0	0	0	0	0	0	0	0	0	0	2.30186	2.31629
SmLINC121364-IBu	2.54182	42.1646	14.9575	0	0	0	15.3143	0	0	37.5535	0	23.302	0	11.1645	9.79148	0	0	0	34.3118	0	0	4.82076	2.30949	0
SmLINC121365-IBu	0	45.7597	29.8424	1.83031	0	0	5.40135	12.5352	12.6502	3.4664	25.2523	29.8271	5.01113	0	7.36533	0.976872	0	0	9.39805	12.2071	0	0	0	0
SmLINC121368-IBu	41.282	2.24989	0.457595	1.65498	1.63466	1.37974	7.09472	6.3974	3.07197	5.17777	2.40109	2.80083	2.43519	2.71814	2.39956	1.93227	0.66459	0	3.03333	2.94812	3.52494	1.63098	2.3488	0.785714
SmLINC121378-IBu	434.286	818.081	973.505	450.543	87.9213	496.303	259.852	300.078	277.1	215.473	233.143	264.189	237.571	184.578	208.37	158.64	141.057	141.535	200.051	161.361	161.171	157.271	122.223	150.802
SmLINC121380-IBu	27.5642	51.8066	86.3001	19.3657	168.557	42.9713	38.0749	66.0773	0	69.9314	68.5442	30.0384	0	19.573	22.0598	0	0	19.693	0	0	0	0	0	0
SmLINC121383-IBu	0	0	0	0	0	0.402563	2.42726	0	0	0	0	1.91703	7.24309	2.69334	0	2.40646	1.33784	0	0	0	0	0	0	0
SmLINC121384-IBu	1.22257	0	0	0	0	0.122482	0	1.20645	0	0	0	0	0	0	0	0	0	3.75124	2.91332	0	0	0	1.60622	0.801575
SmLINC121387-IBu	0	0	0	0	0	0	0	0.963861	0	0	0	0	0	2.80277	0	0	2.59497	2.45959	0	3.05218	0	0	0	0
SmLINC121388-IBu	0.848227	0	0	0	0	2.27128	1.08716	0	0	4.6584	4.41941	0	5.00162	0	2.45145	2.92876	1.30003	0	0	0	0	0	0	0
SmLINC121393-IBu	3.80757	2.43124	0.988952	0.596364	0	0	0	0	0.928249	1.18421	0	0	0	0	0	0	0	0	0	0	0	0	0	0
SmLINC121394-IBu	0	0	0	0	0	0.619364	0	0	0	0	0	0.841196	5.03019	0	0	1.46708	0	3.68388	0	0	0	0.798916	0	1.54008
SmLINC121395-IBu	0	0	0	0	0	0	0	3.8018	0	0	0	0.841048	0	0	0	0	4.52403	0	0	0	0	0	0.764941	0
SmLINC121396-IBu	0.850112	0.500936	3.05646	1.22896	0	1.07536	0	0	0	0	1.09129	3.3878	0	0	0	0	0	0	0	0	0	0	0	0
SmLINC121397-IBu	0	0	0	0	0	0.308057	1.07124	0	0	0	0	0	0	0	4.91974	2.44413	0	0	0	0	0	0	0	0
SmLNCA121400-IBu	36.7431	0	0	0	0	1.32836	0	0	0	0	0	0	0	0	0	0	0	0	0	0	0	0	1.54558	2.33087
SmLNCA121405-IBu	0	8.15332	2.92634	0.588176	0	0	0	1.998	0	0	0	0	0	0	0	0	0	0	0	3.01556	0	0	0	0
SmLNCA121412-IBu	121.26	31.7679	16.9218	9.89712	0	15.7735	26.6902	34.2643	29.3477	11.3877	10.8519	36.2115	52.8001	56.2599	46.7737	85.5714	49.1369	74.9158	15.726	15.3248	28.7386	11.9868	13.0083	13.0939
SmLNCA121414-IBu	13.7909	1.36475	4.16356	1.11549	0	6.55607	0	0	0	1.27786	0	0	0	0	0	1.45126	0	1.23868	0	2.95994	0	0	2.34396	0
SmLNCS121417-IBu	4.42995	3.31495	2.62199	0	0	0.564546	0	1.30465	0	0	0	0	0	0	0	0	0	0	0	0	0	0	0	0
SmLNCA121421-IBu	26.2269	5.83091	11.365	28.0094	1.76582	18.0299	1.10254	8.87626	10.2193	8.29584	1.12031	6.08951	7.47056	16.7035	17.1026	3.41183	5.87361	4.93025	6.22148	15.1437	0	3.21922	1.54255	3.1025
SmLNCA121436-IBu	25.2893	0	0	147.042	12.1027	240.602	11.2334	5.03461	22.8774	12.1316	3.42365	9.75147	17.3306	0	55.9354	17.0226	21.6473	6.79119	0	90.2228	0	33.9307	15.4918	30.3627
SmLNCA121437-IBu	0	0	0.480021	26.6265	198.957	1.59221	0	0	7.70217	0	0	0	0	0	2.42755	228.389	280.64	280.466	101.72	0	0	236.23	342.914	245.575
SmLNCA121439-IBu	0	0	0	0	0	0	0	0	23.353	17.3884	14.7817	0	0	0	7.1484	0	11.3717	0	0	0	0	2.45769	8.65833	0
SmLNCA121443-IBu	118.032	52.7054	88.4859	23.1761	0	33.5461	37.8204	27.0075	121.128	142.173	86.7611	29.8359	20.0428	14.0109	4.90989	14.1642	14.2751	12.9138	28.1914	6.1029	25.0969	21.6354	14.5831	4.63388
SmLNCA121453-IBu	2.05913	2.11515	1.29058	3.11085	7.68184	2.59403	3.75821	3.41305	15.5125	18.0878	16.5223	0.989829	0	0	0	0	0.674531	0	2.96923	0	6.96779	0.823999	0.792578	0
SmLINC121484-IBu	8.98674	0	0	0	0	0	0	0	0	0	0	0	0	0	0	0	0	0	0	0	0	0	0	2.39887
SmLNCA121492-IBu	7.38049	0.826907	0.840913	4.05346	0	2.40846	1.27947	0	0	0	0	0	0	0	0	0.955649	0	3.74017	0	0	0	0	0.796576	0
SmLNCA121511-IBu	82.4903	162.811	86.9838	134.114	63.5816	113.566	90.3928	73.9549	19.5051	24.8823	24.6428	99.155	77.1998	41.7612	65.9699	38.9931	33.9348	37.5925	62.2184	45.4341	64.315	35.4102	20.0524	18.6143
SmLNCA121513-IBu	0.406012	0	0.794342	0.956984	0	0.478927	1.34639	1.23393	3.65282	1.51897	2.72866	1.06523	7.00506	2.5979	0	0	0	0	0	0	0	0	0	0
SmLINC002097-IBu	0	0	0	0	0	0	8.11326	1.04264	0	3.78607	0	0	0	0	0	0	2.6452	5.57024	0	0	0	3.25048	0	0
SmLINC121545-IBu	9.6552	0.930983	0	0	0	0.570951	4.58364	0	0	0	0	0	0	0	0	1.45544	0	3.7104	0	0	0	0	1.55588	3.12575
SmLINC121548-IBu	12.1224	0	0.463209	1.11693	6.61922	0.838016	0	3.15829	2.01573	1.27595	0	2.76886	2.44428	2.729	2.40687	2.903	0	0	3.04604	2.96131	14.1325	1.62773	2.34343	0
SmLNCS121553-IBu	11.2258	0.887039	0	0	0	3.2638	1.19856	0	0	1.31673	1.21669	1.89292	4.84875	5.41051	0	1.92858	6.00135	4.34215	0	0	3.51518	1.63483	0	0
SmLINC121557-IBu	1.20055	3.46534	5.63855	1.27296	8.80234	1.69952	4.45498	2.75445	2.7576	1.70731	0	0	0	5.03428	2.27574	0.470798	0	0	2.80097	0	6.81175	0	0.837052	0
SmLNCA121558-IBu	13.6402	0.861756	1.7527	0	0	11.0973	0	0	0	0	0	0	0	0	0	0	0	0	0	0	3.4958	0	0	0
SmLNCA121564-IBu	122.077	58.3831	115.159	103.105	36.5869	121.319	64.1599	53.3949	94.4734	90.1417	63.0417	51.4536	72.8799	30.9272	63.9826	42.5349	42.6923	47.2922	75.444	36.7579	39.5053	31.9767	29.0893	24.6564
SmLNCA102043-IBu	4.1433	0	0	2.13789	6.33501	0.40107	0	0	0	0	0	0.9619	0	0	0	0	0	0	0	0	0	0	0	0
SmLNCA121566-IBu	72.685	15.9389	31.4349	31.3949	63.1867	41.7681	31.0357	19.8416	12.1657	26.2462	19.1457	16.6176	17.4029	11.1162	7.32019	8.7681	7.8431	9.86572	9.3149	6.04541	0	5.63987	6.17789	5.43528
SmLINC121571-IBu	24.0069	6.15985	6.74596	3.48636	1.72173	1.8889	1.12757	0	2.87456	0	0	0.889861	0	0	0	1.45842	1.31327	2.47034	0	3.00312	0	0	5.42665	1.55819
SmLINC121573-IBu	0	8.30947	0	26.4768	15.0881	4.8405	22.9277	34.7765	2.26567	0	0	25.1675	21.3871	7.94376	7.05723	9.08398	2.71073	0	0	0	13.891	8.26632	7.95703	8.75671
SmLINC121574-IBu	6.96854	11.5592	6.71716	5.56506	0	10.6319	0	8.16826	0	0	1.29942	0	0	0	16.4423	0	0	8.72806	5.88948	8.56823	0	0	0	0
SmLINC121575-IBu	1.66355	41.7492	7.22657	8.71155	0	5.31111	39.5003	38.9139	27.0789	17.0891	1.21513	38.754	0	10.826	14.35	0	2.66642	3.10125	6.03937	0	14.0645	1.63447	1.56976	4.72408
SmLNCA121599-IBu	10.537	60.5878	31.0034	14.656	43.4313	7.45329	76.1835	71.1607	146.837	170.721	264.624	75.3618	74.4838	67.3089	74.0782	3.3205	4.15258	1.8819	282.451	334.807	340.035	9.21847	12.9665	13.7144
SmLNCA121604-IBu	116.48	127.828	158.38	34.2398	3.55978	66.2344	45.9859	35.2329	17.4849	22.3233	14.4643	42.3287	9.98185	2.79027	4.89465	3.41438	4.5594	5.54253	18.7095	6.07324	10.7319	9.64346	3.85002	6.19602
SmLINC121607-IBu	0.84669	0.488217	2.48239	0	19.5167	2.24575	4.39178	0	2.77124	2.35795	10.0413	0	4.98672	19.5142	2.44569	9.26487	0	7.3922	15.5763	12.1339	0	5.62868	2.31154	3.09981
SmLINC121608-IBu	0	0	0	0.483154	0	0	0	0	0	1.50356	0	0	4.68228	0	0	2.37669	2.75056	3.1299	2.90132	0	0	0	4.02893	0
SmLINC121609-IBu	1.22392	0	0	0	0	0	1.31223	0	0	0	0	0	0	0	0	2.85786	6.83798	4.99884	0	0	6.90832	0	0	1.60129
SmLINC121610-IBu	0	0	0	3.05844	0	0	0	5.77124	0	0	6.57303	4.25144	12.5361	16.8267	0	13.6792	29.8257	6.76242	0	0	10.7603	0	7.67048	0
SmLINC121612-IBu	0	0	0	0	0	0	0	0	0	2.64014	0	2.8452	0	0	0	0	0	1.86119	0	0	0	1.63543	1.57082	0
SmLINC121613-IBu	0	0	0	0	0	0.132588	0	0	7.54495	0	0	2.90838	0	0	0	0.961056	2.01254	1.24263	0	0	0	0.820889	0	0.790754
SmLINC121615-IBu	2.53677	3.39085	8.86689	2.97047	5.281	3.86222	14.3722	0	22.3804	30.9184	17.9736	7.851	9.9524	8.34424	31.7408	8.77064	15.6749	10.4797	0	3.02564	10.7137	8.85792	3.08709	3.8803
SmLINC121617-IBu	0	0	0	0	0	0	0	0	0	0	0	0	0	0	0	18.5397	20.6243	14.3963	5.80394	0	3.44477	143.533	127.289	62.6643
SmLINC121618-IBu	0	0	0	1.15986	0	0	0	7.09166	0	0	0	0	0	0	0	0	0	8.02981	0	0	0	0	0	0
SmLINC121619-IBu	2.52967	0	0.484668	0	0	1.02305	3.36503	0	2.85381	0	10.2559	1.77034	0	0	0	3.89157	0	0	18.5519	63.1917	17.8092	20.9985	30.9733	17.1227
SmLINC121620-IBu	0.843929	0	0	1.76181	0	0	0	4.00208	0	1.20446	3.40427	3.5255	7.44075	0	0	19.9543	17.029	16.0435	12.3866	3.014	21.3878	65.3629	107.529	55.2135
SmLINC121621-IBu	0	0	0	0	0	0	0	0	0	0	0	0	0	0	0	1.44359	2.00743	0	0	0	0	0	14.9593	0
SmLINC121622-IBu	0	0	0	0	0	0	0	0	0	0	0	0	0	0	0	0	7.92186	0	0	0	3.54421	0	0	0
SmLINC121624-IBu	0	0.360327	0	0	0	0	0	0	6.63296	3.29269	0	0	0	0	0	0	5.65902	0	16.966	21.8425	10.2376	0	0	5.72335
SmLINC121626-IBu	0	0	0	0	15.0355	0.704994	1.15889	2.08499	3.98214	0	0	0	0	0	7.23746	0	0	3.71346	24.4467	59.4298	31.8546	0	0	0
SmLINC121627-IBu	0	0	0	0	0	0.142647	0	0	0	0	0	0	0	0	0	18.9193	12.5306	12.987	0	0	0	51.0952	94.92	50.7987
SmLINC121629-IBu	2.84548	0	0.400152	0	0	0.120632	1.33762	0	1.20739	0	0	0	0	0	0	0	0	0	0	0	0	0	0	0
SmLINC121630-IBu	6.80148	8.29209	14.0545	2.11525	1.25372	2.32988	0	1.38075	0	0	0	1.18076	0	0	0	0	0	0	0	0	0	0	0	0
SmLNCA102048-IBu	9.12669	0	0	6.45368	15.9363	4.97727	2.42167	1.09496	0	0	0	0	0	0	2.38429	0	0	0	0	0	0	0	0	0
SmLINC121657-IBu	0	0	0	0	0	0	0	0	1.0545	6.64751	4.90389	0	0	0	0	0	0	0	0	0	0	0	0	0
SmLNCA121661-IBu	53.4705	4.25627	6.252	2.31973	0	6.38082	29.3679	27.3536	25.9337	34.2039	10.3269	25.8515	7.41458	13.8077	36.429	38.8828	34.8179	50.6496	40.096	30.0112	14.2287	32.3497	24.0416	7.79352
SmLNCA121662-IBu	1.67303	8.22302	3.71654	1.12022	9.9581	1.82104	9.32737	4.19828	5.02007	0	4.73584	14.7266	0	8.19478	0	0	0	0	3.04908	5.92894	3.53508	1.62695	0	0
SmLNCA121663-IBu	6.32126	30.8985	12.5686	1.74883	1.72731	2.91538	5.62152	17.1339	14.3153	4.85785	7.99527	17.7453	0	2.76586	0	0.97262	0	0	0	15.0322	0	0	1.54948	3.11463
SmLNCA121665-IBu	0	0	0	0	8.91371	0	0	0	0	8.21012	0	2.58791	4.99303	0	0	2.4392	0	1.23149	0	0	0	0.803381	3.84873	1.54855
SmLNCA121666-IBu	10.6259	7.01095	7.63882	6.75718	0	4.60727	11.8135	17.2444	8.06806	2.29423	3.27471	13.5548	5.01984	2.80771	0	2.93227	3.23843	3.68702	6.27786	0	10.7667	4.80122	3.06539	3.08504
SmLINC121669-IBu	0.415751	0.443415	9.46937	0.543578	0	0.271919	0	0	0	0	0	0	0	0	0	0	0	0	0	2.9322	0	0	0	0
SmLINC121675-IBu	8.08603	63.0073	29.3356	115.776	203.925	48.5212	241.475	239.735	125.645	159.565	202.64	219.565	23.178	20.6136	36.9223	29.3671	33.3906	24.5055	60.2299	47.1723	71.99	46.2414	40.7071	46.9368
SmLNCA121680-IBu	88.5557	5.3991	3.49392	14.4482	19.6215	28.4479	6.55694	2.92991	14.686	12.8935	1.11055	1.72439	0	2.792	0	3.41506	5.20791	8.61997	21.8421	6.07754	10.7354	4.01647	6.15721	5.41934
SmLNCA121700-IBu	1.63917	0.412202	0	0	0	0.758263	0	0	0	0	0	0	0	2.64124	0	0	0	0	0	0	0	0	0	0
SmLINC121702-IBu	0	0.682551	1.38825	2.50709	3.71493	0.418424	0	0	0	0	0	0	0	0	0	0	0	0	0	0	0	0	0	0
SmLINC121711-IBu	0	0	0	0	0	0.749593	8.77318	0	0	0	0	0	0	0	0	0	5.86474	0	0	0	0	0	0	0
SmLINC121712-IBu	13.9757	0	0	0	0	6.15274	5.4785	6.85636	0	0	0	8.64485	0	0	0	6.82824	12.3781	10.47	0	0	0	0	0	0
SmLINC121713-IBu	1.69353	0	4.47066	0	0	1.94734	0	0	0	0	0	0	0	0	0	7.80238	0	12.9357	0	0	0	3.21607	6.16344	0
SmLINC121714-IBu	2.54019	3.90687	0	0	0	2.39617	4.39066	3.9257	2.77027	0	0	0	0	5.57595	0	4.38874	0	4.312	0	0	0	0	0	0
SmLINC121716-IBu	0	0	0	0	0	0	0	0	0	0	0	0	0	0	0	0	7.16824	0	0	0	0	0	0	0
SmLNCA121742-IBu	33.8829	10.0564	30.215	29.1432	43.1777	16.9598	1.16527	5.24457	2.00648	1.27065	1.18331	2.75972	0	0	0	0	0	0	0	0	0	0.813395	0	0
SmLINC121746-IBu	1.67982	5.13097	16.1278	0	0	1.2873	5.71876	5.13652	8.79631	1.24099	2.32342	4.51378	2.46171	0	0	0	1.97726	0	6.14096	0	0	0	4.66577	1.56234
SmLINC121747-IBu	0	0	0	1.09621	0	0.411265	0	2.14689	2.0652	0	0	0	0	0	0	0.965307	1.33115	1.24001	0	0	3.5206	2.44902	2.35166	2.35955
SmLINC121748-IBu	0.825527	0	0.435146	0	0	0	2.47895	0	0	1.37315	0	4.89596	0	2.67341	0	0.479869	0.672585	1.86528	2.98092	11.5751	3.49128	0	0.790693	0.792122
SmLINC121754-IBu	8.16116	0.402576	1.22819	3.45303	1.46177	1.1108	1.3108	3.59167	4.70465	5.88226	2.65775	2.07299	0	0	2.33545	0	0	0	0	2.83063	3.45481	0	0	0.800469
SmLNCS121755-IBu	9.70933	0.762572	10.8569	5.13793	0	5.72745	0	1.26298	0	1.55714	0	0	0	0	0	0	0	0	0	0	0	0	0	0
SmLNCA121761-IBu	83.7403	97.2144	101.407	14.1378	0	26.8931	36.4941	55.5313	73.454	96.2919	68.7312	38.1016	7.53099	5.61642	31.9639	12.7072	7.77096	11.6748	9.41856	21.4128	53.8383	9.60124	8.42863	11.5675
SmLNCS100174-IBu	31.8779	175.202	75.8861	10.2297	0	15.7759	147.255	95.1279	17.7365	23.7532	14.021	104.429	2.45711	5.48859	7.25144	0.969791	3.9604	0	12.256	5.95996	10.6338	14.6076	4.67147	4.69194
SmLNCA121770-IBu	1.23347	0.419486	0	0	0	0	0	0	0	0	0	0	0	0	0	0	0	0	38.4894	25.8544	34.7865	0.825214	0	0
SmLNCA121771-IBu	0	0	0	0	0	0	0	0	0	0	0	0	0	0	0	0	0	0	20.6338	31.4514	13.883	0	0	0
SmLNCA121775-IBu	1.24772	0	0	0	0	0	0	0	0	0	0	0	0	0	0	1.44675	1.99971	1.86075	0	0	0	0	0	0
SmLNCA121776-IBu	3.28292	0.830552	0.422309	0	0	0	0	0	0	1.42092	0	0	0	0	2.35215	2.86848	4.06658	0	0	8.58667	0	0	0	0
SmLNCA121781-IBu	10.1223	0	0	0	0	0	0	0	0	1.20813	0	3.53416	42.1323	19.3882	19.4719	10.7041	11.7971	16.6643	6.18796	3.01122	0	0.807343	3.09606	4.66817
SmLNCA121790-IBu	16.3648	2.78663	1.4169	0	0	0.996901	3.44487	3.09556	0	0	1.16627	0	2.45858	8.23817	4.83665	3.88012	5.93779	6.18498	0	0	10.6377	1.62251	0.778276	0.781729
SmLNCA102058-IBu	0.398192	0	0	0	15.0808	0.588098	0	0	0	0	0	0	0	0	0	0	0	0	0	0	0	0	0	0
SmLINC121802-IBu	0	0	0	0	0	0	16.3138	5.24457	0	0	0	6.43936	0	0	0	0	0	0	0	0	0	0	0	0
SmLINC121803-IBu	0.841489	0	0	0	0	0.577938	0	7.11802	0	0	0	0	0	0	0	1.4575	2.63008	3.08926	0	0	0	0	0	0
SmLINC121804-IBu	0	0	0	0	0	0.684418	0	4.3005	0	0	0	6.58446	0	0	2.39479	1.44768	0.665806	4.9605	0	0	0	0	0	0
SmLINC121806-IBu	0.826328	0	0	0	0	0.131842	2.46763	0	0	0	0	3.89857	12.0065	0	4.74454	1.44054	2.01532	1.86465	0	0	0	0	0	0
SmLINC121808-IBu	0	0	0	1.01028	0	0.758263	7.69826	4.67495	0	0	0	0	0	2.64124	0	3.34355	4.07467	0	0	0	0	0	0	0.797163
SmLINC121809-IBu	0	0.463229	0	0	0	0	0	0	0	0	0	0	7.37005	5.48758	0	4.36375	3.30078	5.56747	0	0	0	0	0	0
SmLINC121810-IBu	0.421253	0	0	0	0	0.145451	0	0	0	0	1.1444	0.889023	14.8417	2.76403	7.29074	11.1825	4.59532	7.41041	0	0	0	0	0	0.778953
SmLINC102068-IBu	0	0	3.89459	0	0	0	0	0	0	0	0	3.25162	0	0	0	0.474033	0	0	0	0	0	0.839285	0	0.807888
SmLINC102069-IBu	0	0	6.97944	0	0	0	0	2.52597	0	0	1.39229	0	0	0	0	0	0	0	8.61574	0	0	2.51998	0	0
SmLINC102070-IBu	0	0.36752	1.12125	0	0	0.112661	2.83473	0	0	0	0	0	0	0	0	1.41745	0	0.630494	0	2.7467	6.83489	0	0	0
SmLNCA102059-IBu	0	0	0	0	0	0	0	0	0	0	0	0	0	0	0	0	0	0	22.0244	0	0	7.19029	18.3595	0
SmLNCA102060-IBu	0	0	38.5028	0	0	4.48975	0	0	0	0	0	0	35.2101	0	0	17.1158	0	15.9637	0	0	0	11.1851	6.11999	26.182
SmLNCA102061-IBu	0	0	0	0	0	1.70341	0	0	0	0	0	0	0	0	0	0	0	0	0	0	0	0	8.41455	0
SmLNCA102062-IBu	0	0	0	0	0	0	0	3.80377	0	0	0	0	0	19.696	0	0	0	0	0	0	0	0	0	5.39063
SmLNCA102063-IBu	17.4439	24.1997	53.8324	0	0	0	0	0	0	0	15.195	7.58035	0	0	0	0	0	0	0	0	0	0	2.29567	0
SmLNCA102064-IBu	0	0	0	0	0	0	0	19.9596	0	0	0	0	0	0	0	0	20.035	0	0	0	0	7.98885	10.7092	0
SmLNCA102065-IBu	19.5759	0	0	0	0	0	0	0	0	0	0	0	0	0	0	0	0	0	0	0	0	0	0	0
SmLNCA102066-IBu	0	0	0	13.0064	16.5162	0	0	0	5.32824	0	0	0	0	0	0	0	8.40228	0	0	0	0	0	0	0
SmLNCA102067-IBu	0	0	17.9743	0	0	1.70362	0	24.7115	0	0	0	0	0	0	0	0	0	0	0	18.3983	0	0	0	16.9401
SmLNCA102071-IBu	11.9156	0	0	11.1494	0	0	0	0	0	0	0	0	0	0	0	8.80255	0	4.91181	0	42.9274	0	0	0	0
SmLNCA102073-IBu	83.8123	7.56023	13.3261	28.4408	0	11.9018	28.837	4.76104	45.3801	30.7619	0	8.42471	27.6539	0	54.1541	0	3.8797	14.1242	31.4478	6.12902	50.2893	0	0	6.16242
SmLNCA102074-IBu	13.6182	0	0	0	0	2.63304	0	0	0	0	10.8375	18.5018	0	0	0	0	0	0	0	0	0	6.39097	0	0
SmLINC121828-IBu	1.24059	0	0	1.58809	0	0.132416	7.37289	8.90609	0	0	0	2.91193	4.809	8.04462	4.74967	17.2962	17.4475	21.7478	8.97138	8.71099	13.9893	12.316	10.2596	12.6548
SmLINC121829-IBu	2.92156	0	0.459637	0	0	0	0	0	0	0	0	0	0	0	2.40224	2.41674	0	2.47833	0	0	0	0	4.69365	2.35549
SmLINC121837-IBu	0.804487	0.729264	1.11244	0	0	0.22355	0	2.63342	0	1.62767	0	0	0	0	0	0	0	0	0	0	0	0	0	1.63133
SmLINC121840-IBu	0	1.13339	4.9946	0	0	0.115816	2.77055	0	0	0	2.80591	0	0	0	2.30567	0	0	1.25732	0	0	0	0	0	0
SmLINC121843-IBu	2.48583	1.74358	1.32983	0	0	2.53936	3.65462	4.40986	4.26786	2.68771	0	2.8865	0	2.68978	7.14119	5.29138	2.67824	4.96794	0	8.7409	7.00691	10.6572	10.2405	8.68701
SmLINC121844-IBu	1.6679	0.449891	0	0	0	0.551791	0	0	0	0	0	0	4.87009	2.71797	2.39945	0.96611	0.66462	0.619764	0	0	0	0	0.782963	0
SmLNCA121845-IBu	31.5959	3.3214	6.27271	7.56422	17.2411	14.259	7.8832	9.08765	13.3916	26.7739	4.57623	2.66625	9.89541	2.76432	21.8739	0.972425	2.62568	4.94014	27.7883	12.0182	3.55918	0.808273	0.775024	5.45235
SmLINC121860-IBu	0	0	1.77972	17.6985	0	0	0	0	2.12376	5.35199	1.23213	0	0	0	0	2.88765	0	0	0	0	0	2.45782	1.57433	4.73549
SmLINC121861-IBu	24.6887	0	0	6.17582	0	2.24657	11.6338	8.37604	9.00855	5.07215	10.6327	11.939	0	0	0	0	0	1.23815	0	5.93402	3.53665	0	0	3.1341
SmLINC121864-IBu	116.679	89.6043	64.4387	174.88	133.141	237.895	37.9641	47.4615	113.575	118.455	20.945	17.9701	112.613	92.3595	29.4332	233.867	174.739	217.784	71.9514	100.557	17.915	166.813	202.818	138.358
SmLINC121865-IBu	0	0	13.0237	0	0	0	64.2765	47.691	18.28	0	52.0356	64.4623	17.4947	55.8964	117.612	0	0	0	0	0	60.8662	0	0	0
SmLINC121867-IBu	4.86202	0	1.56718	0	1.39866	0.118109	0	1.25046	0	0	1.38021	0	0	0	0	0	0	0	0	0	0	0	0	0.806967
SmLINC121869-IBu	4.43113	0	0	0.452123	0	0	0	1.30208	0	0	0	0	0	0	0	0	0	0.630185	0	0	3.4188	0.845352	0	0
SmLNCA121871-IBu	3.34894	7.34117	0	25.8778	51.6752	18.8525	58.0622	12.5383	20.9656	11.3857	4.71701	42.1675	102.886	166.861	106.093	54.2397	17.2019	33.4259	192.376	231.593	123.829	133.315	93.6088	66.5784
SmLINC121872-IBu	0	0	2.38119	1.91249	0	0	16.1677	8.64397	1.21865	0	5.46094	7.46176	0	0	2.32009	0.47486	0	1.25321	0	0	0	0	0	0
SmLINC121874-IBu	0.410985	4.18559	13.6207	1.53891	0	0.513315	0	0	0	0	0	0	0	0	0	0	0	0	0	0	0	0	0	0
SmLINC121876-IBu	0	0	0	10.4714	8.16539	3.0325	0	0	6.15169	2.59181	3.60487	1.86891	0	0	0	0	0	0	0	0	0	0	0	0
SmLINC121878-IBu	0	0	0	5.45963	0	1.63865	3.58178	4.31144	2.07566	0	0	11.3134	0	0	0	0	0	0	0	0	0	0	0	0
SmLINC121879-IBu	0	0	0	2.46182	0	1.47829	1.31296	0	0	0	0	0	0	0	0	0.476285	0.683905	0.624892	0	0	0	0	0	0
SmLINC121882-IBu	0	0.432848	0	9.55015	9.43305	0.929008	1.22623	1.11063	1.07654	0	0	5.81148	0	0	0	0	0	0	0	0	0	0	0	0
SmLINC121883-IBu	0	0	0	1.10542	11.4644	0.829417	0	0	0	0	0	0	0	0	0	0	0	0	0	0	0	0	0	0
SmLINC121885-IBu	0	2.20755	7.10906	0	0	0.563929	0	0	0	3.22703	0	1.12184	0	0	0	0	0	0	0	0	0	0	0	0
SmLINC121887-IBu	0	3.496	4.20173	0	0	0	1.58219	1.47753	0	0	0	0	0	0	0	0.469415	0	0	0	0	0	0	0	0
SmLINC121900-IBu	2.94758	1.89305	5.77528	19.7321	18.9161	17.5601	1.12879	2.02471	4.79816	4.88224	1.14669	0.890839	0	0	2.429	0.486074	0	0	0	0	0	0	0	0.779255
SmLNCA102079-IBu	9.35071	0	0.800886	0.482453	0	1.08648	0	0	3.61918	1.50588	1.35474	0	2.34016	0	0	0.475277	1.37585	1.25213	0	2.80901	0	0.834842	0	0
SmLINC121914-IBu	1.2413	1.29937	2.64274	0	0	0.398398	0	0	0	0	0	0	2.40664	0	0	0.480635	0	0	2.99345	2.90676	0	0	0	0
SmLNCA121922-IBu	12.1232	1.36693	2.78013	407.249	2065.85	437.024	7.01248	7.36692	16.1191	6.37734	21.3623	11.9948	14.6671	51.8564	33.6989	18.8703	21.8683	21.6746	3.04637	5.92331	14.1334	9.7659	14.8409	12.5463
SmLINC121924-IBu	13.5388	39.886	13.8501	80.5368	53.0298	21.927	0	0	10.2065	4.73506	7.83508	7.82213	2.49088	0	0	1.94981	1.30491	1.23245	6.22346	15.1489	10.7206	1.6093	2.31333	0
SmLNCA121931-IBu	24.8602	8.54985	9.17758	2.32994	0	4.07834	1.12509	4.03466	0	2.43106	1.14297	0.88789	0	2.76521	0	1.45881	1.96876	3.7048	24.7091	18.0339	0	3.23248	2.32458	3.89382
SmLNCA121932-IBu	0.823524	0	0	0	0	0.518384	0	0	0	0	0	0	0	0	0	0	0	0	0	2.8807	0	0.824116	1.58546	0.793748
SmLNCA121934-IBu	3.67129	1.20547	1.63452	0	0	0.246382	0	4.79792	0	0	0	1.03827	0	0	0	0	0	0.624892	0	0	0	0	0	0
SmLNCA121937-IBu	14.4263	1.98068	0	1.21474	0	0.759262	0	1.93675	0.908342	1.16102	0	0.85554	0	0	0	0	0	0	0	0	0	0	0	0
SmLINC121945-IBu	0	0.334581	1.36102	0.819222	4.85565	0.205102	21.3467	1.4183	1.42524	0	0	1.21055	0	0	0	0	0	0	0	0	0	0	0	0
SmLINC121949-IBu	1.67634	0	0	9.05256	0	6.79171	2.3103	2.07747	0.991032	0	0	0	0	2.74042	0	0	0	0	3.05945	2.97524	3.5417	1.62426	3.11695	0
SmLINC121950-IBu	0.838433	12.0167	7.52009	0	0	3.68477	2.30688	0	0.988975	0	2.34287	0	12.2752	0	14.4929	4.36254	5.94451	8.04313	3.0611	5.95391	0	0	2.337	0
SmLINC121952-IBu	0	0	0	0	0	0	0	0	0	0	0	0	2.40849	2.68634	0	1.44236	1.34039	1.86345	5.99206	2.90944	0	1.64062	1.57671	0
SmLNCA121966-IBu	3.29332	275.676	193.193	0	0	6.21297	0	2.28022	2.22167	0	2.54667	1.98344	0	0	7.08452	1.43713	1.34977	0	0	8.63824	0	0	1.58587	1.58781
SmLNCA121968-IBu	0	0.85823	0	2.10387	0	0.657846	0	0	0	1.36866	0	0	0	0	0	0.960094	0	0	0	0	0	1.64391	0	2.37526
SmLNCA121972-IBu	27.7224	0	1.76182	0	0	0	0	0	0	0	0	0	0	0	0	0	0	0	0	0	0	0	0	0
SmLNCA121978-IBu	19.209	33.9882	20.2773	6.11163	3.29267	4.02974	0	2.11675	2.02916	1.28366	7.15639	1.8548	0	8.17332	7.21146	1.93406	1.32702	3.0974	12.1629	0	3.52971	1.6291	0.781886	0.784829
SmLNCA122009-IBu	245.969	163.588	154.033	105.912	12.8463	113.653	59.7203	58.9393	47.0645	55.724	32.5203	56.3601	5.03019	2.81397	4.92477	10.2696	5.17059	11.6656	25.1709	12.2647	14.3718	9.58699	9.94468	9.24046
SmLINC122013-IBu	11.877	142.343	8.54436	0.606228	7.18507	1.66725	3.25867	2.91035	0	0	0	2.57083	0	2.79749	0	3.41719	1.29971	0.615305	12.5072	21.3192	3.58215	10.4291	19.9815	18.5565
SmLINC122014-IBu	3.39656	19.887	0	0	0	0	0	0	0	0	0	0	0	0	0	0	0	0	3.13229	6.10272	0	0	0	4.63396
SmLINC122016-IBu	0	0	0	0	0	0	0	0	0	0	0	1.04687	0	0	0	0	0	0	0	14.0993	3.44912	0	10.4492	1.60415
SmLINC122018-IBu	0	0	1.86479	0	36.6417	2.67086	0	2.09152	0	6.33161	0	0	0	0	2.4107	0	0	0	0	0	14.1496	13.8211	9.36237	0
SmLINC122019-IBu	0	0	0	0	13.2107	0	0	0	1.0106	0	0	0	0	0	0	0	0	1.85811	0	20.7134	0	0	4.68865	3.13779
SmLINC122020-IBu	0.41569	0	0	2.71594	4.8287	0.135862	0	0	0	0	0	0	0	0	0	0	0	0	0	0	0	0.817547	0	0
SmLINC122021-IBu	0	4.12359	0	2.80882	0	0.842951	0	0	0	0	5.90392	0	0	0	0	3.38938	0	0	33.5734	8.90289	0	0	5.46197	3.13382
SmLINC122022-IBu	19.554	0	0.904972	1.63642	0	1.09145	14.3392	6.47314	0	0	0	2.83075	2.42679	0	0	0	0	0	3.0216	0	7.03471	0	0	0.787122
SmLINC122038-IBu	3.37881	0.962833	0.489563	4.72325	0	1.0334	4.4466	6.96703	2.81873	2.39472	6.77681	2.63155	14.9033	8.32907	31.6981	2.92174	4.57882	4.31747	3.10179	21.1357	7.1354	0.806178	3.86378	7.76924
SmLINC122053-IBu	0.831541	0	2.70617	1.08741	0	2.03987	2.39712	0	0	0	0	0	0	0	0	0.482146	0	1.24061	0	0	0	0	0	0.787529
SmLINC122065-IBu	0	0	0	0	0	0.104771	27.0108	11.1462	5.58808	8.64298	0	15.4803	2.26508	0	0	0	0	0.635411	0	0	0	0.858507	0	0
SmLNCS122070-IBu	0.81271	0	0	7.69656	0	0.481464	0	0	0	0	1.35817	1.06023	0	0	0	0	0	0	0	0	0	0	0	0
SmLNCA122072-IBu	437.049	10.5344	18.8746	157.528	38.2886	242.912	54.691	78.4306	33.103	32.0611	30.5196	65.9819	47.7091	98.3159	71.3189	77.2271	67.3299	90.3161	37.6859	61.1998	17.9488	39.1969	58.9867	46.2604
SmLNCA122073-IBu	6.3919	0	0.344842	0.830324	0	0.831487	0	0	0	0	0	0	0	0	0	0	0	0	0	0	0	0	0	0
SmLINC102090-IBu	49.7261	0	14.2531	0	5.45811	86.5803	0	0	1.79378	0	3.27588	1.69497	22.5869	0	0	0	0	0	0	0	0	0	0	0
SmLINC102091-IBu	22.5161	25.459	27.9203	1.22467	0	388.692	0	0	0	3.45298	0	0.849514	82.7605	134.653	83.5345	52.2785	17.5017	46.1025	12.5441	0	7.1746	4.00349	12.27	7.7173
SmLINC122086-IBu	0.419196	0	0	0	0	0	0	0	0	0	0	0	0	2.74161	2.41535	0	0.660539	3.09356	0	2.97669	0	0	0	0
SmLNCA122109-IBu	158.552	52.1105	38.2155	176.4	91.0581	113.249	60.1123	67.0259	27.7719	34.3931	52.3704	73.6685	82.8391	61.7792	81.1376	28.8353	38.208	50.3863	65.9283	61.1777	71.7836	38.4056	31.4164	29.3048
SmLINC122112-IBu	20.1787	0	21.4635	1.72541	3.40837	1.00677	1.13802	4.08629	0	1.23314	1.15596	0.898193	0	2.75452	0	0	1.31647	1.23613	0	0	0	2.42971	0	0.780449
SmLNCS122111-IBu	11.7749	13.1569	19.5916	0	0	1.00862	0	0	0	0	0	0	0	0	0	0.971366	0.657947	0	0	0	0	0.809646	0	0
SmLNCA122117-IBu	0	0.394624	0	0.483502	0	0.483925	4.00262	0	7.22079	0	4.05665	5.27704	0	0	2.32538	0	0	0	0	0	0	0	0	0.803389
SmLINC102093-IBu	3.79819	2.87547	1.94942	1.76319	0	0	0	1.9995	10.3928	16.8478	11.3398	0.88076	0	0	0	0	0.654839	0	0	3.01479	0	0	0	0
SmLINC102094-IBu	2.86608	5.33352	0.83444	0	0	0.125784	7.7312	0	8.05103	11.5223	0	3.05573	0	2.63734	2.34547	0.954775	0.679984	0.623752	2.93866	2.84973	3.46535	4.14253	6.38406	7.18016
SmLNCS122124-IBu	0.811852	0	0	1.43326	0	1.91275	1.34822	3.70737	0	0	1.36615	0	0	0	0	0.474824	0	0	0	0	0	0	0.808138	0.805144
SmLNCA122128-IBu	1.27027	0	0	4.79573	0	1.19908	0	0.980635	0.922508	1.17753	0	0.865415	0	2.78864	0	1.46303	5.2134	1.84786	0	0	0	0.803929	0	0
SmLINC122129-IBu	0	0	0	0.949445	0	0.831542	0	0	0	0	2.74702	0	0	2.59194	0	0	1.38247	0	0	0	0	0.837397	1.61901	2.41829
SmLINC102096-IBu	0.418885	0	0	0	3.34478	0.564595	0	0	3.9767	5.04108	1.17577	0	17.1644	30.1211	21.718	9.68963	5.95007	3.7132	0	2.97263	0	1.62492	0.779596	0.782865
SmLINC102097-IBu	3.36901	1.4206	0.481549	3.48414	15.4857	2.61374	2.25642	2.02355	8.63051	10.9779	19.4838	6.23262	128.567	221.01	196.775	94.7905	103.764	90.7895	12.3424	15.0123	14.2319	16.9797	32.564	32.7255
SmLNCA122134-IBu	1.26272	8.49918	0.960336	0	0	0.723953	0	0	0	0	0	0	0	0	0	0	0	0	0	0	0	0	0	0
SmLINC122141-IBu	2.96238	0.487186	0	0.597521	0	1.494	0	0	0.926095	4.72682	1.11775	1.7358	0	0	2.4446	0.487527	0.652199	0.616135	0	0	0	0.804414	0	0
SmLINC122142-IBu	4.63068	0	0	0	0	0.579645	0	0	0	0	0	0	0	0	0	0	1.31412	0	0	0	0	0	0	0
SmLINC122144-IBu	0	0	0	0	0	0	0	0	0	0	0	0.97722	2.39926	0	2.37064	0	2.68893	0.621664	0	2.89605	0	0	3.9517	0
SmLINC122145-IBu	0	0.441256	0	0.540919	11.2199	0.676484	0	0	0	2.64938	0	0.951069	4.84109	0	4.77547	3.3727	1.33525	0	6.02575	0	0	4.09051	3.92927	10.2463
SmLNCA122147-IBu	95.9488	41.1092	12.7874	0	0	0	0	0	0	0	3.37474	0	0	0	0	6.33335	3.26689	4.93229	0	0	0	0	1.54405	1.55257
SmLINC122152-IBu	0	0	0	1.16588	0	0	0	0	0.954352	0	3.42655	0	0	2.76586	0	0	7.87356	1.85228	0	9.01934	14.2412	28.2803	43.3854	21.8024
SmLINC122153-IBu	0.848042	1.47923	0	0	0	1.66331	0	0	0	2.33267	2.21233	0.858727	0	0	0	0	1.30048	1.23089	0	6.08655	0	4.01299	6.15125	1.54706
SmLINC122155-IBu	5.48119	0	0	0	0	0.730923	0	0	0	0	0	0	0	0	0	0	0	0	0	0	0	0	0	0
SmLINC122156-IBu	0	0	0	0	0	0.442485	0	0	0	0	0	0	0	0	0	2.92147	1.30852	0	0	0	0	2.41893	4.63739	3.1082
SmLINC122157-IBu	0	0	1.46273	0	0	3.82273	0	0	0	0	0	0	0	0	0	0	0	0	0	0	0	4.84063	3.09359	3.88743
SmLINC122159-IBu	2.91871	0	0	0.551449	11.4382	0.413764	1.18287	1.06666	0	0	1.20096	0.933945	2.43491	0	0	0.966087	0.66465	3.71864	0	0	0	0	0	0
SmLNCA122176-IBu	60.6472	22.7104	20.0823	30.2779	84.3314	36.185	45.665	45.6437	18.2306	29.1185	38.6735	55.755	17.5052	13.9831	7.3542	21.4774	18.851	19.6919	43.7609	51.7569	60.8868	52.9587	49.9654	61.0945
SmLNCS122190-IBu	6.39338	0	0.691916	0.833024	0	0.208545	0	0	0	0	0	0	0	0	0	0	0	0	2.7895	0	0	0	0	0
SmLNCA122191-IBu	12.5126	23.8761	24.7384	17.1212	0	11.7412	7.08711	11.7147	0	5.17074	4.79716	0.9326	0	0	4.80051	0	0.664414	0.619712	0	0	7.05143	3.26135	3.13106	1.57114
SmLINC006520-IBu	0	0	0	0	0	0.134845	0	0	0	0	2.45253	0	2.41801	0	4.77146	5.29758	6.01332	12.4128	0	0	0	0	5.50455	0
SmLINC006522-IBu	0.84396	0	0	0	0	4.55321	0	0	0	0	0	0	4.96079	0	4.87116	0	8.51408	0	0	0	0	0	1.54712	4.66576
SmLINC122196-IBu	0	0	0	2.34543	0	0	1.11846	2.00412	0	0	0	0	0	2.77071	0	11.6787	3.27605	3.08568	0	9.03723	0	2.42152	0	0
SmLINC122197-IBu	0	0	0	0	0	0	0	0	3.20212	1.34431	0	1.92484	0	0	0	0.481018	4.68728	3.10498	0	0	0	0	2.36335	3.15908
SmLINC122199-IBu	0	0	0	0	0	0	0	0	0	0	0	0	0	0	0	4.35211	0	0	0	0	3.53028	1.62887	0	3.13888
SmLINC122205-IBu	25.8653	0	0	0	0	7.86303	23.9459	22.3632	16.4318	12.8295	21.0169	18.8917	0	5.59128	2.45077	0	0	0	0	0	0	0	0.768903	0
SmLINC122206-IBu	21.6254	0	0	0	0	6.95634	18.5023	14.5835	7.30232	0	0	8.58651	0	0	0	0	0	0	0	0	0	0	0	0
SmLINC122207-IBu	0	0	0	0	0	0	0	0	10.05	47.8553	0	0	0	0	0	0.976075	0	1.23097	0	0	0	0.802703	0	0
SmLINC122208-IBu	0	6.40518	10.0209	3.02164	0	0	0	0	0	0	26.5653	0	4.99883	0	0	0	0	0	6.24778	3.04253	0	0	0	0
SmLINC122209-IBu	20.7326	4.86608	2.47421	2.38723	0	22.5326	64.9673	62.0466	29.6775	22.4817	21.2593	95.5699	0	0	2.44398	0	0	0	0	3.03019	0	0.804592	0	0.775422
SmLNCA102100-IBu	4.96646	0	0	0.531569	0	0.66483	0	0	1.07398	0	0	0	0	0	0	0.480711	0	0	0	0	0	0	0	0
SmLINC122212-IBu	0	0	0	0	0	0	0	0	0	0	0	0	0	2.6715	0	0	0	0	26.8081	14.4572	17.4493	0.822674	0.791039	0
SmLINC122214-IBu	0.424432	0.496136	1.00906	0	10.819	0.304297	1.08263	0	0	0	3.3009	0	0	0	0	0	0	0.615077	21.9125	12.1973	21.5049	1.6033	3.83946	2.3179
SmLNCS122216-IBu	56.7593	26.4527	20.9225	18.0247	5.34079	39.2081	12.0417	6.84946	6.44018	11.7464	3.33731	2.59108	2.4956	8.37131	0	8.78001	5.21047	3.69495	3.11845	9.11048	0	4.01795	6.92973	3.87236
SmLINC122228-IBu	14.3781	62.0827	38.9651	26.1735	37.0141	27.2186	37.5469	26.6764	11.173	13.0626	16.8316	44.4387	12.4448	8.34733	4.88454	2.43659	0.652918	0	0	12.1077	17.8596	1.61016	0	3.87941
SmLINC122229-IBu	24.9598	2.4307	8.40424	5.36609	0	6.70856	9.91866	12.8153	8.35646	0	6.71908	0	0	0	0	0	0	4.93004	9.33358	0	0	0	0	0
SmLNCA122275-IBu	48.1556	24.0929	24.9907	4.13666	0	8.27478	4.44297	7.95511	15.0163	9.5691	7.8999	0	4.96903	0	4.87761	2.92201	0	0	0	0	0	2.41813	0	1.55359
SmLNCA122276-IBu	114.595	37.3337	24.1599	29.7322	24.6675	45.0512	101.629	58.3127	13.9721	23.7592	37.0406	73.2158	19.9098	19.4751	17.0946	18.5175	16.3244	25.2724	24.8692	33.2922	17.8587	18.518	25.4636	17.0705
SmLNCA122277-IBu	6.41366	31.7675	28.7164	13.8317	10.2475	5.73439	7.32007	4.06632	0	1.6787	5.92495	2.32166	4.55905	2.52817	4.56225	0	0	0	0	5.42758	0	0	0	0
SmLINC122287-IBu	0	0	0	3.14107	6.20516	0.392873	0	1.12628	2.18958	1.37604	0	0	0	0	0	0.479762	0	0	0	0	0	0	0	0
SmLNCA122288-IBu	38.4408	386.5	290.615	37.2348	92.8164	74.7782	51.0883	37.782	15.014	15.5476	40.6235	44.6944	14.9076	5.55443	14.6332	2.43504	3.9237	4.31709	6.20562	30.2045	14.2732	10.4783	6.95331	3.88389
SmLNCA122289-IBu	0	0	8.36097	0	0	58.4342	0	0	0	3.57378	0	0	0	0	0	0	0	0	0	0	0	0	0	0
SmLNCA122290-IBu	4.67232	2.99164	0	0	0	8.56282	0	0	0	0	0	0	0	0	0	0	0	0	0	0	0	0	0	0
SmLNCA122291-IBu	6.79245	2.4843	0.505266	4.87561	0	0	0	0	9.04714	3.47035	0	1.70599	20.039	0	0	3.41875	0	9.22482	3.1317	0	0	0	0	0
SmLNCA122292-IBu	7.62534	0	3.48976	0	0	0.300677	3.28189	3.91105	1.83836	4.69464	5.55848	0	0	13.9553	4.89565	12.1953	18.2331	9.8525	0	0	3.57782	2.41042	3.07938	3.09745
SmLNCA122293-IBu	0	0	0	0	0	0	0	0	0	0	0	0	0	0	0	0	11.025	0	0	0	0	0	0	0
SmLNCA122294-IBu	0	0	4.55219	0	0	0	0	2.89276	0	0	0	0	0	0	0	5.86123	0	0	0	0	0	0	0	0
SmLNCA122297-IBu	11.84	0.484837	0.986082	5.94624	17.619	4.46036	3.31408	2.96516	0.931516	3.56402	6.73486	1.74329	4.9774	8.3464	4.88414	11.2079	12.4066	11.0952	0	3.02653	3.57172	0.805134	2.31489	0.775936
SmLNCA122298-IBu	3.6124	8.94096	8.00141	2.62789	0	0.219257	0	0	1.33666	3.31625	0	0	0	0	0	0	0	0	0	0	0	0	0	0
SmLINC102106-IBu	7.14928	24.4385	151.98	67.4269	29.0297	20.6082	34.0785	38.741	62.9258	75.0489	71.5404	30.4823	0	0	0	0.485692	0	0.617972	0	0	0	0	0	0
SmLNCA122314-IBu	509	34.9665	21.8428	1051.45	849.669	1554.1	226.02	239.12	399.193	417.522	438.661	258.106	782.593	1374.83	968.142	512.064	651.345	563.029	116.055	103.901	125.567	104.078	112.715	180.562
SmLNCA122319-IBu	4.13339	0	0	2.64069	0	0.528442	0	1.11596	0	0	0	0	0	0	0	0	0	0	0	0	0	0	0	0
SmLNCA122322-IBu	27.4599	0	0	1.77392	0	0.591409	3.33046	1.98761	0.937838	0	1.12797	3.50397	12.4246	0	0	69.6454	41.1941	59.8201	0	0	7.13713	15.3132	15.4503	23.3014
SmLNCA122323-IBu	0	0	0	0	0	0	0	0	0	0	0	0	0	0	0	46.302	54.1721	36.9779	0	0	0	7.24369	6.94196	10.8594
SmLNCA122325-IBu	11.8383	0	0	0	0	0.44564	0	1.97849	0.932516	0	0	0	9.9524	2.78141	12.208	12.6687	28.0843	35.1377	0	0	0	0	9.26126	0.77606
SmLINC122328-IBu	0.411665	2.53301	0	0	16.8655	0.906058	0	0	0	0	0	0.991719	0	2.66164	0	0	0	0	0	0	0	0	0	0.793905
SmLINC122329-IBu	0	0	0	4.69575	0	1.69673	0	0	0	0	0	0	0	0	0	0	0	0	0	0	0	0	0	0
SmLINC122331-IBu	17.9103	0.894932	2.73025	2.19427	8.1275	0	3.56597	9.65254	0	0	0	9.3856	0	0	0	0	0	0	0	0	0	0	0.78376	0
SmLINC122332-IBu	1.26368	1.42249	0	0	0	0	0	2.02086	2.87207	0	5.72375	0	0	0	0	0	0	0	0	0	0	0	0	0
SmLINC122333-IBu	0	0	0	0	0	0.686586	8.3141	0	0	2.6035	3.61756	0	0	0	0	0	0	0	0	0	0	0	0	0
SmLINC100012-IBu	2.84617	1.18217	0.801468	0.482805	2.86143	0	0	0	0	0	0	0	2.34069	0	6.97412	0	0	0	0	0	0	0.834726	0	0.803576
SmLINC100013-IBu	10.1709	1.97732	17.293	0	0	0.606194	0	0	0	0	0	0	0	0	0	0	0	0	0	0	0	0	0	0
SmLINC122367-IBu	0	0	0.447348	1.0785	0	0	0	5.45956	1.0545	2.659	7.35583	0.953859	0	5.39583	0	1.92646	5.34483	5.58566	3.00966	0	0	0	1.57265	0
SmLINC122368-IBu	0	0	0	0	0	0	7.04581	0	0	0	0	9.27095	0	0	0	0	4.64419	0	0	0	0	0	0	0
SmLINC122369-IBu	1.25272	0	0	2.22203	4.93815	1.11146	7.04913	11.6442	7.10371	5.13571	7.15754	9.27551	0	0	4.80743	4.83503	0	2.47794	0	0	0	2.44372	3.12764	1.5697
SmLINC122370-IBu	0	1.05892	0	1.72896	2.56188	0.865568	0	0	0	0	0	0	0	0	0	0	0	0	0	0	0	0	0	0
SmLINC122381-IBu	0	0	0.472815	1.71031	0	0.14257	0	0	0	0	0	0	0	0	0	1.45524	0	1.2369	0	2.98329	0	0	0	0
SmLNCA122382-IBu	9.22448	0.462628	1.88184	4.53799	0	9.07896	5.76208	5.17995	5.92647	1.2529	1.17041	2.72899	4.91147	8.22799	4.83211	6.30219	7.92425	3.71197	0	0	0	16.2357	5.452	11.7334
SmLINC122383-IBu	2.0671	5.60699	8.3336	1.586	12.5324	2.77709	0	3.34444	0	1.36057	0	0.971849	0	0	0	1.92148	0.671286	0.621427	0	2.90225	3.49645	1.6425	3.1576	0.791094
SmLNCA122386-IBu	365.98	390.29	526.327	303.097	187.928	162.839	181.549	205.464	267.59	316.736	295.445	238.702	445.944	448.341	407.515	335.056	282.911	336.377	347.686	479.067	329.842	328.543	349.999	305.068
SmLINC122388-IBu	0.828416	0	0	0	0	0	1.21954	0	0	0	0	0.963237	4.821	2.68874	0	11.0621	13.3949	10.5576	5.9977	5.82473	0	6.55953	7.87925	13.4279
SmLNCA102122-IBu	24.468	0.438009	0.445426	6.44304	3.182	4.7005	25.4664	26.3246	9.54336	6.68125	23.3864	21.0707	0	0	2.3833	1.44404	0.668784	0.620792	0	0	0	2.45734	0	0.789113
SmLNCS122409-IBu	130.108	228.41	154.169	23.4001	9.12295	53.5746	22.5059	37.2769	8.93929	26.3158	9.80385	23.671	7.53439	16.8575	4.91925	11.7314	9.70925	12.9013	6.28229	15.3034	7.18023	7.19841	3.82971	8.4799
SmLNCA122440-IBu	3.30441	3.86472	25.3277	23.685	28.0736	26.7271	9.88316	4.47985	13.0497	5.47017	8.77519	12.6871	7.20085	0	0	1.44026	2.016	3.10803	0	0	3.49357	4.10931	3.95058	5.54167
SmLNCA122445-IBu	50.0385	0.493332	0.501679	1.2102	0	13.0107	0	0.971848	1.82468	1.16569	0	0	0	2.79603	0	0	0.650157	2.46166	0	0	0	0	0	0
SmLNCA122457-IBu	1.23397	0	0	1.54569	12.2141	0.773355	0	1.14513	3.34987	2.80266	0	0	2.38479	2.65801	7.07729	9.57597	9.45849	6.84802	254.81	252.998	271.439	56.0932	38.8887	37.3397
SmLNCA122459-IBu	6.55165	9.85171	10.8535	1.50909	4.47188	2.51702	11.5914	3.5212	5.74709	1.43943	2.61218	2.03613	0	0	0	0.954849	2.71955	3.74237	8.81752	2.85027	6.9313	2.48527	3.19157	6.38193
SmLNCS122460-IBu	3.58191	0.315108	0	0.385653	0	0.193149	0	0	0	0	0	0	0	0	0	0.469321	0	0	0	0	0	0.873233	1.729	0
SmLNCA122461-IBu	10.5501	0.479121	1.46169	0	3.48207	2.64462	0	0	0	1.20376	0	7.0477	0	2.77242	0	0	0	0.617031	3.09715	0	3.56494	0	0	0.777584
SmLNCA122462-IBu	3.25503	0	0.804894	0.969758	0	0.242649	0	0	1.19957	0	0	0	0	0	0	0	0	0	0	0	0	0	0	0.802971
SmLNCA122488-IBu	64.1648	1.49991	16.2697	37.4104	16.3545	12.1127	12.9055	14.3925	15.2685	14.9383	6.5585	18.6642	15.0533	25.2581	31.9495	30.2961	25.9183	28.2718	6.27488	3.05678	14.3523	1.60092	9.19941	10.0295
SmLNCA122489-IBu	39.904	0	2.52567	1.82787	0	4.26527	0	0	0	0	0	0	0	0	0	0	0	0	0	0	0	0	0	0
SmLNCA122490-IBu	17.7898	0	0	11.6724	0	3.31789	0	2.22126	6.45927	0	0	0	0	0	0	0.480588	0	0	0	0	0	0	0.788838	0
SmLNCS122508-IBu	79.1604	176.489	159.267	223.388	187.401	96.6319	36.1285	59.7419	19.1979	30.5215	25.2321	50.7879	14.8313	8.2859	17.0022	20.9007	14.451	14.8237	9.25444	15.0082	10.6725	16.1734	11.6318	11.6893
SmLINC122517-IBu	11.5367	1.27214	3.01859	1.55917	0	0.520052	9.99952	7.9439	11.0474	6.93776	7.60908	5.92554	21.5193	34.6512	14.1844	0	20.8975	6.8438	20.8017	23.0732	10.4562	0	12.6748	3.9666
SmLINC122519-IBu	67.2259	404.574	243.077	52.6151	131.927	10.6319	962.223	1051.37	573.079	544.962	897.902	927.638	241.932	166.478	103.352	1.91094	11.5403	11.8452	762.688	959.641	1089.24	13.2413	7.96864	27.8934
SmLINC122520-IBu	25.0183	100.204	60.2144	41.6098	147.36	5.71273	1229.2	1033	743.923	755.547	1004.34	978.59	159.056	288.313	324.374	0	0	0	910.836	792.003	1148.82	0	0	0
SmLINC122525-IBu	0	4.11778	5.86254	9.58777	25.4206	2.27245	2.5685	0	20.6122	21.5164	29.9555	0	7.11015	15.8423	21.1271	1.4328	0	1.24713	20.5957	14.2673	3.46744	0	3.98657	1.59461
SmLNCA122540-IBu	613.51	1693.29	2060.89	260.192	489.808	196.514	70.4768	87.6583	105.734	126.616	88.3985	108.608	224.2	119.756	354.372	27.7857	24.7912	15.4051	124.482	163.627	153.67	31.3794	16.9632	43.4241
SmLNCA122552-IBu	0	0.453793	0.922951	0	6.59434	0	0	0	0	0	0	0.92621	0	5.45129	2.40463	3.38519	2.6532	4.95548	0	0	0	0	0	0
SmLNCA122553-IBu	18.9713	0	1.93797	3.50555	0	1.16877	0	0	0	0	0	0.885459	0	2.76774	2.43268	5.83713	5.90198	8.02511	0	0	0	0	0.77439	3.11342
SmLNCA122556-IBu	15.9332	2.31314	2.3523	0.567249	0	0.283717	0	0	0	0	0	0	4.91147	5.48532	7.24816	3.87827	1.32071	0.618662	0	0	3.54337	0	0	0
SmLNCA122557-IBu	2.88373	0.423709	0	0	0	0	0	0	0	0	0	0	0	5.32957	0	2.87561	0.674261	2.48877	0	0	0	0.823769	0.79232	0
SmLINC122563-IBu	3.79912	6.71882	1.95215	0.588556	0	0.735836	0	0	0	0	1.13258	0.87965	2.48175	0	7.30992	4.86801	7.20078	4.93556	0	3.01621	0	2.4199	0	3.10942
SmLNCA122578-IBu	0	0	0	0	0	0	0	0	0	0	0	0	0	0	0	0	0	0	32.3534	25.6716	27.7347	1.65621	0	0
SmLNCA122594-IBu	87.1595	1.41938	20.2076	16.2452	5.15744	9.43035	1.12909	2.0253	6.71986	9.76768	3.44096	3.5643	0	8.28571	0	0.972118	2.62749	3.08828	3.08474	0	0	0	0	0.779293
SmLNCA122608-IBu	5.17488	1.26588	0.321839	1.16199	0	1.64887	0	1.48239	1.49774	0	0	0	0	0	0	0.469377	0	0.64041	2.75073	0	0	0	0	0
SmLINC122630-IBu	1.25372	1.36475	0.462618	0	0	0	5.8524	0	4.03817	0	0	0	0	0	0	0	0	0.619338	0	0	3.53228	4.07019	14.0638	6.27476
SmLNCA122634-IBu	0	0	0	0	0	0.257563	1.26102	0	4.4712	0	0	0	0	0	0	0	0	1.8678	0	0	0	1.65006	0	0
SmLINC122637-IBu	0	0	0	0	0	0.365981	0	0	1.19207	0	0	1.04749	2.34695	0	0	0.47579	0.685829	1.25089	0	2.8192	3.44878	0.83321	2.41177	0
SmLNCA122638-IBu	0	2.24859	2.28666	0	0	0.551578	1.18309	2.13376	3.07428	11.6578	1.20118	0	0	0	0	0	0	0	0	0	0	0	0	0.785788
SmLNCA122643-IBu	317.551	388.513	495.4	89.3625	75.3887	124.578	85.1744	120.512	38.9861	59.016	40.0431	105.815	40.2608	30.9698	51.7294	49.3991	29.0701	58.3163	94.4431	79.7683	46.7205	30.3472	38.2325	40.7967
SmLNCA122644-IBu	214.933	97.5354	152.632	132.668	55.1064	111.743	122.544	112.078	52.3375	62.4871	55.2417	115.153	52.8291	36.5907	44.3308	58.1984	29.7239	50.9555	62.9439	58.274	75.4613	60.7066	82.6006	81.6095
SmLNCS122659-IBu	0	0.461441	1.87701	0	0	0.848964	5.77574	0	0.991032	3.77001	0	0	0	0	2.41455	0.48463	0.660747	0.618768	0	0	3.5417	1.62426	0	0
SmLNCS122660-IBu	1.25909	0.464945	0	0.570104	0	0	0	8.24561	0	0	0	0	0	0	0	0	0	0	0	0	0	0	0	0
SmLINC122662-IBu	3.80101	11.5514	5.384	5.90274	3.49804	6.78938	1.11187	0	0	1.19766	1.12969	0.87736	0	0	0	0.486945	0	0	0	0	0	0	0	0.776955
SmLINC122663-IBu	0	0	0.4329	0	0	0	4.98189	0	2.19881	4.14408	2.52736	0.983988	0	0	0	0	0	0	0	0	0	0	0	0.792815
SmLINC122671-IBu	3.58272	0.634288	0.322524	0.776316	0	1.26359	0	0	0	0	0	0	0	0	0	0	0	0	0	0	0	0	0	0.840684
SmLINC002017-IBu	0.847388	0	0	1.20371	0	0	5.46534	0	0	0	0	0	17.4771	0	17.1381	112.694	84.6339	91.7433	31.2006	0	25.0483	8.03332	36.9453	30.1949
SmLINC002025-IBu	2.54597	0	0	0	0	1.67102	0	0	0	0	0	0	15.0175	33.5911	24.5308	85.4465	42.8659	37.5254	0	0	0	6.41513	12.2904	4.63717
SmLINC122699-IBu	8.03247	0	4.92372	0	0	0.742383	0	0	0	0	0	0	0	0	0	23.3873	13.7172	44.3863	31.0732	21.1762	0	0	0	0
SmLINC122700-IBu	0	1.86505	1.42247	0	0	0	0	0	0	0	0	0	7.38426	0	0	23.2917	31.6392	27.8248	6.14014	0	0	3.24288	0	0
SmLINC122701-IBu	0	0	0	0	0	0	0	0	0	0	0	0	4.97368	0	12.2031	13.6407	20.2561	14.7972	0	0	0	3.22216	0	0
SmLINC122702-IBu	4.22772	0	0	4.7512	0	0	0	0	0	0	0	0	0	0	17.09	17.0535	13.0635	0	0	0	0	0	10.0337	0
SmLINC122704-IBu	0	0	0	0	0	0	0	0	1.98401	0	0	0	0	0	0	0.484584	3.96517	11.1384	0	0	0	0	0	0
SmLINC122705-IBu	0	0	0	0	0	0	0	0	0	0	0	2.6242	0	27.7891	0	0	0	23.4314	0	33.248	14.2779	0	0	17.8593
SmLINC122706-IBu	0	0	0	0	0	0	0	0.984576	0	0	1.11861	1.73717	12.4568	25.0679	29.3296	62.8857	78.9334	105.368	6.2248	21.2134	3.57392	0	26.2139	6.97841
SmLINC122707-IBu	0	0	0	0	0	0	0	0	0	0	0	2.62411	0	0	0	4.384	0	9.86583	0	9.06775	0	1.61143	0	0
SmLINC122708-IBu	0	0	0	0	0	0.421715	0	0	0	0	0	0	0	0	7.23209	1.45269	0	0	3.05271	0	0	0	0.780197	0
SmLINC122709-IBu	0	0	0	0	0	0	0	0	0.953002	0	0	0	0	13.8341	0	15.0775	0	0	0	0	0	0	0	0
SmLINC122710-IBu	0	0	0	0	0	0	0	0	0	0	0	0	12.37	0	0	0	0	0	0	0	0	4.04122	0	0
SmLINC122711-IBu	0	0	0	0	0	0.281615	0	0	0	0	0	0	4.90056	0	0	6.78067	0	3.09482	0	0	7.07701	0	3.89975	0
SmLINC122713-IBu	19.3587	0	0	0	0	1.73601	1.13201	0	0.963426	0	0	0.893401	0	19.3164	2.42725	23.3234	12.4891	17.2982	3.0819	2.99861	0	1.61817	5.43134	0.779675
SmLINC100179-IBu	1.21135	0	0	21.6468	0	0	9.73598	10.2387	30.4631	15.7931	16.9017	9.91192	0	0	0	0	6.27923	0	0	0	0	15.1613	0	7.29653
SmLINC100180-IBu	0	5.98419	13.9612	0	0	0	13.2038	0	23.0842	6.73157	23.75	0	0	0	0	0	0	0	0	0	0	0	0	0
SmLINC100181-IBu	0	0	0	33.9423	13.7787	42.7033	51.0547	38.0531	20.1032	45.3666	83.8511	42.6021	0	0	0	8.9996	15.9997	10.0535	0	0	3.42809	11.7705	14.6546	10.5203
SmLINC100182-IBu	0	0.765272	0.778239	22.9686	37.505	1.29031	9.59306	3.77616	1.24549	0	0	3.25407	6.96754	0	0	0.948002	0	1.25569	0	0	0	1.67886	0	0
SmLINC100183-IBu	0	17.4795	26.4824	69.8974	103.57	0	36.2969	6.71444	37.5232	31.5802	29.3815	0	0	10.1391	0	0	0	1.26502	8.4616	0	0	0	0	0
SmLINC100184-IBu	0	0	0	0	0	0	0	0	17.1412	4.91059	15.9575	0	0	0	6.86954	0	2.11792	1.89421	0	0	0	6.78717	1.65044	0.816616
SmLINC100186-IBu	3.70261	0	0	4.12538	0	7.86917	0	0	0	0	0	0	0	0	0	0	2.02637	2.49004	0	0	0	5.77341	0	3.97182
SmLINC100188-IBu	13.5194	0	0	9.07845	97.1462	52.6178	97.6497	87.793	57.2911	64.5857	89.9087	90.3882	45.0242	55.439	44.5964	20.5352	14.9469	18.0841	38.2426	19.9706	65.8759	9.9364	26.315	27.1108
SmLINC100189-IBu	0	0.668008	6.45369	0	3.63543	1.12612	7.63367	0	0	19.4073	4.63245	0	0	0	0	0	3.63034	0	0	0	3.40387	0	0	0
SmLNCA122718-IBu	244.642	121.104	135.316	124.097	16.3019	167.201	48.5293	74.1072	63.1054	35.744	27.4019	39.9848	50.1367	39.2558	27.0169	43.9665	27.8849	39.3474	68.959	33.5906	50.2104	31.2373	28.3845	26.2471
SmLNCA122731-IBu	7.33465	1.19775	4.06015	2.93519	0	0	2.6411	0	0	0	4.01574	5.22165	0	0	0	0	0	0	0	0	0	0	0	0
SmLNCA122732-IBu	6.02559	14.7734	7.69514	0.441291	0	0.773176	1.44026	1.33093	1.32659	1.64635	0	1.14145	0	0	0	0	0	0	0	0	0	0	0	0
SmLNCS122749-IBu	2.01038	3.99698	3.69521	1.33508	0	0.779696	0	0	0	0	1.44798	0	0	0	0	0	0	0	0	0	0	0	0	0
SmLINC122750-IBu	5.46055	0.466964	2.37434	20.0407	59.3828	2.57742	1.14261	0	0	0	0	0	0	0	0	0	2.63567	1.23652	0	0	0	0.810513	1.55493	0.781027
SmLINC122752-IBu	4.00232	0	0	0.849895	0	0	0	0	0	0	0	0	0	0	0	0	0	0	0	0	0	0	0	0
SmLINC122753-IBu	0.83385	0	0.457242	7.71727	0	1.79228	0	0	1.02501	0	0	0.934293	0	0	0	0	0	0	0	0	0	0	0	0
SmLINC122756-IBu	7.96144	17.9825	9.37791	14.6992	18.4274	3.53466	0	1.03955	1.98401	0	0	0	2.4533	0	0	0	0.660862	0.618799	0	0	0	0	0	0
SmLINC122757-IBu	2.48385	0.868402	0	9.0479	6.30843	0.532523	0	0	0	0	0	0	0	0	0	0.480787	0	0	0	0	0	0	0	0
SmLINC122758-IBu	0	2.83478	0.960918	0	15.4505	0.869271	0	0	0	0	0	0	0	0	0	0	0	0	0	0	0	0	0	0
SmLINC122759-IBu	1.25886	1.39347	1.88941	4.55633	28.6895	6.55179	11.4818	9.28563	0.982656	1.24706	3.49845	11.7817	7.37598	0	7.25516	0.970044	0.659738	0.618493	3.06619	0	3.54596	0	1.55652	1.56343
SmLINC122760-IBu	0.832349	0	0	1.63898	4.8566	3.9627	1.1932	0	0	0	3.63394	0	0	0	0	0	0	1.24024	0	0	0	0	0	0
SmLINC122761-IBu	0	0	0.428605	0	0	0.775328	0	0	0	0	0	0	0	0	2.36055	0.9579	0.675167	0	0	0	0	0	0	0
SmLNCA122774-IBu	4.77831	0	0.650461	1.56573	0	2.54843	0	0	0	0	0	0	0	0	0	0.46947	0	1.27956	0	0	0	0	0.860066	0
SmLNCS102156-IBu	9.84065	0	0	0	0	0	0	0	0	0	0	0	2.37294	2.64377	0	0	0	2.49345	0	0	0	0	0.796576	0
SmLNCA122787-IBu	0	0	0	0	0	15.9903	0	15.483	0	9.43991	0	0	12.0458	0	0	43.7567	31.4918	25.4654	17.9819	23.2834	0	50.0317	29.9518	59.2586
SmLNCA102169-IBu	54.8215	0.500282	12.7187	216.013	269.11	67.6592	4.29949	5.75358	6.28244	0	0	1.69582	0	0	0	1.95469	0.647852	2.45826	0	0	3.5884	2.40108	2.29954	1.54282
SmLNCA102170-IBu	0	0.495855	7.05942	14.5971	104.524	0.760312	5.41581	0	0	3.47789	1.10084	0	2.50357	5.60008	2.45358	0	0	0	0	3.04877	0	0	0	0
SmLNCA102171-IBu	52.7608	4.53957	45.6508	172.012	231.001	84.1492	1.06735	2.85459	0.889031	2.27685	2.16986	2.52576	5.02894	2.81321	2.46191	0	0	1.22809	0	0	0	0.799074	3.06057	0
SmLINC122821-IBu	24.7954	8.17843	3.9396	0	0	3.03548	2.46529	3.35145	2.16836	9.54608	2.50169	1.94741	0	0	0	0.480241	0.671608	0.6215	0	0	0	0.821526	0.789723	1.5827
SmLNCA122827-IBu	5.7028	0	2.83647	1.46467	1.44677	0.732952	1.32285	1.20966	3.57063	1.48698	0	0	4.69566	0	0	3.80684	0.685566	3.12679	2.91089	0	0	1.66598	3.21457	1.60392
SmLINC122841-IBu	50.0581	6.58899	1.43582	9.81113	11.9705	2.88639	6.80688	3.05409	4.83174	0	0	3.58147	2.46811	5.5149	14.5554	2.42886	1.97309	6.79696	30.7949	32.9571	21.3254	6.47538	10.0916	5.45997
SmLINC122851-IBu	250.045	48.6451	23.7642	2.33942	1.73297	9.94467	15.6943	19.0875	4.75251	2.42002	13.6666	11.5004	7.43224	0	0	0.48648	0	1.8518	3.09262	3.0098	7.12445	5.6528	0.774232	1.55643
SmLNCA122852-IBu	0	0	0	0	0	0	7.98834	4.09896	0	0	0	27.9222	0	0	0	6.79571	3.95224	5.56381	0	128.54	46.1526	7.29293	0	0
SmLNCA122853-IBu	0	0	0	1.1743	0	2.15636	1.57517	1.47041	0	1.83032	0	0	0	0	0	0.46947	0	0	41.336	23.7967	17.0317	5.22302	3.44026	0
SmLNCA122860-IBu	0.815488	0.801615	0	0	0	0	0	0	0	0	0	0	7.05513	0	0	3.33301	0.684408	0.625024	0	0	0	0	0	0.801125
SmLNCA102188-IBu	2.05881	0	0.429846	17.0957	39.913	34.4726	2.50736	0	6.65483	4.17801	2.54384	0	0	7.9881	0	115.948	103.899	65.964	8.90523	11.5228	6.96677	212.622	200.56	94.456
SmLINC122878-IBu	1.20703	1.46187	0.743322	27.3046	27.8562	13.3317	9.96726	15.7679	13.0763	1.62413	11.5304	9.02512	9.1874	7.65141	13.7565	12.7516	7.04101	14.5096	36.8957	52.0987	27.3277	28.7979	28.8114	23.6427
SmLINC002029-IBu	3.34949	0	0.466977	6.75635	5.00499	9.71571	4.6414	4.17584	0.997296	0	1.17837	5.49583	9.80111	16.4169	7.23505	10.6553	6.61487	10.5224	9.16331	14.8502	3.53851	3.25113	8.57946	4.69902
SmLINC122883-IBu	120.778	393.4	103.612	52.0589	0	27.3379	18.1147	45.7076	29.8721	1.22515	0	30.38	108.667	57.9465	19.4173	32.555	38.1261	45.0994	46.2261	41.9782	92.446	31.5552	31.0372	20.2721
SmLINC122884-IBu	38.7303	61.4431	71.6152	0	0	31.8852	28.2535	0	0	0	25.2569	0	49.4222	44.1766	116.557	27.2162	28.9095	40.1509	0	60.0101	0	0	0	0
SmLINC122885-IBu	0	0	21.9283	0	31.6237	0	12.7603	0	0	0	0	0	9.49998	2.6463	14.1081	0	0	1.24641	8.84741	0	6.94321	0.826923	0	3.18535
SmLINC122886-IBu	0	24.0438	4.73248	0	11.2633	0	9.48298	0	6.13634	4.59078	10.9807	0	6.99201	12.9626	0	0	0	0	0	0	6.87343	0	0	0
SmLINC122887-IBu	0	0	0	0	25.2033	6.52315	0	16.582	0	0	0	0	0	0	9.66337	0	0	0	21.432	11.9104	35.4314	33.2852	24.1462	0
SmLINC122889-IBu	0	0	0	0	0	0	0	0	3.97066	0	0	38.3421	0	0	0	0	0	0	9.17443	0	24.7861	0	14.0296	0
SmLINC122890-IBu	42.1153	76.7397	0.963438	67.9649	24.0975	0	71.0546	87.9931	19.1704	35.3591	8.02021	53.4053	12.3635	0	0	18.4727	0	0	92.5785	0	0	27.4893	17.8314	12.4661
SmLINC122891-IBu	0	0	0	0	0	0	15.0152	5.193	6.9361	6.28242	21.1143	9.11733	0	0	0	0	0	0	0	0	0	0	0	11.7381
SmLINC122892-IBu	8.36954	0	0	0	11.6487	21.6295	10.4676	28.2607	0	2.53521	0	28.4622	0	10.9357	0	13.0728	7.2806	11.1432	0	0	0	0.813121	15.6065	0
SmLINC122894-IBu	56.9286	14.5061	3.471	0	4.6487	2.74706	0	7.89305	2.19267	0	6.30526	2.94566	0	0	9.47068	2.39844	2.01925	1.86566	0	2.89065	0	0	1.58234	0.792508
SmLINC122895-IBu	4.41703	0.358992	1.09523	1.75859	6.51443	0.880351	14.4454	14.6892	2.66314	3.30434	10.233	1.14495	0	0	0	0.943479	2.12476	1.8962	5.65002	8.18186	0	5.10031	2.483	0.818248
SmLINC122896-IBu	22.353	0	3.8848	33.3793	8.67592	5.56439	31.3528	25.0835	0	0	4.55041	35.3452	0	16.6179	0	0	4.58789	0	0	9.0333	24.9408	4.0368	3.87017	0
SmLINC122897-IBu	0	0	0	0	10.0044	0	0	19.8466	0	0	0	6.41513	0	0	0	0	0	0	0	0	0	0	0	0
SmLINC122898-IBu	0	0	0	0	97.5874	0	0	13.9874	0	0	13.5999	30.8083	0	0	0	0	0	0	0	42.2164	0	0	0	0
SmLINC122899-IBu	265.867	316.783	60.0022	169.046	52.7257	82.1639	108.497	188.25	55.1248	42.8854	57.3706	76.001	325.8	189.048	256.28	116.923	96.0466	141.187	155.312	60.4808	142.813	78.1336	82.6067	69.8655
SmLINC122901-IBu	0	26.147	15.0809	0	0	0.957117	0	0	0	0	0	0	0	0	9.28038	0	0	0	0	0	0	0	0	0
SmLINC122902-IBu	0	0	3.86039	0	0	0	16.8915	1.00967	0	0	0	0	0	0	0	0	0	0	0	0	0	0	0	0
SmLINC122903-IBu	0	0	0	0	0	0	0	0	0	0	0	26.5213	0	0	0	0	0	0	0	0	0	0	0	0
SmLINC122904-IBu	0	0	0	2.11537	0	4.23315	7.37974	4.45764	0	0	0	21.3743	0	0	0	1.44117	2.68491	3.72847	14.9472	0	0	3.28481	0	0
SmLINC122905-IBu	0	3.2086	10.721	32.5962	14.9876	7.44925	80.1981	84.7191	0	8.86574	40.1308	60.5572	0	0	0	0	0	8.66652	0	53.4256	42.4477	21.9517	1.56044	0
SmLINC122907-IBu	3.97787	0	2.07812	16.4279	9.52602	0	8.36896	47.1765	19.1913	7.86047	6.7761	23.9879	0	9.74806	6.75423	8.91437	12.9718	8.38707	0	10.3687	6.85996	11.5441	9.77592	8.57988
SmLINC122908-IBu	78.5041	4.1903	1.42041	23.4068	0	27.9825	8.01983	31.9066	16.6546	0	0	19.8946	31.9849	27.482	31.4568	32.0206	21.7593	26.5908	0	0	21.2848	38.9241	35.7837	35.1634
SmLINC122909-IBu	63.353	34.8096	19.3514	44.9587	0	18.9285	101.112	43.3674	24.5909	6.24094	39.6771	55.323	78.6591	38.4367	33.8511	60.622	35.6323	58.1415	6.1308	0	0	5.67943	19.4594	35.1817
SmLINC122910-IBu	0	0	0	0	0	0	0	1.03291	0	0	0	10.8866	0	0	0	0	0	0	0	0	0	0	0	0
SmLINC122911-IBu	28.9147	33.2112	33.7733	7.35241	38.5447	7.07202	77.4219	18.7045	37.6776	25.1445	45.7686	20.0675	0	0	12.0716	28.1072	29.7362	24.1326	0	35.698	0	51.9797	45.9782	30.5216
SmLINC122912-IBu	0	0	0	0	41.4414	0	22.1774	0	0	0	0	0	0	0	24.0789	0	0	0	60.9564	0	0	0	5.46623	17.2475
SmLINC122913-IBu	0	0	53.9471	0	0	0	0	21.6258	0	0	5.82106	20.8091	0	0	0	0	0	0	21.4765	0	0	0	0	0
SmLNCS122921-IBu	12.2644	22.8038	12.8283	4.76045	7.05272	1.93422	8.83189	10.8645	17.6833	15.4318	23.5571	8.71082	2.48919	0	2.44245	1.462	2.61145	1.23273	9.32795	0	14.2885	1.61005	2.31454	2.3275
SmLINC122929-IBu	0	0.473835	0	0	0	0.2906	0	0	5.74911	0	0	0	0	0	0	0	0	0	0	0	0	0	0.775236	0
SmLNCA122926-IBu	0	0	5.3004	0	0	0	0	0	0	6.09445	5.72729	0	0	0	0	2.91683	2.62655	0	0	0	0	0	7.75236	0
SmLNCA122927-IBu	1.63025	0	0	0	0	0	0	0	1.18573	11.854	4.01119	0	0	0	0	0	0	0	0	0	0	0	0	0
SmLNCA122928-IBu	2.097	0	0	2.27195	0	2.41473	8.0573	8.2769	5.91657	23.7692	2.33806	8.17711	0	0	0	0	0	0.618608	0	5.95873	0	3.24644	0	1.56413
SmLNCA122931-IBu	2.89096	0.85823	0	1.5779	34.2883	0.657846	11.1257	4.48311	6.53048	1.36866	1.25442	4.8828	0	0	0	0	0	0	0	0	0	0	0	0
SmLNCA122932-IBu	1.64236	0	0.423512	0	0	0.255367	0	1.15639	0	0	0	0	2.37803	2.64993	0	0.478239	0	0	0	0	0	0	0	0
SmLINC122935-IBu	33.097	0	0	87.5508	187.455	91.6774	17.3538	24.9722	91.3711	123.393	62.2711	29.2236	132.442	38.3455	65.1665	24.711	25.118	1.23767	58.0971	133.806	0	8.12355	0	6.26213
SmLINC122936-IBu	89.5841	0	0	17.4394	0	7.73797	24.3861	82.5439	9.98364	0	36.5568	0	0	0	50.6351	10.1699	0	29.0929	0	0	109.677	0	35.1033	37.5972
SmLINC122937-IBu	16.751	0	0	0.563646	0	39.61	79.9835	54.2248	18.9218	16.4089	0	75.9484	0	0	0	0	0	12.9973	0	0	0	0	0	5.48124
SmLINC122938-IBu	46.1808	178.426	97.737	0	58.1879	0	161.315	89.5451	109.099	133.796	229.271	167.014	135.9	78.5359	76.5697	4.8235	21.9884	26.668	163.166	184.965	3.51736	2.45095	74.537	36.2076
SmLINC122939-IBu	58.282	113.344	49.3982	19.2865	0	24.2578	64.5353	48.6916	60.2524	61.3921	100.655	49.1217	27.0131	27.4266	31.4087	8.72611	7.26389	0	27.5588	14.8899	49.6072	12.9886	17.1348	10.9512
SmLINC122940-IBu	0.833177	13.883	12.2963	0	16.2685	0	84.3287	72.8675	119.521	67.6909	103.703	108.787	0	70.5612	117.438	40.069	0.665322	0	27.2552	0	56.3476	73.4512	18.8073	9.43576
SmLINC122941-IBu	47.0423	175.854	74.4372	0	0	17.5173	25.0213	219.377	111.768	175.132	320.544	117.602	63.1566	0	0	0	19.3094	16.7416	0	0	0	0	19.6036	27.5357
SmLINC122942-IBu	58.5801	0	0	28.0637	0	93.9076	58.1845	15.7098	6.00799	31.7113	0	43.1758	0	0	31.328	36.7949	0	16.0963	0	0	14.1458	47.9787	17.169	0
SmLINC122944-IBu	67.3483	129.446	84.3025	20.651	98.2305	0	178.665	71.4827	0	30.3017	0	54.9195	0	32.458	0	0	28.0095	0	96.5672	90.8901	94.9011	12.2622	0	29.9285
SmLINC122945-IBu	15.8894	4.10588	9.74256	41.3911	0	7.13427	8.17179	14.7148	45.2617	31.8403	55.7158	14.7457	17.1181	5.46076	36.117	4.35537	26.4994	9.90759	33.5243	38.5189	74.2175	10.5775	5.46639	4.70398
SmLINC122946-IBu	44.2246	99.7074	58.7267	31.5281	155.705	32.3713	56.6182	90.3812	55.1058	56.7789	64.6718	71.7094	26.8088	16.3229	33.6161	7.73175	7.30602	9.91447	36.4331	44.2648	91.6948	6.5211	12.5207	17.2784
SmLINC122955-IBu	0	21.2155	114.795	21.5812	27.6156	5.89063	5.26976	3.61236	22.4946	16.2763	18.6975	4.16749	0	5.23433	32.6553	2.85649	6.84654	7.50124	0	2.82505	3.45182	0	4.01366	1.60258
SmLINC122956-IBu	5.32777	48.6645	41.5203	28.3023	20.9669	10.3682	23.0839	19.8577	9.14417	20.0476	42.9214	13.1775	9.48469	23.7749	14.0901	5.25455	5.43216	3.74093	14.7187	8.5651	0	6.62182	3.98516	3.18836
SmLNCA122959-IBu	267.742	76.3771	81.7841	78.8022	3.677	73.3716	4.25921	1.89806	30.1302	23.8367	28.1416	1.67979	50.3244	36.5993	73.8972	3.42367	1.29205	2.45546	84.9956	42.9504	71.8764	1.59726	0	3.07908
SmLNCA102193-IBu	191.581	22.9481	46.1653	24.4773	34.45	20.1945	29.0923	9.6151	30.6153	18.4287	21.9027	32.2998	20.0598	11.219	14.7395	24.9165	13.6147	27.6633	12.5417	15.2733	28.6958	24.8248	22.2425	23.9266
SmLNCS122968-IBu	70.4353	2.388	1.94273	5.85702	0	12.1559	0	2.00634	0	0	0	2.65049	0	0	0	7.78487	9.1754	7.40632	0	0	0	4.03667	0	2.33406
SmLNCS122978-IBu	5.67735	0.774983	1.57623	0	0	0.118792	0	0	0	0	0	0	0	0	0	0	0	0	0	0	0	0	0	0
SmLINC122979-IBu	0.421369	0	0	0	0	0	0	0	0	0	0	0	0	0	0	3.89021	0.656232	2.46984	18.5326	18.0347	17.7995	92.1237	149.544	82.5471
SmLINC122981-IBu	3.65011	55.068	131.721	0	0	41.3728	1.35471	3.7274	6.13634	7.6513	4.11777	3.21582	6.99201	5.18503	4.63427	0	0.691054	0	5.77289	8.38381	10.3101	1.67455	0.809328	2.41795
SmLINC122982-IBu	10.4553	32.3771	29.9662	29.8518	108.27	42.9335	41.4464	40.9042	15.7657	16.3141	20.2526	52.0958	9.17792	35.6636	20.6197	0	4.23098	7.57409	14.1735	10.9524	13.659	2.54333	9.89166	13.8726
SmLINC122983-IBu	6.90632	11.761	37.4756	0	0	5.40838	0	0	0	0	0	0	0	0	0	0	0	0	0	0	0	0	0	0
SmLINC122984-IBu	0	0	0	0	0	0	21.1239	16.9159	1.01323	7.69273	14.2993	27.7953	0	0	0	0	0	0	0	0	0	0	0	0
SmLINC122986-IBu	4.66089	73.1394	26.9554	168.577	124.875	37.7832	1.09274	4.88278	0	0	0	3.44853	0	0	0	0	0	0	0	0	0	0	0	0
SmLINC122987-IBu	5.93333	116.494	58.9828	544.406	848.526	63.46	8.73154	20.4807	0	0	0	10.3332	0	8.37945	0	1.95172	0	1.23126	3.12166	0	3.57924	4.81845	0	2.32195
SmLINC122989-IBu	6.59787	0	0	0	0	0	9.96022	10.1683	21.9778	38.6621	31.5809	5.9018	0	0	0	3.83663	0	0	0	0	0	0	0	0
SmLINC122990-IBu	0	0	0	0	0	0	7.10106	27.7499	6.15169	2.59181	0	0	0	8.15184	0	2.89804	0	3.09897	0	0	0	0	0	0
SmLNCA123005-IBu	2.94282	0	1.90821	0	8.52246	1.29465	1.13784	1.02139	0	0	0	0	0	0	0	0	0	0	3.07622	0	0	0	0	0
SmLNCA123008-IBu	1.61026	0.367113	3.36002	25.6296	13.3249	0.450146	102.146	69.3559	26.0317	24.255	53.1348	109.019	0	10.2137	4.58869	0.472446	0.703063	0.630563	0	0	0	4.23134	5.75433	8.14547
SmLNCA123009-IBu	67.5946	18.3231	25.0077	49.0826	0	43.4723	224.234	224.581	19.6926	10.7571	39.4759	179.565	67.0945	47.2203	65.8576	44.8072	28.7699	57.9695	74.4802	60.4201	49.9606	33.8496	47.8952	45.8254
SmLNCA123010-IBu	10.3436	2.59792	2.64191	12.2069	0	18.1878	42.9049	26.6465	10.7612	16.2531	22.3929	30.9857	4.81282	29.5225	16.6346	27.8752	32.191	34.7903	14.9656	37.7836	27.9921	17.2347	33.9178	33.9954
SmLNCA123011-IBu	0	0	0	10.5295	0	1.75624	0	0	3.46158	10.1123	2.61976	0	0	7.90513	14.0642	0	0	0	26.4244	19.929	6.92747	4.14458	5.58949	0
SmLNCA123012-IBu	0	65.9216	0	0	12.2398	0	0	0	0	0	0	0	9.93421	0	0	0	0	0	0	0	0	0	0	0
SmLINC123029-IBu	2.92145	0	0.459554	11.0807	0	6.65116	0	4.24595	2.03663	3.86379	0	10.2284	4.87677	5.44388	0	5.80005	2.65572	1.23918	6.07559	0	0	0	3.12921	2.35556
SmLINC123030-IBu	17.7515	4.35107	1.96653	13.0442	22.839	13.7876	2.21498	0	10.2823	13.1094	4.50117	0	4.97353	2.77981	0	14.1277	9.8016	7.39869	3.10587	6.0473	3.5701	8.05557	6.17669	6.21069
SmLINC123031-IBu	2.03987	0.402075	3.27109	0.985347	0	0.986146	0	0	0	0	0	0	0	0	0	0	0	0	0	0	0	0	0	0
SmLNCA123042-IBu	1.27215	0	0	0	0	0	0	0	0	0	0	0	0	0	0	1.95234	3.25085	0	0	0	0	0	0	0
SmLNCA123073-IBu	272.456	127.565	39.6376	16.1456	3.67994	26.7018	26.602	44.5712	23.0198	15.8779	27.0411	35.2516	100.669	45.055	86.2266	62.1188	63.2974	73.0437	113.353	156.5	115.014	110.194	167.434	126.223
SmLNCA123074-IBu	8.01461	16.7282	9.23468	69.7494	78.1536	46.607	0	0	5.68776	4.82828	7.9569	0.882916	0	2.77039	2.43442	0	0	0.617156	6.18949	6.02403	0	0	0	0
SmLNCS123077-IBu	2.02357	0	0	0	0	0	1.37146	0	0	0	0	0	0	0	0	0	0	0	2.87413	0	0	0.839581	4.06241	0.808164
SmLNCS123078-IBu	1.19387	0	0	0	0	0	0	0	0	0	0	1.26906	0	0	0	0.938637	0	0	0	2.63208	0	0	0.865863	1.68563
SmLINC123080-IBu	4.57499	0	0	0	0	0	0	0	2.08241	0	0	0	0	2.70671	7.1754	0	0	0	9.05977	5.86844	0	3.26881	0.784842	2.36195
SmLINC123089-IBu	1.26818	0	0	0	0	0	0	0	0	0	0	0	0	0	0	0	0	3.69901	0	0	0	0	0	2.32858
SmLINC123090-IBu	2.11003	0	0	0	0	0	0	0	0	1.20369	0	0	9.92258	5.54492	0	0	1.96462	3.08514	0	0	3.56497	2.4206	1.547	1.55515
SmLINC123091-IBu	8.89201	12.2203	6.4621	5.99527	5.32927	6.29579	3.29031	0	0	0	1.11451	0	0	0	2.44632	2.92608	0	0	0	0	0	0	2.31095	3.09912
SmLINC123092-IBu	2.95699	0.963842	1.9603	1.18206	7.00501	0.147783	2.22123	0.994263	0	0	0	3.50544	0	0	0	2.43504	0	0	12.4112	3.02045	0	0	0	0
SmLINC123093-IBu	5.50191	0	0	0	0	1.64402	0	3.93346	0	0	0	0	0	0	4.88958	0.487545	0	0	0	0	0	0	0	0
SmLNCA123095-IBu	15.4392	1.35449	1.83656	0.553532	0	0.276881	0	0	0	0	0	0	0	0	0	0	0	0	6.07371	2.95178	0	1.63008	2.34731	0
SmLNCA123096-IBu	5.93865	17.7955	8.04294	0.606318	0	0.454773	3.25825	0	0	0	0	0.856831	2.50155	0	2.45203	0.488176	0	0	0	0	0	0	0	0
SmLNCA123098-IBu	8.8058	0	0	0	0	0	0	0	0	0	0	0	0	0	0	0.484805	0	0	6.12491	2.97836	0	0	0	1.56437
SmLNCA123099-IBu	5.02313	0	0	0	0	0.281302	0	0	0	0	0	0	0	0	0	0	0	0.619009	0	0	0	0	0	0
SmLINC123116-IBu	8.01584	47.3581	23.3501	1.17329	3.47654	1.17353	19.0055	10.0157	6.62857	1.20589	15.9015	12.3511	7.43856	0	7.30467	2.43318	1.9654	2.46845	9.2868	21.0904	14.2561	0.807104	5.4163	1.5556
SmLINC100194-IBu	4.61986	4.19976	0	0	0	0	4.57333	5.13442	10.7455	8.68288	8.12903	10.8291	4.924	35.7518	4.8421	0	0	0	3.07089	47.7942	14.1956	0	0	0
SmLNCA123118-IBu	1.61298	1.48901	0.37856	0	5.40488	1.59759	0	0	0	0	0	0	4.6135	5.12577	2.29972	1.89172	2.09978	6.92601	8.557	2.75768	3.42132	1.68785	0	1.62464
SmLINC123121-IBu	64.8059	122.623	114.147	46.8456	287.898	185.55	380.463	421.592	275.648	363.936	538.314	354.782	516.146	416.643	429.592	460.135	432.55	431.23	314.321	341.804	270.219	345.498	313.485	317.345
SmLINC123122-IBu	63.1895	56.4524	22.6737	72.1363	75.8454	102.993	174.588	166.641	84.1973	108.337	132.735	192.005	138.528	182.434	223.59	99.1851	87.9647	135.239	138.932	153.221	174.394	79.2136	104.632	56.8623
SmLINC123123-IBu	0	0	25.0171	0	8.5951	0	9.0333	0	0	0	0	10.6936	0	0	0	0	0	0	0	0	0	0	0	0.779303
SmLINC123124-IBu	0	4.24565	0	4.04934	0	6.50954	75.85	79.2202	75.1546	69.8276	106.95	72.3706	49.3953	91.061	67.9617	50.0476	67.048	97.6118	64.7182	20.9897	64.0019	35.6002	56.642	80.3076
SmLINC123137-IBu	0	0	0	0	0	0.365486	0	0	0	0	0	0	4.69216	7.83415	2.32886	0	0	1.25103	0	0	0	2.50024	0	0
SmLINC123138-IBu	0	0	0	4.11631	4.06612	0.915708	0	1.28822	0	0	0	1.10786	0	0	0	0	0.699229	0	0	0	3.42236	0	1.63592	0
SmLINC123139-IBu	0.800562	0	0	0.425572	3.78357	0.426131	5.92686	10.9904	0	0	0	12.9284	0	2.51892	0	1.41261	1.43211	0	0	5.40378	0	0	0	1.64752
SmLNCS123141-IBu	45.8858	66.1597	107.166	68.9605	15.454	68.9777	40.6905	33.457	43.2629	42.7909	28.7049	36.5733	46.9491	11.0436	29.1382	8.74791	6.57058	12.972	33.9193	27.0032	24.8971	16.9858	10.0834	14.0301
SmLNCA123143-IBu	3.36786	6.14431	1.92256	28.3998	156.281	24.0589	0	0	0	0	0	0	0	0	0	0	0	3.70624	0	0	0	1.61765	1.55125	4.67659
SmLNCA123146-IBu	763.934	189.169	5.15736	801.333	0	63.6133	0	311.452	242.959	297.695	0	224.578	146.037	205.666	221.805	248.51	142.027	131.33	321.338	365.378	201.326	221.104	222.389	119.252
SmLNCA123147-IBu	0	0	151.607	0	246.987	459.387	222.064	0	0	0	203.051	0	118.336	0	24.6444	0	48.4201	150.97	0	0	93.471	0	0	45.3939
SmLNCA123158-IBu	43.1092	134.303	89.0311	28.1002	9.99177	109.912	46.4917	60.663	34.9878	22.7976	40.1308	52.2994	61.2235	46.4875	79.5502	40.1905	30.4411	58.8085	27.4731	50.4575	42.4477	38.2122	63.9779	25.8522
SmLNCS123177-IBu	0.400538	0	0	0.428648	0	0.9657	0	0	0	0	0	0	0	0	0	0	0	0.633775	0	0	0	0	0	0
SmLNCA123184-IBu	2.11048	1.43918	0.487845	0	0	0.147109	0	0	0	0	0	0	0	0	0	0	0	0	0	0	0	0	0	0
SmLNCA123196-IBu	1048.23	195.148	344.048	1218.27	403.754	1075.55	66.6662	79.174	211.794	247.814	73.1489	50.0784	98.3097	197.459	111.001	315.149	231.483	279.702	164.036	126.066	57.557	159.493	173.299	103.001
SmLINC123204-IBu	0	0	3.01379	0	0	0.519224	1.25181	0	1.10691	0	5.08004	0	2.38988	0	0	4.31302	8.76714	2.4889	14.8502	17.2948	17.422	28.8359	26.1508	27.7736
SmLINC123205-IBu	0.41686	54.3629	59.8521	0	0	0.13776	0	0	0	0	0	0	0	0	0	0	0	0	0	0	0	0	0	0
SmLINC123206-IBu	0.409078	21.6382	28.2325	0	0	0.12517	0	0	0	1.44813	0	0	0	0	0	0	0	0	2.93391	2.84477	3.46251	0	0	0
SmLINC123207-IBu	0.839273	3.71673	11.8114	0	0	0.427384	0	0	0	0	0	0	0	0	0	0	0	0	0	0	0	0	0	0
SmLNCA102207-IBu	14.3336	0.476372	0	0	0	0.438237	0	1.00574	0	0	0	0	0	0	0	0	0	0	0	0	0	0	0	0.778371
SmLINC123208-IBu	0.420682	2.35399	2.39383	1.73195	0	3.32044	0	0	0	0	0	0	0	0	0	0	0	0.61789	0	0	0	0	0	0
SmLNCS123226-IBu	35.1021	9.8662	13.5231	1.57735	0	6.31312	1.23661	2.24238	0	1.3692	2.50963	0.976877	2.39952	0	0	0.480026	0	1.86494	0	0	0	0	0	0.791806
SmLNCA123233-IBu	0	0	0	0	0	0	4.62602	0	4.96333	0	3.52353	3.65163	0	0	0	0	0	0	0	0	0	0	0	0
SmLNCA123235-IBu	552.561	181.661	284.088	256.566	46.2409	241.886	134.54	145.331	218.271	245.897	97.9986	123.666	105.838	95.875	118.371	104.224	59.3417	107.971	148.208	135.236	154.658	86.149	86.2932	74.5796
SmLNCA123236-IBu	5.09163	0	0	9.1104	0	4.70736	0	0	0	5.80518	0	5.1333	12.5133	0	9.81153	10.7415	0	14.7647	0	0	0	5.61366	4.60928	4.63751
SmLNCA123237-IBu	0	3.9569	9.05367	0	0	0	0	0	8.18596	0	0	0	0	5.59615	2.45232	2.44101	16.2433	12.9205	0	6.09265	0	8.02123	2.30519	14.6885
SmLNCA123238-IBu	292.459	90.093	102.426	337.148	106.703	408.077	193.686	166.926	340.039	339.156	197.964	170.403	173.647	115.449	184.766	186.355	194.42	226.5	173.172	177.973	150.954	166.094	164.381	167.018
SmLNCA123258-IBu	14.6041	0.388424	0.395005	3.33109	0	2.73879	25.7037	12.4054	23.2768	4.5831	23.3021	17.1267	2.33163	0	2.31784	9.49281	7.59805	5.01516	0	0	0	4.18508	4.04494	4.83445
SmLNCA123259-IBu	45.0522	0	2.29231	3.31627	6.55109	8.70887	0	3.1924	77.6313	68.4521	40.7477	13.0472	12.183	0	7.20211	17.3947	21.9218	16.7314	0	2.95018	3.52622	5.70665	5.47858	5.49833
SmLNCA123260-IBu	0	0	0	2.6595	0	0	0	7.75396	30.0472	39.1778	33.5221	0	0	0	0	2.40374	8.0434	4.96941	5.99077	2.90878	3.50046	8.20402	0	2.37094
SmLNCA123261-IBu	12.9379	0.451904	0	0	0	1.10853	23.5549	3.18446	31.5678	25.7586	2.39164	0	0	21.7755	0	11.1168	12.6147	9.91344	0	0	0	1.62983	16.4283	5.4963
SmLNCA123262-IBu	28.0051	0	0	0.558285	0	0.837749	3.50832	0	11.091	2.55286	3.56247	2.7697	0	0	0	7.2572	4.63941	8.05088	6.09142	0	0	3.25563	3.90595	0.784222
SmLNCA123264-IBu	17.2714	0	3.84266	2.5728	7.62386	2.70323	0	0	2.23678	5.61364	0	3.98743	0	5.31381	2.35836	6.22332	5.40673	4.98088	0	0	0	0.825083	0	1.58931
SmLINC123269-IBu	0	0	0	0	0	0	0	0	0	0	0	1.9708	0	0	0	0	0	0.622048	5.94811	2.88663	17.4345	13.173	3.95895	3.96506
SmLNCA123270-IBu	18.5385	2.84882	0.965679	1.74676	0	2.03836	2.25099	2.01813	0	1.21608	0	0	0	2.76488	0	0.972496	0.656316	0.617485	6.1765	6.01047	0	2.42453	3.09968	6.23054
SmLINC123298-IBu	2.93553	0.926024	2.8251	0	0	1.13581	5.75769	2.07022	0	0	4.67811	9.08962	0	0	0	0	0	0	0	0	0	0	0	0
SmLINC123318-IBu	3.32999	0.892078	0.907181	7.65534	19.4435	2.87207	22.6522	9.68493	32.1086	18.3112	38.7308	7.53124	9.71446	10.8412	14.3656	4.82504	1.33189	4.34061	12.0966	8.81579	14.076	3.26665	3.92115	7.86819
SmLNCS123332-IBu	12.953	0	0	3.90104	26.4214	3.20568	1.17138	0	0	1.27909	0	0.924762	0	2.72712	2.40563	1.45111	0.663045	3.09685	0	2.95906	0	0	0	0.784448
SmLNCA102225-IBu	17.574	3.66224	8.84506	5.05147	0	6.17629	1.16369	1.04732	0	1.26845	1.18172	2.7559	2.44798	0	2.40985	0.484143	0	0.619088	3.05123	0	0	0	0	0
SmLINC123333-IBu	0.412616	0	0	2.09405	0	0.52383	0	0	0	0	0	0	0	0	0	0	0	0	2.97906	8.67549	0	0	0	0
SmLINC123334-IBu	0	0	0.825202	5.46888	0	1.86585	1.30162	0	0	0	0	0	0	0	2.33952	0	0	0	0	0	0	0	0	0
SmLINC123335-IBu	0.407744	0	0	0	0	0.983034	0	1.20255	0	0	0	1.04065	0	0	0	0.476145	0	1.25005	0	5.65261	0	0	0	0
SmLNCA123337-IBu	4.11325	0	0	0.51523	0	0.386677	0	0	0	0	0	0	0	0	0	0	0	0	0	0	0	0	0	0
SmLNCA123338-IBu	0	0	0	1.53752	0	0	0	0	0	0	0	0	0	0	0	2.87088	3.38269	0	0	0	0	0	0	0
SmLNCA123339-IBu	0.403519	0.374143	0	0.916588	0	0.917556	0	1.2858	1.27596	0	0	0	0	0	0	0	0	0	0	0	0	0	0	0
SmLNCS123355-IBu	0	0.39846	0.81042	1.9529	0	0	0	0	0	2.97396	0	0	0	0	0	0	0	0	0	0	0	0	0	0.801958
SmLNCS123358-IBu	5.30012	0	0	0	0	0.859602	3.95018	0	0	0	0	0	0	0	0	0	0	0	0	0	0	0	0	0
SmLINC102226-IBu	8.57741	97.9555	139.543	38.6878	47.0334	32.0171	13.0437	2.38124	11.6866	35.0848	22.4829	8.25062	9.43317	15.7571	21.0441	0	0	0	5.85136	8.50829	10.3733	1.66112	0	0
SmLNCA123362-IBu	12.4277	0	0.443016	0	0	0	0	1.10314	1.06776	0	0	0.962692	2.41095	2.68927	0	3.367	4.01797	6.2101	11.9979	8.73903	7.00615	9.01841	1.57566	5.52869
SmLINC123365-IBu	0.412305	0	0	0	0	2.47889	0	0	0	0	0	0	0	2.66856	0	0	0.673532	0	0	0	0	0	0	0
SmLINC123366-IBu	1.20256	0	0	1.72896	3.84282	2.05572	1.46401	1.35544	0	0	0	2.32166	2.27953	0	0	0	0	0	5.62637	0	0	0	0	0
SmLINC123367-IBu	2.08857	1.81548	3.69242	0	0	3.47923	3.51902	1.0567	1.01256	0	8.33747	0.926061	0	0	0	0	0	0	0	0	0	0	0.78166	0.784635
SmLNCS123369-IBu	3.60635	0.351525	0.714969	0.43046	0	1.50853	1.46872	0	0	0	0	0	0	0	0	0	0	0	0	0	0	0	0	0
SmLNCA123373-IBu	66.708	5.49617	11.6864	104.192	188.865	75.2353	3.22812	5.76048	4.49405	0	0	5.09304	12.5424	14.0299	24.5734	15.1473	13.6093	16.5954	6.27372	6.11234	3.58776	4.80334	9.96739	11.5739
SmLNCA123376-IBu	4.58831	0	0.458291	8.28756	0	0.829106	0	0	2.04393	0	1.19887	0	0	0	0	0	0.664356	0	0	2.94977	0	0	0	0
SmLNCA123377-IBu	594.501	80.8987	35.7684	269.358	158.891	163.034	8.56671	15.2794	111.619	138.305	9.79597	16.0493	30.1448	78.6886	19.6806	100.213	88.6563	92.1434	15.71	0	0	48.7802	37.5234	34.6841
SmLNCA123379-IBu	8.41672	0	0	0	0	2.02519	0	0	0	0	0	0	12.3488	0	0	0	0.657334	0	0	0	3.55566	0.809095	0	0
SmLNCA123381-IBu	0	0	0	0	10.9111	0	0	0	0	0	0	0	25.0935	0	17.2061	0	0	3.07279	0	3.05749	21.5307	0	0	0
SmLNCA123382-IBu	4.93428	0	0	2.05734	0	0.257339	0	0	0	0	0	0	0	5.31306	0	0	0	0.622637	0	0	0	0	0.793938	0.794706
SmLNCA123385-IBu	13.4788	10.5241	6.99774	8.92796	7.34897	8.31451	1.30437	0	1.16866	0	1.32252	0	0	0	11.6912	1.43	4.7775	0.624483	0	0	3.45776	1.66112	1.6011	1.59938
SmLNCA123405-IBu	320.881	127.78	142.268	178.435	47.7299	144.357	67.1674	68.4254	83.4429	80.7164	49.8513	67.2775	47.7905	39.399	46.7882	48.4149	47.1779	62.01	88.1062	82.7949	57.4896	49.5297	55.0744	51.5894
SmLNCA123430-IBu	5.85089	0	0.925383	0	0	0.279026	0	0	0	0	0	0	0	0	0	0	0	0	0	0	0	0	0	0
SmLINC123454-IBu	9.72481	0	0	11.8857	14.0872	6.68676	6.63145	1.97786	0.932152	2.37749	1.12303	2.61625	7.46495	16.6901	21.976	12.1818	6.53071	9.86293	3.10808	3.02596	0	1.61044	4.63032	2.32804
SmLINC123455-IBu	0	0	0	0.469974	2.78542	1.6465	0	0	0	0	0	0	0	0	0	0	0	0	0	0	0	0	0	0
SmLINC123459-IBu	0.800664	3.48059	4.95544	8.9501	6.31518	2.45383	7.40003	5.48828	0	0	0	5.86954	2.27306	0	0	0.941791	2.86278	1.26833	0	0	0	2.56609	4.17909	4.11755
SmLINC123463-IBu	0.413476	0.431592	0.438901	0	0	0.529319	0	0	0	9.51659	0	0	0	0	0	0	0	0	0	0	0	0	0	0
SmLINC123474-IBu	19.4751	4.88411	3.9734	41.3331	42.5988	27.7086	9.87807	11.7759	4.61654	0	1.11531	10.3916	0	2.78806	2.4459	2.92586	2.60717	2.46398	3.11563	0	0	2.41211	0.770451	2.32469
SmLINC100196-IBu	0.801483	8.80027	5.36968	0.862115	0	1.29481	1.46709	1.35874	0	1.68289	0	0	0	0	0	0	0	0	0	0	0	0	0	0
SmLNCA102232-IBu	19.7349	40.5483	26.0679	8.0009	5.08019	4.85915	41.2057	31.8729	29.3515	17.3902	36.0395	32.5237	9.8445	16.4946	21.7832	5.82264	6.59214	1.85504	33.7662	5.97171	39.0295	9.72931	6.22201	3.90638
SmLNCA123475-IBu	19.4796	0.489106	0	8.99833	0	4.3497	0	2.9399	0	5.88316	2.22787	5.18926	0	0	0	2.43854	4.56092	10.4705	0	6.07058	3.57656	0	2.31066	2.32408
SmLNCA123476-IBu	9.62387	2.2889	4.6553	0.561275	0	0.42111	0	3.14196	1.00133	2.53691	1.18172	0	0	0	0	0	0	0	0	2.9667	0	0	0	0
SmLNCA123477-IBu	0	0	1.48287	0	0	0	6.61337	0	14.8588	0	6.72	0	9.9616	16.7051	12.217	6.33645	2.61029	6.7789	6.22209	0	0	4.82855	3.0849	4.65348
SmLNCA123478-IBu	12.1705	4.64794	7.08992	7.40893	0	1.99533	0	3.09313	2.94548	3.73834	2.33092	5.43439	4.91828	0	0	0	0	0	0	2.98295	3.54638	0	0.778162	0
SmLNCA123479-IBu	5.37831	0.865697	2.64107	3.18338	0	1.7253	0	0	1.07654	0	0	0	0	0	0	0	0	1.24254	0	0	0	0	0	0.790636
SmLNCA123480-IBu	42.4108	0	1.00415	6.66136	0	14.535	3.2617	2.91334	2.73448	6.98819	4.41971	7.71971	5.00152	5.59331	0	4.39311	1.95008	4.30758	3.12581	0	0	2.4072	0.768693	3.86672
SmLNCA123481-IBu	8.29744	0	0.892557	2.15181	0	1.07646	0	0	0	0	0	0	0	2.69578	4.7689	0.962929	0.668482	0.62072	0	0	0	0	0	0
SmLINC123493-IBu	69.596	276.95	307.218	83.0891	107.494	51.4198	147.695	192.417	97.0739	82.3971	161.473	138.484	45.3694	57.8151	50.0298	16.4734	25.8575	20.9513	44.7543	37.7316	30.6473	28.2852	27.6756	34.6635
SmLINC123495-IBu	167.599	288.673	154.583	2.42937	5.39871	87.1598	3.2535	3.87366	0	0	0	0	0	0	0	0	0	0.615196	3.12851	6.09477	7.16622	0.801956	1.53644	0
SmLINC123497-IBu	219.369	58.4372	170.22	0	0	38.2714	0	6.77786	0	0	0	12.8318	0	0	0	0	0	0	0	0	0	0	0	0
SmLINC123498-IBu	317.55	184.347	69.226	5.48541	1.80593	192.152	21.6241	22.1988	0	1.1567	1.09886	17.0589	0	0	0	0	0.648976	1.22997	0	6.10161	0	0.801415	1.53528	0.77241
SmLINC123502-IBu	15.9973	30.2668	30.78	42.5339	151.011	27.3048	35.8478	12.4739	2.77756	5.15697	31.728	21.3299	0	0	9.09494	9.8832	2.87451	3.1749	0	0	10.2157	5.1446	5.03436	0
SmLINC123504-IBu	2.87714	0	1.70335	0.513198	0	0.128386	0	0	0	0	0	0	2.38192	0	2.35687	1.43569	0.676289	0	0	0	0	1.65097	0	0
SmLNCA123528-IBu	83.5647	166.348	174.039	258.68	179.428	223.302	126.089	138.923	56.6667	83.0072	103.164	113.587	52.1009	22.1831	70.6455	32.6119	35.3587	34.5521	34.0746	18.0906	74.8705	44.3736	40.2179	38.8753
SmLNCA123535-IBu	7.79189	0	0.841745	22.8234	16.5323	11.4198	14.0615	33.7528	19.3491	25.6745	53.158	26.2692	2.37363	5.28919	4.70054	8.60193	5.42701	5.60977	0	0	0	3.3088	3.98206	3.18639
SmLNCA123536-IBu	1.23336	0	0.852804	0	0	0	12.6303	3.44473	2.24044	2.81096	11.5314	6.98671	0	0	0	1.4359	1.35212	1.86802	5.92055	0	0	0	0	0
SmLINC123552-IBu	0.816033	0	0.409141	5.91579	4.38259	2.96029	0	0	0	0	0	0	0	0	4.67026	0	0	0	0	0	0	0	0	0
SmLINC123555-IBu	1606.61	9259.02	5297.45	290.945	833.156	1063.95	18085.5	12061.8	5162.83	5711.86	4202.67	14102	2254.86	1518.82	2820.78	1512.17	1546.87	1818.37	5550.7	4897.71	6367.52	3418.35	2297.95	2674.48
SmLNCA123558-IBu	9.08526	0	1.74492	16.825	45.1823	14.8621	0	1.12119	5.4445	2.7384	2.50963	1.95375	0	0	0	0.480026	0	0	0	0	0	0	0	0
SmLNCA123559-IBu	0	0.371867	0	0.910986	17.5476	1.25395	0	0	1.28417	3.19344	0	0	0	0	0	0	0	0	0	0	0	0	0	0
SmLINC123561-IBu	0	256.98	259.602	1.67139	12.3831	49.0602	21.0337	0	53.1645	36.3514	121.577	9.5382	0	0	0	0.470465	8.64706	1.27104	22.3318	10.7531	0	3.43517	0	3.30779
SmLINC123562-IBu	7.60631	50.8167	5.3094	4.26195	0	5.01434	44.4002	10.9766	17.8486	30.6095	40.4274	28.1738	15.9114	0	15.9388	1.88358	4.29417	0	0	10.812	0	5.13218	1.67163	0
SmLINC123563-IBu	59.3587	133.887	50.1395	3.64663	0	74.1509	4.98894	0	6.60911	5.5353	7.59265	6.89779	11.9637	13.3378	33.1165	11.507	6.73728	9.95277	17.8443	0	31.382	21.4061	8.7097	15.0672
SmLINC123564-IBu	3.67759	0	0	0	0	0	3.90487	33.258	0	10.2067	10.5579	3.08724	0	10.5124	11.6976	0	0	0	2.92793	0	0	0	0	0
SmLINC123565-IBu	12.972	70.5186	17.2296	0	0	25.1335	18.614	10.47	2.0019	0	5.90703	3.67354	0	0	4.82003	0	0.661916	0	0	0	0	0	0	0
SmLINC123567-IBu	10.9884	51.5183	8.06016	0	0	27.0931	0	2.43257	0	1.49571	0	3.15416	7.03278	7.82756	4.65493	0	0.686641	0	5.81176	2.81517	0	0.833831	0	0.802769
SmLINC123568-IBu	0	0	0	0	1.60163	0	21.6931	15.2495	3.15403	5.30346	7.34002	0.951759	0	0	0	0	0	0	0	0	0	0	0	0
SmLNCA123617-IBu	50.7508	2.91171	4.44148	53.566	24.6896	26.0429	5.51894	3.94996	14.8876	21.3623	3.36471	2.61277	19.9146	25.046	17.0979	6.33547	13.0566	12.327	15.5475	3.02746	14.2889	6.43998	11.5722	1.55161
SmLNCA123618-IBu	7.39712	0.836744	1.27637	5.64012	10.6356	1.92407	0	0	3.3698	0	2.56774	0	0	0	0	0	0.676449	1.24557	0	0	0	0	0	0.795118
SmLINC102243-IBu	3.80448	3.87114	4.42873	3.56076	3.51691	2.52261	2.2132	0.990276	15.8732	19.0491	14.6171	1.74632	0	0	0	0.974413	0.653294	0	0	3.02457	0	0.805423	0.771941	1.55242
SmLNCA123632-IBu	60.9541	13.6597	3.47272	10.1717	0	20.0468	3.29603	3.92971	1.84917	2.3599	0	3.46742	4.98571	8.36139	0	0	1.30396	3.0803	3.11453	0	0	0	1.54127	0
SmLNCA123633-IBu	0	12.1552	13.3118	6.3059	42.4661	0	4.56556	1.02494	0.974553	6.18875	9.27472	6.30612	0	0	0	0.485397	0	0	0	0	3.55008	0.810352	0	4.68525
SmLNCA123635-IBu	0	0.410488	0	0	0	0.503404	6.43969	2.34747	3.44826	0	10.4487	0	0	0	0	0	0	0	0	0	0	0	0	0.797741
SmLNCA123636-IBu	9.34741	2.35745	0.399565	6.25807	8.55915	19.1523	5.35737	1.22665	7.25639	6.03762	4.07197	1.05955	2.33879	2.60248	0	16.156	21.3391	9.39284	0	5.61386	3.44269	3.3408	8.06535	2.41206
SmLNCA123638-IBu	0.802669	1.42873	0.363236	1.74968	1.29629	0.985393	0	0	0	0	0	0	0	2.53558	0	0.471578	0	0	2.82149	0	3.41057	0	0	0
SmLNCS123649-IBu	1.98942	0	0	0	0	1.24163	0	0	0	0	0	2.55031	0	0	0	0.469252	0	0	0	0	0	0	0	0
SmLNCA123654-IBu	7.93946	12.2768	9.71023	16.1667	14.8669	7.3894	4.68406	3.16412	0	2.55721	5.94535	2.77347	7.32891	0	2.40582	2.41862	0	2.47742	3.04421	0	3.53195	0.814102	0	0.784405
SmLNCA123671-IBu	59.0477	78.338	22.326	52.6364	25.3892	33.5111	53.8657	33.6466	6.30171	11.5156	9.85458	66.2884	20.0608	5.60983	36.8501	13.1913	6.48288	19.0566	68.9833	33.6033	64.5672	20.82	32.9789	20.0667
SmLNCA123673-IBu	13.422	0.463443	1.88515	0.568253	0	0.142109	0	0	0	0	0	0	0	0	0	0.969778	0.660084	0.618589	3.06389	0	0	0	0	0
SmLNCA123684-IBu	2.088	0	0	0	0	0	0	0	3.0431	2.56679	1.19254	2.78174	0	0	0	0	0	0	0	0	0	0	0	0
SmLNCA123689-IBu	0.830791	0	0	0	0	0	1.20346	1.0875	4.1972	2.64702	0	0	0	0	0	5.78236	4.67254	3.72286	0	0	0	4.09006	1.57148	0.788077
SmLNCA123691-IBu	7.42708	1.28137	1.30307	2.09405	0	1.17862	0	0	6.56875	1.37604	0	0	0	0	0	0.959524	2.01869	1.86552	0	0	0	1.64523	1.58199	0
SmLINC102248-IBu	15.3805	34.1186	53.6215	36.3936	61.1636	46.7367	3.59889	2.1672	3.13406	22.4094	23.1375	5.6839	9.69464	0	14.3415	5.30285	1.33394	6.8238	15.0861	14.6571	24.6017	3.27019	6.28179	0
SmLINC102249-IBu	4.15889	59.5149	22.1314	41.9243	0	17.8399	8.37885	4.32377	6.24898	0	0	1.89044	12.1271	0	4.78332	2.89341	0	3.10125	0	5.86794	0	0	0.784878	3.93673
SmLNCA123738-IBu	32.5575	5.94364	1.29521	8.32543	3.08378	10.934	17.4801	28.3357	15.4436	6.92837	16.4686	44.3925	9.56757	5.333	7.09439	4.31453	6.06521	6.84309	0	11.5416	13.9446	5.7644	1.58397	4.75894
SmLNCA123739-IBu	19.113	20.3382	25.6284	15.1761	4.81816	14.2345	2.40415	10.8609	5.23813	6.60798	0	1.89854	2.42203	5.40495	7.16681	6.26523	2.66922	4.34298	3.01496	5.85813	7.02613	3.27135	7.07004	1.57586
SmLINC123742-IBu	0	0	5.70562	0	0	0	3.42387	1.02484	0	0	1.15924	0.900795	0	0	0	0.485402	0	0	0	0	0	0.810339	0.777273	0.780862
SmLINC123744-IBu	2.10086	4.2096	0	0	0	0	0	0	0	0	0	0	0	0	0	0	0	0	0	0	0	0	0	0
SmLINC123745-IBu	7.56738	0	0	0	0	2.01407	0	0	0	0	0	0	0	0	0	0	0	0	0	0	0	0	0	0
SmLNCA123758-IBu	39.0432	14.8729	35.2906	28.5806	16.2162	22.197	18.4167	5.80361	36.2826	40.5835	25.3232	11.965	22.531	30.7989	19.6279	24.9033	27.2727	26.4502	15.6483	6.09718	50.1726	16.8371	16.1283	16.2276
SmLNCS123779-IBu	16.9409	3.01106	2.18718	0.527243	0	0.52755	0	0	0	0	0	0	0	0	0	0	0	0	0	0	0	0	0	0
SmLINC123798-IBu	0	0	0	7.98955	0	0	0	0	1.24199	0	0	0	0	2.5844	0	0	0	0	2.87713	2.78454	0	0	0	0
SmLNCA123800-IBu	28.8811	14.4518	15.7099	17.1157	0	5.96019	56.0813	18.2873	12.622	0	0	13.6126	0	42.059	12.2803	6.83921	9.07894	4.91845	0	0	0	6.40772	0	0
SmLNCA123801-IBu	21.6243	0	0	0	0	0	4.35476	4.86276	0	0	0	2.57672	0	0	0	0	0.65028	0	0	0	7.16156	0	0	0
SmLNCA123803-IBu	0	0	1.49695	0	1.78324	1.80568	0	0	1.8364	0	2.22167	0	2.4967	0	4.89656	0.975706	0	0.61573	0	0	0	0	0	0
SmLINC123810-IBu	0	0	0	0.460119	0	0	0	0	0	0	0	0	2.31185	0	0	3.31276	2.09376	3.1452	0	0	0	5.05466	7.34886	7.2981
SmLNCA102265-IBu	65.4293	20.3868	17.4336	13.6349	1.68341	18.3278	8.05558	13.4468	10.8438	12.5067	4.67514	14.5339	0	2.74399	4.83389	5.33363	3.3006	2.47439	6.12731	23.8369	3.54436	4.0579	0.77863	3.12814
SmLINC123818-IBu	23.8017	16.0236	26.9881	11.0562	29.1196	12.1314	55.8497	46.9471	53.7927	39.0057	43.6662	49.9873	228.398	207.766	167.171	164.695	134.722	182.509	156.942	165.146	122.021	129.635	133.347	106.436
SmLNCA123831-IBu	11.0139	0	0	0	0	0.123191	0	0	0	0	0	4.15307	98.8415	186.038	135.397	47.1522	56.0802	61.2394	17.5121	14.1439	24.1769	5.82187	24.0594	29.6278
SmLNCA123832-IBu	0.808489	0	0	0	0	0	0	0	0	0	0	0	4.63458	10.3039	0	0.947266	2.78336	0	0	0	0	4.20441	0	0
SmLNCA123847-IBu	123.738	291.763	290.705	32.5323	8.92538	73.6569	43.6852	58.5571	93.5425	98.3821	98.7768	52.5603	74.9213	50.2664	75.9129	29.7618	39.7031	28.3208	37.4518	33.4343	57.2616	37.7496	30.7813	52.6379
SmLNCA123859-IBu	98.3939	753.658	182.146	38.2913	178.536	34.0801	71.9325	63.6725	67.804	78.3455	44.7724	43.961	63.7099	68.4068	53.0588	23.7328	18.521	22.2825	64.1462	65.344	77.8492	40.6382	29.6374	35.2419
SmLNCA123863-IBu	0.79835	0.335157	0.34084	0	0	0.410911	0	0	0	0	0	0	0	2.49843	0	0	0	0.636725	0	0	0	0	0	0
SmLNCS123868-IBu	13.567	0.838601	0	0	0	0.642781	0	0	0	0	0	0	0	0	0	0	0	0	0	0	0	0	0	0
SmLNCA123869-IBu	9.18071	0	2.29653	7.75227	1.6408	9.97133	0	0	4.07609	0	1.19643	2.79097	0	5.44292	0	0	1.99204	1.85883	0	5.90434	10.5824	4.07494	3.12953	2.35576
SmLNCA123871-IBu	1.65742	0	0	3.74241	1.58422	2.2734	0	0	1.06617	2.68586	0	0.961634	0	0	0	0	0	1.24194	0	0	0	0	1.57528	0
SmLNCA123880-IBu	8.68745	3.89438	2.20018	3.18235	3.14333	3.44949	1.2266	4.44404	4.30797	0	2.4896	2.90663	4.81186	0	2.37598	0.961133	0.670752	1.86385	2.99245	0	0	3.28317	2.36667	0
SmLINC102270-IBu	0	33.8164	21.2886	11.839	16.0795	1.60449	7.8648	0	82.3314	63.2342	89.0347	2.07299	42.3829	49.8132	84.0761	9.05111	0.683547	9.37177	32.125	39.6288	27.6385	0	1.60322	1.60094
SmLINC102271-IBu	7.7069	13.9722	29.6019	0	26.772	7.73391	0	1.24153	9.80921	12.2318	13.7162	1.0712	0	5.18623	0	0.474606	0	3.76167	0	13.9768	6.87411	0.837134	0	0
SmLINC123885-IBu	2.05646	1.26065	0.854664	0.515008	0	0.128837	0	1.14562	0	0	0	0	0	0	0	0	0	0	0	0	3.47972	0	0	0
SmLINC001913-IBu	3.34912	0	0	0	3.33481	0	0	10.4456	0	0	3.53685	0	0	0	0	0	0	0	0	0	0	0	0	0
SmLINC123890-IBu	6.25819	0	0	3.31875	0	0.415017	0	5.31654	2.04096	1.29043	2.39525	18.6258	12.1858	2.72049	9.6046	0.966469	0.664184	1.85896	0	5.90197	3.52672	0.815137	1.56509	4.71229
SmLINC123892-IBu	23.3959	0	0	0	0	0	5.86042	0	0	0	4.76058	2.77602	0	0	0	0	0	0	3.04318	0	0	0	0	0
SmLINC001912-IBu	2.47254	0	0	2.08054	0	0	0	0	0	0	0	0	0	0	0	0	0	0	0	0	0	0	0	0
SmLINC123894-IBu	7.18921	1.45526	0	6.54427	0	1.78507	0	0	0.930932	0	2.24394	0	0	2.78255	0	0.974649	1.30579	5.54736	0	0	0	1.61011	0	0
SmLINC123895-IBu	0	0	0.929692	0	0	0	0	2.09783	0	3.81195	0	0	0	0	4.81795	0.484052	0	0	0	5.93023	0	0	0	0
SmLINC123898-IBu	0	0	1.84307	0	0	0	0	0	0	0	0	0	0	0	0	3.86802	0	0	0	0	0	0	0.781911	0
SmLINC123899-IBu	0.415438	0	0	0	0	0.270933	1.20291	3.26083	3.1459	0	1.22105	0	0	0	0	0	2.00228	0.620456	0	0	0	0.817942	0	0.788012
SmLNCA123901-IBu	16.4189	0.415871	0	1.01932	0	0	0	0	0	0	0	1.00581	0	0	0	0	0	0	0	0	0	0	0	0
SmLNCA123902-IBu	2.46714	0	0	0	0	0.643347	0	0	0	0	2.56051	1.99452	0	0	0	0	0	0	0	0	0	0.825159	0	0
SmLNCA123903-IBu	0	0	0	1.03266	0	1.1625	0	0	0	0	0	0	0	0	0	0	0	0	0	0	0	0	0	0
SmLINC123918-IBu	31.2184	1.43478	5.34991	0	0	32.1184	138.655	148.265	86.1944	57.8967	96.5633	144.712	295.045	177.34	197.217	190.757	133.654	197.479	40.2401	69.2919	46.3305	35.5139	57.2605	63.7821
SmLINC123919-IBu	26.8593	63.6842	27.5679	3.69196	10.9401	25.7268	1.23302	0	5.42322	2.72856	1.25123	1.94802	2.4018	18.7482	0	0.960442	4.03001	1.86455	2.98668	2.89974	0	0	0	0
SmLNCA102274-IBu	38.4644	0.455926	13.4457	62.048	54.6602	48.2313	9.34461	17.8796	52.3444	35.6869	36.7698	19.3648	92.9091	120.113	137.224	14.0328	16.5645	19.816	27.4231	0	0	8.1374	7.02904	5.48852
SmLNCA102275-IBu	17.1407	0	4.1715	46.3817	59.6106	31.3056	0	5.26035	15.1056	14.0251	21.3564	4.61202	17.1132	60.0503	36.1087	8.22582	7.2889	4.33483	0	0	0	0	3.90525	3.13641
SmLNCA102276-IBu	0	0	0	0	0	0	11.7524	0	3.04581	6.42221	0	8.35059	0	0	0	0	0	0	0	14.7762	14.1175	0	0	0
SmLNCA123936-IBu	18.2156	41.6641	12.96	5.41075	14.2509	3.15662	16.4117	2.93374	19.3064	4.69544	13.3422	4.31612	24.9601	27.9093	26.9252	14.1464	13.0242	11.0842	31.1903	33.4118	35.7774	16.07	12.3179	19.3596
SmLINC123944-IBu	30.3512	0	0.451029	0.543707	0	0.407975	0	0	0	0	3.65006	0	2.42437	0	0	1.44644	0	0	0	0	0	2.45225	0.785079	0.787529
SmLINC123945-IBu	28.2434	5.73456	0	2.00781	0	6.27909	0	0	0	0	0	0	0	0	0	0	0	0	0	0	0	0	0	0
SmLINC123946-IBu	2.86554	4.09832	3.33419	0	0	1.50779	0	0	0	1.44199	0	0	4.73356	0	0	0	0	0	0	0	0	0	0	0
SmLINC123947-IBu	11.0406	8.14716	13.2563	0	0	3.99648	0	0	1.15996	1.45166	1.31504	0	0	5.26283	9.36646	0.476995	0.681297	0.624125	0	0	3.46129	0	0.79934	0
SmLINC123950-IBu	0	0	0	0	0	8.75066	4.56278	0	0	8.6576	8.1105	4.50161	0	0	0	5.82522	0	1.85454	0	0	0	0	5.44031	0
SmLINC123951-IBu	14.2848	0	1.4264	1.14664	0	4.30114	0	5.1242	3.89774	8.6633	0	2.70239	14.7805	22.0146	31.4882	7.76643	9.88083	8.03667	9.21861	0	0	2.43102	0	2.34259
SmLNCA123949-IBu	37.3395	13.8666	35.2531	3.64469	5.39965	164.63	3.25301	118.127	13.623	38.3082	0	0	0	55.9813	156.989	106.928	166.278	125.498	0	45.7133	0	214.917	245.053	0
SmLNCA123952-IBu	0	0	4.53525	0	0	0	139.807	0	0	0	56.1739	61.5595	62.5787	25.1958	0	37.1093	226.65	39.3696	0	0	129.006	148.34	142.865	346.219
SmLINC123967-IBu	17.8316	0.437888	2.22651	1.61031	0	1.0741	0	0	2.12149	0	0	0	0	0	0	0.481327	0.66883	0	0	2.91857	3.50651	21.2979	11.8055	15.783
SmLINC123968-IBu	174.202	0	10.2034	31.0545	24.3063	14.5049	1.11918	0	0.94835	2.41504	12.5074	1.76636	2.47868	11.0804	4.86847	3.8926	3.27662	8.02325	6.18884	12.0467	10.6899	68.6186	34.0536	51.3458
SmLINC123969-IBu	6.76878	0.319143	0.324557	0	0	0	0	0	0	0	0	0	0	2.4737	0	0	0	0	0	0	0	6.09601	3.44274	4.19709
SmLNCA123970-IBu	98.7058	81.8705	46.8625	34.8748	30.2879	49.9124	88.6111	81.1544	9.19181	16.4312	52.2497	75.9532	24.9611	13.9553	39.1652	8.78063	9.76775	6.15781	18.715	24.3007	7.15564	4.01737	8.4683	10.0667
SmLNCA102281-IBu	37.7262	4.42908	3.50313	1.81082	5.3655	4.67838	17.445	18.5089	40.2603	50.2582	53.1852	22.3651	12.4932	8.38227	12.2489	9.75965	8.45727	7.38672	6.24554	9.12409	7.15974	4.01447	2.30767	0.773813
SmLNCA123971-IBu	1.6026	0.702077	1.42796	2.57917	0	0	0	0	0	0	0	0	0	0	0	0	0	0	0	0	0	0	0	0
SmLNCA123984-IBu	493.89	37.2528	34.9692	677.072	616.095	425.748	433.275	432.366	1042.74	756.242	733.643	441.748	1430.04	1958.24	1321.67	2111.65	2095.92	1808.99	485.763	517.939	520.209	965.573	1076.64	873.716
SmLNCA123985-IBu	0	0	0	0	0	0	0	0	319.515	404.847	352.998	0	0	0	0	1389.85	1484.6	1444.08	0	0	0	614.812	569.218	551.442
SmLNCA123995-IBu	8.85989	0	0.74914	1.35341	2.67383	0.564546	2.8297	0	0	0	0	2.24158	0	0	0	1.41762	0.702305	0	0	0	0	0	0	0
SmLNCA123996-IBu	5.83854	0	0	5.5198	0	1.93275	0	0	0	0	0	0	0	0	0	2.89862	1.9935	3.09867	0	0	0	0.815413	0.78285	1.57128
SmLNCA123998-IBu	296.77	217.408	372.084	172.207	53.4193	184.636	164.775	179.992	201.607	177.85	151.287	176.927	67.9701	36.6181	59.1395	69.9508	56.822	83.4685	81.8923	122.788	86.2738	80.6311	114.652	126.195
SmLNCA123999-IBu	404.813	284.802	345.692	475.349	0	199.196	99.017	97.7398	139.999	158.893	35.7147	98.2584	50.3258	64.7546	44.3393	64.072	54.2645	73.6628	53.5174	73.6318	35.9387	54.3058	69.5835	46.1851
SmLNCA124000-IBu	0	0	0	0	299.948	37.2624	0	0	0	0	11.897	0	0	0	0	0	0	0	0	0	0	0	0	0
SmLNCS124047-IBu	22.7178	19.753	14.8473	4.21067	7.79823	2.50156	6.17698	7.83974	13.0497	4.10262	2.5072	1.95186	7.20085	5.35302	4.74291	1.92035	1.344	0.621606	0	0	6.98714	7.39676	6.32092	4.75001
SmLNCA124056-IBu	0	0.475331	6.76726	39.0546	32.8167	65.7375	44.9748	41.3257	57.2657	82.5894	37.6942	64.7739	56.9272	82.9743	72.9425	89.9667	115.481	89.5275	111.217	54.1148	56.964	133.323	122.41	84.0961
SmLINC124061-IBu	27.9584	0	0.498404	3.00564	0	4.65924	1.09422	3.91207	0.919476	0	0	9.4964	4.99186	11.1633	12.2384	4.39021	9.7684	8.00535	0	0	0	0.803515	7.69889	3.0976
SmLINC124062-IBu	0.812994	0.393486	0	1.4463	0	1.56821	1.33762	0	0	0	0	1.05816	0	0	0	0	0	0	0	0	0	0.834961	0	0.803796
SmLNCA124065-IBu	18.6388	2.9406	0	0	0	2.70531	0	0	0	0	0	6.04328	0	0	0	0.4878	0	3.69479	0	0	0	0	0	0
SmLNCA124067-IBu	0	0	0.99537	0	0	0	1.09561	0.979388	0.921062	0	1.11335	0	2.49498	0	4.89389	0	0	0	6.23511	3.03589	3.57689	0	0	0
SmLNCA124068-IBu	6.61017	0	0	0	0	1.58157	0	0	0	1.36591	0	0	0	0	0	0.960318	0.671832	0	0	0	0	1.64344	0	0
SmLNCA124072-IBu	8.47148	0	0	4.20557	0	2.10302	0	0	0	0	0	0	0	0	0	5.85331	5.86184	4.3108	0	0	0	4.01799	0	2.32344
SmLNCA124076-IBu	7.49148	0	0	0	0	0.136675	1.19294	0	0	0	0	0	0	0	0	0	0	0	6.04692	0	0	0	0.784329	2.36071
SmLNCA124077-IBu	7.90942	0	0	0	0	0	0	0	0	0	0	0	0	0	0	0	0	0	0	0	0	0	0	0
SmLINC124081-IBu	9.32349	2.31928	0.786194	4.26204	12.63	2.37004	0	1.24645	0	1.53539	0	0	2.32867	2.59009	0	0.948857	0.691725	0.627195	0	0	3.43533	0	0	0
SmLINC124091-IBu	0	0	0.905582	0	0	0.955666	2.38838	1.0781	0	0	0	0	0	0	2.39321	1.44718	0.666211	1.24032	0	0	0	0	1.569	0
SmLNCA124092-IBu	7.52184	1.81908	0	3.90295	0	3.62558	4.68335	0	0	0	2.37778	0.924346	0	0	0	0	0	0	0	0	0	0	0	0
SmLNCA102294-IBu	251.136	100.136	115.716	114.154	18.3825	207.987	48.9866	58.8475	65.5879	60.1681	37.8873	60.4798	32.7097	30.9675	24.6317	43.529	37.4708	58.318	22.035	18.4065	14.375	63.0936	50.4699	37.7197
SmLNCA124102-IBu	178.68	89.1917	86.0887	53.1605	0	40.6429	69.435	80.0015	52.5114	36.4668	51.0335	77.5216	128.207	95.6242	140.302	91.4343	97.6445	148.614	138.362	134.829	64.6558	89.5134	121.684	94.7511
SmLNCA124114-IBu	9.2451	3.2766	7.61614	48.7878	45.9201	16.2194	5.70055	1.02366	9.73029	12.36	2.31611	2.69956	0	5.5056	0	0.485467	0.658546	0.618155	0	0	0	3.24073	0.777101	0
SmLNCA124128-IBu	3.22815	1.12243	0.760968	0	0	0.458778	0	0	0	0	0	0	2.30957	0	0	0	0	0	2.85637	2.76212	0	0	0	0
SmLNCA124135-IBu	0	9.62548	2.22465	0.536319	4.76767	0.536601	1.21395	2.1963	0	0	0	0.958767	0	0	0	0	0.668968	0.62084	3.00401	0	0	2.45782	1.57433	2.36775
SmLNCA124155-IBu	170.384	19.4882	30.9973	16.5497	5.44854	11.6465	18.2912	14.3999	6.29098	8.04834	3.28076	13.5803	25.0854	30.8665	34.4034	15.636	11.0168	15.3659	50.1912	79.4628	21.5269	12.0081	16.8676	15.4316
SmLNCA124156-IBu	4.39347	0	0	0	0	0.103595	0	0	0	0	0	0	0	0	0	0	0	0	2.78557	0	0	0	0	0
SmLNCA124158-IBu	123.355	3.52353	8.19002	14.2018	0	8.79897	2.13845	8.58038	6.23797	2.28179	1.08682	3.37367	0	8.43495	2.46093	0.977824	1.29367	2.45671	0	3.06327	0	1.5988	3.06195	1.54099
SmLINC102298-IBu	0	0.427435	0.434674	0	0	0	0	0	0	0	0	0	4.79369	2.67247	4.73749	0	0	0	0	0	0	0.822519	1.58173	0
SmLINC102299-IBu	1.204	0	0	3.06194	0	0.218976	1.45038	0	0	4.98048	0	0	0	0	0	0.943156	0.709463	0	0	5.44637	10.2317	0	0	2.45721
SmLNCA102300-IBu	2.09862	15.8132	3.31078	0	21.9678	0.713081	2.29361	1.03036	11.7722	0	3.49432	5.43113	2.45961	0	0	0	0	0	0	0	0	0	0	0
SmLNCA102301-IBu	13.9716	0	2.4837	37.7439	30.1781	1.19837	24.1436	9.81199	6.46214	5.89147	15.6126	9.52456	12.4686	8.36449	9.78386	5.85179	2.60708	1.84796	3.11575	0	3.57586	4.02009	2.31129	0
SmLNCA124161-IBu	127.387	4.38569	0.99109	0.59766	0	1.19548	0	0.983504	0	0	2.23505	1.73544	0	0	0	1.46261	1.95648	1.84837	3.11346	0	0	0.80438	0.770818	1.55044
SmLNCS124172-IBu	6.05112	0	0	0	0	0.228927	0	0	0	0	0	0	0	0	0	0	0.699229	0.629414	0	0	0	0	0.817959	0
SmLINC100200-IBu	0	3.96423	0	0	0	0	6.03164	1.09041	0	0	0	10.4795	0	0	0	0	0	0	0	0	0	0	0	0
SmLINC100201-IBu	1.63872	0.823132	0	0	0	0.757091	0	0	1.14582	0	1.30302	0	0	0	2.34718	0	0	0.623588	0	0	0	0	0	0
SmLINC100203-IBu	1.23692	0	0	0	0	0.391404	0	4.52278	0	0	0	1.96869	0	0	0	0	0	0	0	0	0	0	0	0
SmLINC100205-IBu	4.11291	0	0	0	0	0.128837	2.52104	0	0	0	0	0.996059	0	0	4.71771	0	0	0	0	0	0	0	0	0.794533
SmLNCA100202-IBu	12.2546	4.45516	0	1.48888	0	1.98673	0	1.18991	0	2.92183	9.2527	0	0	0	0	0.476691	0.682384	0	11.705	0	0	0	1.60087	0.799623
SmLNCS102305-IBu	11.2656	24.3718	18.3588	0.553329	0	1.93746	2.3583	1.06289	8.15991	6.44926	7.18339	0.930977	9.74974	8.16244	2.40137	4.83257	2.65651	1.85892	0	2.95138	7.05394	0	1.56498	2.356
SmLNCS124204-IBu	7.34673	0.806142	1.2297	0	0	0.494296	0	0	0	0	0	0	2.35548	0	0	0	0	0	20.4518	8.49552	17.2772	0	2.4041	2.40088
SmLNCS124205-IBu	11.0975	1.25624	0	0.513198	0	0.513544	1.26459	2.29966	0	0	0	1.99869	0	0	0	0.478564	0	0.622743	0	0	0	0.825483	0	0
SmLNCA124251-IBu	720.109	551.468	494.761	751.82	202.847	849.817	209.23	257.41	293.203	289.667	183.537	292.368	266.918	242.314	261.254	236.776	185.91	284.128	321.369	374.629	151.001	331.234	353.809	272.338
SmLNCA124260-IBu	0	0	0	18.4293	0	32.2636	7.01455	0	0	0	5.9357	0	0	0	0	0	1.32545	2.47715	0	0	0	1.62773	0	0
SmLNCA124262-IBu	1.99458	0.331663	0.674575	0.812042	2.40655	0.508278	0	0	0	0	0	0	0	0	0	0	0	0	0	0	0	0	0	0
SmLINC124284-IBu	0.417395	0	0	0.554334	0	0.13864	2.35433	0	1.0176	0	0	5.57635	2.43878	5.44483	0	54.1375	40.4947	57.6199	63.8054	67.9267	42.3382	334.086	385.635	346.236
SmLNCA124293-IBu	581.958	23.058	22.4286	54.7243	0	18.6005	89.0646	103.373	50.1456	33.2326	19.6323	77.0291	25.1053	39.3183	34.4247	6.84249	11.6555	19.6622	43.9572	18.3556	28.715	10.4007	4.59712	13.8801
SmLNCA124300-IBu	47.5095	140.393	140.758	152.193	222.78	67.461	94.4857	110.573	118.318	80.2551	32.0082	80.539	55.0348	33.5717	93.1778	105.446	94.874	114.445	78.1746	109.648	154.037	97.067	117.578	102.83
SmLNCA124303-IBu	23.392	2.72322	5.53863	0.556456	0	2.50505	0	0	2.02512	2.56268	0	1.85212	0	2.72579	0	6.28692	5.30619	3.09714	0	0	0	0.814346	0	0
SmLNCA124318-IBu	18.1175	0	0	0	0	0.129596	0	0	0	0	0	0.990584	0	0	0	0.958245	0	0	0	0	0	0	0	0
SmLINC124320-IBu	0	0	0	4.67661	3.46429	1.16941	4.48598	5.02541	0	3.63197	6.83617	6.19518	12.3854	5.53638	12.1649	0	0	0	0	0	0	4.03805	0	3.8914
SmLINC124321-IBu	1.25201	0	0	0	0	0	1.17795	0	1.01854	0	0	0	0	0	0	9.66651	15.935	6.81556	6.07521	2.95256	3.5277	0	7.82328	2.35562
SmLINC124324-IBu	0.847338	0.490523	3.49176	15.0409	7.13066	5.11444	0	0.977223	3.67422	4.69172	6.66687	3.45067	0	0	0	1.46352	1.30218	1.84724	21.838	6.07631	7.15626	0	0	0
SmLINC124325-IBu	0	0	0	0	0	0.144735	1.13153	0	3.85146	1.22429	0	0	0	0	2.42751	0	1.3145	0	6.16472	0	0	0	0	0
SmLNCS124338-IBu	4.02243	0	0.370812	0	1.32344	0.22355	0	0	0	0	4.33177	1.1303	0	0	0	0	0	0	0	0	0	0	0	0
SmLNCA124343-IBu	10.0681	0.368327	1.12371	0	0	1.12909	0	1.30465	0	0	1.43228	0	0	0	0	0	0	0	0	0	0	0	0	1.62806
SmLNCA124349-IBu	80.0271	7.58347	11.0857	68.0031	58.5553	78.9199	14.6547	5.05424	15.3256	12.1851	5.72587	7.11708	12.3654	13.817	19.4386	11.6677	21.6676	20.3798	24.692	21.0239	10.6756	16.977	17.0543	21.8135
SmLNCA124354-IBu	6.38476	0	0.514258	53.9713	121.316	60.9493	27.6898	22.7812	21.2735	17.0299	12.9907	21.0012	140.901	67.5642	93.5994	188.788	120.813	243.71	440.691	527.642	312.654	185.29	487.884	274.049
SmLNCA124356-IBu	2.09937	0	0	0	0	0	1.14482	1.02837	1.95728	0	0	0.903607	0	0	0	0	1.31849	0.618355	0	5.97127	0	2.43241	3.11113	0.781302
SmLNCA124358-IBu	4.62519	0.469525	0	0	0	0.43193	0	3.06144	0	0	0	0.89732	0	0	0	1.45692	1.97421	1.23603	9.23132	0	0	2.42926	0	0
SmLNCA124361-IBu	3.33916	0	1.3794	0.554334	0	0.415921	0	0	0	0	0	0	0	0	0	0	0	0	0	0	0	0	0	0
SmLNCA124363-IBu	0	0	0.470571	0.567384	0	0.425678	0	0	0	0	0	0	0	0	0	1.93919	0	2.47461	0	0	0	0	0	0
SmLNCA124365-IBu	0	0	0	0	0	0	0	0	0	0	0	1.11373	4.61012	2.56078	0	5.20082	4.90431	3.14922	0	0	0	5.0668	4.09712	3.2513
SmLNCA124367-IBu	93.3664	1.44668	2.45194	0.591407	3.50475	3.40118	6.65992	7.94911	3.75058	2.39024	1.1278	2.62758	2.48504	2.77774	2.43921	0.487039	0	2.46677	3.10342	6.04218	3.56866	2.41779	1.54498	1.55338
SmLNCA124368-IBu	7.48877	0	0	0	0	0.682158	0	1.07886	0	0	0	0	4.85358	0	4.78561	0.9647	0	1.24037	0	0	0	0	0	0
SmLNCA124369-IBu	52.7743	2.40189	7.81613	0.589127	0	1.91502	1.11379	1.99483	2.82618	1.20024	3.39485	3.51555	0	0	0	0.486849	0.654462	1.23379	3.0997	3.01719	0	1.61299	0	0
SmLNCA124373-IBu	5.82352	0.444549	0	0	0	2.04461	2.39189	2.15978	0	1.31314	0	3.77757	0	0	0	0	0	0	0	0	3.51674	0	0	0
SmLNCA124375-IBu	0	0	1.36341	3.83512	6.49378	0.548121	0	0	0	0	3.62454	0	0	0	0	0	0	0	0	0	0	0	0	0
SmLNCS124382-IBu	6.90896	5.50072	3.19652	4.33251	0	1.08409	1.33934	0	2.4188	4.52822	2.71465	0	0	0	0	0	0.688358	0	0	0	0	0.8352	0.806535	0
SmLNCA124383-IBu	7.46687	0.43861	0	3.22596	0	2.01726	3.63341	1.09527	2.11701	4.00227	0	2.86951	2.41601	16.1718	7.15236	2.40715	2.00571	5.58669	0	0	0	3.27572	0.786771	3.15577
SmLNCA124384-IBu	4.91568	0.822701	1.67327	0.504093	0	0.630578	2.57095	0	0	0	0	1.01609	0	0	0	0	0	0	0	0	0	0	0	0
SmLNCA124385-IBu	0.424111	0	0	1.21121	21.5331	2.42262	4.34875	0	2.73433	0	4.41953	4.28855	10.0032	16.7801	24.5144	8.78626	11.7004	7.38439	15.6293	12.1784	17.9081	11.2335	13.8363	7.73337
SmLNCA124386-IBu	0	0	0	1.16894	3.46367	0	0	1.00526	0	0	0	0	0	2.76804	0	6.81025	0	17.2843	3.09198	0	0	9.69164	6.19467	7.00475
SmLNCS124396-IBu	2.06805	0	0	1.05976	0	0.265091	14.7322	8.89704	3.23493	4.07081	4.98354	5.8186	0	0	0	0	0	0	0	0	0	0	0	0
SmLNCA124401-IBu	11.4233	0	0	5.96569	0	1.34247	0	0.98525	0	0	0	0	9.96354	19.4933	31.769	5.84944	0	10.4758	0	0	0	2.41395	2.31333	0
SmLNCA124402-IBu	3.36463	0.470171	0.478128	1.15309	0	2.73932	0	0	2.90271	3.68914	1.15344	1.79238	0	0	0	6.31431	2.63142	0	0	0	0	1.61913	0.776427	0
SmLNCA124403-IBu	142.844	8.02435	20.9103	139.651	25.5198	125.349	223.098	176.029	149.451	151.182	180.973	215.753	40.1737	58.9858	73.7748	53.2759	58.2698	54.6825	21.9819	18.3586	25.1275	58.398	42.9016	77.8752
SmLNCA124405-IBu	54.7923	6.18481	11.6114	36.1725	0	30.0532	5.61735	7.04933	18.1141	18.2	13.6961	7.97938	2.47572	13.8328	12.1595	17.9951	12.464	20.3738	6.18045	12.0292	0	12.1184	16.2668	12.4567
SmLNCA124407-IBu	5.06763	4.81093	6.36004	0	47.2022	3.68822	12.2355	1.9919	35.7333	52.7232	32.774	4.38857	2.48343	2.7758	0	3.89538	2.6169	3.7009	3.10114	0	0	4.03138	0.772862	1.55404
SmLNCA124408-IBu	0	0	0	0	0	0	0	0	17.7311	0	0	0	0	0	0	0	0	0	0	0	0	0	0	0
SmLNCA124409-IBu	0.803411	0.720655	0	0	5.23101	1.6568	0	0	9.28615	16.4635	5.8305	1.14145	6.86886	7.62354	0	2.35921	1.41476	6.95001	0	0	0	1.69885	3.30689	3.27049
SmLNCA124410-IBu	18.5919	19.791	1.9635	11.2479	0	4.14468	13.3081	11.912	5.61907	57.3027	25.9168	4.37541	0	5.55709	0	0	1.30738	1.84992	0	0	0	2.41736	0.772332	0
SmLNCS124414-IBu	8.12338	0	0	0	0	0.120006	0	0	0	0	0	0	0	0	0	0.474993	0	1.25285	0	0	0	0	0	0
SmLNCA124424-IBu	57.1624	0	1.83588	0	1.6396	0.13839	0	0	0	0	0	0	4.87487	0	0	0	0	1.23928	0	0	0	0	1.56498	0
SmLNCA124426-IBu	13.1282	0	0	1.01637	6.02357	0	1.27603	0	0	0	0	0	0	0	0	0.477995	4.06815	0	0	0	0	0	0	3.18535
SmLNCA102324-IBu	70.8174	26.147	24.5827	17.5482	12.5507	19.5164	15.2315	27.2113	28.2821	19.8163	8.84528	30.8997	10.001	2.79605	14.7062	10.2499	9.75231	14.1545	15.6255	45.657	14.3247	52.9661	43.8227	29.3913
SmLNCA124433-IBu	25.4015	267.104	184.228	0	0	0	13.1732	0	48.9476	0	97.05	12.1258	0	0	0	0	0	0	3.11543	0	0	0	0	0
SmLNCA124434-IBu	108.307	10.6991	20.2767	22.0689	37.1139	21.1772	971.707	638.558	458.469	595.556	823.937	744.094	12.4538	27.8461	26.8804	7.79911	9.78728	18.487	40.4502	27.2664	21.4405	16.0936	13.8805	13.9591
SmLNCS124440-IBu	0.412488	0	0.433714	0	0	0.915347	0	0	0	0	0	0.982233	0	0	0	0.479666	0.67315	0	0	0	0	0.822835	0	0
SmLNCA124443-IBu	2.09415	1.38004	7.48478	1.12805	6.68511	0	0	0	0	0	0	0	0	0	4.82545	2.42221	3.3061	0	0	0	0	0	0	0
SmLINC124464-IBu	12.1931	1.87761	0.477347	4.02918	0	3.02271	4.5488	3.06225	16.4827	3.69605	6.9308	1.79507	2.46623	19.2864	2.42441	2.91375	3.94866	7.41633	0	2.99334	0	2.42937	1.55335	0
SmLINC124466-IBu	2.519	3.72588	1.89447	1.14215	0	1.28531	2.29072	4.11567	11.7515	9.94557	6.97996	1.80808	2.4606	8.24541	9.67974	7.27767	7.25258	4.94702	0	0	0	4.86525	4.66716	3.12548
SmLINC124467-IBu	4.0904	0	0	0	0	0.250201	1.29493	0	1.15763	8.69396	1.31311	0	0	0	0	0.954195	0	0	0	0	0	0.829325	0	0
SmLINC124468-IBu	30.1665	13.9879	8.12833	3.67675	10.8942	4.13648	10.762	8.64209	27.8685	31.0522	24.0643	6.7917	2.50837	5.61169	0	6.8406	2.59235	4.91723	0	3.05601	0	4.80349	2.30025	0.77162
SmLINC124469-IBu	2.10784	1.42894	0	1.75235	0	0.146061	3.36685	2.01173	0.951983	1.21172	1.14015	0	0	2.76754	0	1.45924	1.96744	1.85199	0	0	0	0.807723	3.87214	0.778387
SmLINC124471-IBu	9.67116	8.92254	1.91022	0	0	0	0	0	0	0	0	6.28024	0	2.75557	4.84931	0.485649	0	0	0	0	3.55287	0.80973	0	0
SmLNCA124495-IBu	539.465	1983.28	1624.84	550.991	916.122	464.324	1581.47	1451.12	1163.1	1226.72	1500.16	1392.64	2451.62	2347.62	2320.3	1641.46	1682.02	1627.23	1181.61	1320.18	1346.5	815.423	874.492	847.416
SmLNCS124536-IBu	10.3523	0.319143	0.649113	0	0	0.097813	0	4.41848	1.48692	0	0	2.50746	0	0	0	2.34727	0	0	0	0	0	0	0	0.839418
SmLNCS124537-IBu	9.80788	0	0.412841	0.994923	1.47413	0.497849	1.30094	0	0	0	0	0	0	2.62856	4.67965	0	0	0	0	0	0	0	0	0
SmLNCA102330-IBu	0	0	0	9.43271	0	151.688	80.1424	149.508	96.9485	58.7656	55.4148	141.411	0	144.308	26.8129	229.322	266.32	212.199	145.718	226.343	228.279	289.494	349.389	266.554
SmLNCA102331-IBu	0.420842	10.8508	0	156.201	233.133	0	82.6367	0	0	0	0	0	32.1076	19.3164	65.5357	0	0	0	0	0	0	0	0	0
SmLNCA102333-IBu	40.3203	18.3548	44.8978	29.2073	0	17.0386	4.33097	0	16.315	25.4923	2.20083	13.6668	5.00772	0	0	2.92996	5.19397	11.6866	0	0	7.16817	0	9.98284	3.0906
SmLINC124600-IBu	2.07262	0	0	0	0	0.267997	0	0	2.12682	4.01933	0	0	0	0	0	0.481196	0	0	0	8.74933	3.5052	4.91652	8.66064	3.15761
SmLINC124601-IBu	2.4502	0.404292	0	0.495403	0	0.123949	0	0	0	0	0	0	0	0	0	0	0	0	2.92454	5.66981	0	4.15368	2.40233	0
SmLNCS124621-IBu	42.6822	10.1442	23.0878	3.55456	7.02158	4.59207	3.3249	3.96785	6.54982	3.57855	5.63051	8.74516	12.431	19.454	7.32038	10.2296	17.6464	6.16601	6.21016	3.02282	0	4.02839	1.54443	3.88226
SmLINC100209-IBu	54.1709	8488.75	14792.2	6153.75	10568.1	318.576	56.0909	57.0464	44.4433	70.8889	81.5835	42.5205	9.96826	50.1513	14.6681	0	0	1.84838	90.2889	136.42	203.747	8.84827	0	5.4266
SmLINC100210-IBu	543.868	0	0	5.06748	12.7077	0	205.366	246.351	220.454	369.163	234.878	106.725	8.95335	32.1455	2.25791	0.938835	1.47719	3.20007	33.0446	44.9047	0	28.7511	0	25.1958
SmLNCA124628-IBu	0	0	0	5.38049	0	5.23171	0	20.6478	0	0	0	0	2.49229	0	0	0	0	0	0	0	0	0	0	0
SmLNCA124629-IBu	46.1259	29.708	100.537	0	0	0	20.9062	0	24.0886	50.8329	19.0076	13.8907	0	36.2149	2.44442	6.33764	9.13157	11.0908	21.7904	24.2482	0	6.43573	9.25094	16.2814
SmLINC005836-IBu	5.48061	1.42929	10.1743	20.4491	32.8929	3.21413	6.73224	11.0619	9.51697	8.47975	5.69954	5.31275	0	0	0	0.486428	0	1.23463	0	3.00876	0	1.61538	1.54878	1.55671
SmLNCA124632-IBu	72.8148	0	0	43.5438	0	157.064	13.8129	31.2445	0	13.5853	16.2013	38.5522	0	14.0861	0	11.2513	0	0	0	0	0	0	0	0
SmLNCA124633-IBu	0	15.1952	46.3568	381.51	243.019	156.266	40.4149	0	21.2348	0	0	2.5167	10.0683	2.81638	19.7111	0	9.04112	9.20661	9.44767	0	3.59448	0	3.05776	9.23473
SmLNCA124639-IBu	0	0	0.743322	0.895232	14.5913	1.12031	0	0	0	0	0	0	0	0	0	0.472281	2.1123	0.630854	0	0	0	0	0	0
SmLNCA124643-IBu	2.86776	0	0	0	0	0.757091	1.28486	0	0	0	0	1.0156	0	0	2.34718	0	0	0	0	0	0	0	0	0
SmLNCS124645-IBu	35.2	0.987268	1.50596	32.09	12.5582	47.382	5.43699	1.94255	4.55841	0	1.10509	0.857877	0	0	2.45133	2.9287	0	1.84614	0	3.04438	0	0	0	1.54674
SmLNCA102344-IBu	36.4465	10.8117	3.99804	1.20553	0	1.80848	12.0079	10.73	1.83302	7.0233	15.5309	4.30623	0	2.79299	4.89814	3.41545	2.60314	1.84692	3.12147	9.12	10.7374	4.81863	2.30835	6.1921
SmLNCA124677-IBu	27.5814	1.98144	7.05238	29.1649	12.6023	52.1053	6.50461	7.74418	2.7238	2.32108	2.20356	5.13152	12.5146	19.5948	7.35924	25.8781	15.5876	16.6096	6.2578	12.1912	7.16666	8.8208	15.363	17.0029
SmLNCA124693-IBu	0	0	0	1069.43	2712.87	1157.49	707.924	494.373	777.471	438.943	212.612	640.303	695.21	704.891	955.515	1822.89	2170.48	2080.66	341.042	395.346	574.265	1235.39	1652.64	1346.76
SmLNCA124706-IBu	12.3924	6.44344	27.9575	3.68562	0	5.9268	0	0	0	0	0	1.95119	0	5.35363	0	0.960218	0	0	5.96983	5.79582	0	0	0	0
SmLNCA124735-IBu	242.342	77.2723	78.0693	273.9	218.849	234.511	86.843	83.1926	83.1801	147.67	85.0002	76.1159	52.7346	25.283	59.0256	36.6592	26.5418	36.8627	59.6738	73.4456	100.517	41.5946	31.4068	31.6097
SmLNCA124741-IBu	49.9947	3.92503	1.49679	21.6636	12.4814	12.7889	1.09321	0.977018	0.918318	3.51796	4.44375	0.862504	0	2.79168	7.34468	7.80557	4.55738	8.00456	6.23983	3.03837	3.57824	8.03355	6.92746	7.74249
SmLNCA124742-IBu	50.0455	9.38156	30.6294	13.324	7.17804	7.87389	3.26143	3.8841	8.20254	11.6458	9.94354	2.57303	2.50082	0	0	0	0	3.07682	6.2518	3.04465	0	4.01193	0	0.77333
SmLNCA124751-IBu	24.0069	0.473835	2.40927	19.7561	0	49.402	5.63783	5.05565	3.83274	0	4.58183	5.33916	0	0	4.85935	0.486139	0	1.23517	0	3.00312	3.55836	0	0	0
SmLINC124761-IBu	4.45307	0.38297	1.55784	15.013	9.73204	11.9752	34.234	26.4113	1.24431	0	5.54875	32.5162	0	5.16635	2.31149	1.89613	5.54964	0	221.427	208.725	199.027	8.39285	0.812094	4.84733
SmLINC124763-IBu	1.2282	0	0	0	0	1.13145	0	3.52499	0	2.88227	0	0	0	0	0	0	2.72032	5.61413	11.7526	0	13.8602	0	0	0
SmLINC124764-IBu	0.826216	0	0	2.6335	0	1.05402	9.8767	11.1916	0	6.83222	1.25279	16.5798	21.6072	13.3856	9.48747	17.285	31.579	19.2687	0	5.79656	3.49403	11.5048	11.85	8.70724
SmLINC124765-IBu	0	0.473535	0	26.131	43.0159	4.79185	76.7183	67.7888	17.261	7.3186	19.4838	75.6818	9.88977	35.9142	17.0053	33.5413	56.4794	20.9989	33.9416	18.0148	17.7899	9.7027	11.63	9.35013
SmLINC124767-IBu	17.8636	52.3188	278.297	236.969	16.4563	231.107	279.208	227.029	301.409	426.959	138.095	238.808	2.5128	14.056	0	6.84445	4.52852	0	12.5723	0	14.3647	26.3832	19.1397	12.3293
SmLNCA124766-IBu	65.1117	2.52508	116.578	120.185	7.34243	103.767	7.46358	32.3146	90.5533	106.874	27.095	52.9849	0	0	2.4625	2.44518	3.23143	10.4374	0	12.2656	10.7792	29.5586	5.35456	17.7101
SmLNCA124772-IBu	0	0.388732	0.395318	11.9062	53.6294	4.29021	6.75931	8.67732	2.44799	0	2.73952	6.41813	2.33211	7.78282	4.63654	5.69612	6.9056	5.01479	23.1082	16.7808	17.189	17.575	32.3528	13.6953
SmLINC124802-IBu	1.2349	0	0	0	0	0	3.76679	10.2653	0	0	5.0952	2.97636	0	0	0	0	0	1.24477	5.93349	11.5159	0	0.824353	1.58599	2.38191
SmLNCA124805-IBu	267.648	51.9725	62.6011	20.4265	9.17021	56.1723	85.36	79.8999	103.971	88.7616	56.3982	79.9564	140.824	81.5916	49.2418	98.2899	81.4499	125.874	163.582	134.886	86.2235	186.969	216.518	172.51
SmLNCA124809-IBu	16.4669	14.4182	19.5495	2.94703	6.9858	3.83185	1.11332	3.9878	15.0643	41.9863	23.7541	3.51406	0	0	0	0	0	0.61687	6.20031	3.01767	7.13346	4.03212	1.54604	0.777158
SmLINC124825-IBu	0	0	0	0.994342	0	1.11951	5.20649	2.37557	0	0	1.31973	6.17449	0	0	0	0	0	0	0	0	0	0	0	0
SmLINC124826-IBu	0.836261	0	1.85544	3.35551	0	0.979062	4.67027	0	4.02408	6.36912	0	0	0	0	0	0	0	0.619231	0	0	7.06813	0	2.34281	0
SmLINC124827-IBu	2.08927	1.36386	0	5.01644	14.8645	0.557601	0	2.10974	0	0	0	0.924619	7.32855	2.72726	4.81145	0	0.66302	0.619363	6.08808	0	0	0	0	0.784427
SmLINC124828-IBu	2.51433	0	0	3.95899	5.02757	0.282881	0	0	0	0	0	0	0	0	0	0.484607	0	1.85635	0	0	0	0	0	0
SmLNCA124838-IBu	37.4624	0.446039	7.25745	5.4681	0	0	0	2.15221	0	10.4635	2.42067	1.88281	0	0	0	0	0	0	0	0	0	0	0	0
SmLNCA124839-IBu	52.0056	0	0	4.54391	0	2.9829	0	2.06923	1.97219	11.2591	4.67612	0	0	0	0	0	0	0	0	0	0	0	0	0
SmLNCA124840-IBu	0	0	0	0	0	2.46391	0	0	5.173	0	0	0	0	0	0	0	0	0	0	0	0	0	0	0
SmLINC100062120	0	0	0	0	0	0.338357	15.5776	10.4474	6.49293	6.45406	12.9021	25.8024	4.60078	12.7744	11.4762	11.3405	1.40513	5.0432	2.84327	0	0	0.845884	1.64305	1.62837
SmLINC124846-IBu	0	0	0	1.33821	0	0.111646	4.28372	0	0	0	0	0	0	2.5482	0	0	1.40973	0	0	0	0	0	0	0
SmLINC124847-IBu	0	0	0	0	0	0	1.43742	2.65603	5.29362	0	2.90965	1.13922	4.5816	2.54279	0	1.88767	0	0	0	0	3.41313	0	0	0
SmLNCS124862-IBu	11.2446	0	0.365532	1.3206	0	0.661086	0	2.66781	0	0	1.46039	2.28764	0	0	0	0	0	0	0	0	0	0.849809	0.827361	0
SmLNCS124890-IBu	83.0333	309.755	273.385	39.0945	8.6448	53.6941	12.3568	27.1869	32.4096	32.7553	23.9655	16.8434	12.379	2.76666	14.5918	0.48636	0	0.617381	33.9938	27.0668	10.6826	0.807874	0.774591	3.11412
SmLNCS124892-IBu	36.3834	66.0118	56.1607	10.048	3.13415	10.4506	9.83966	2.22882	3.24292	17.6805	1.24816	0.971558	2.40377	2.68067	2.37425	0.960781	0	0.621411	8.96832	5.80521	6.99334	0.821202	2.36803	1.58209
SmLNCA124925-IBu	5.53331	0	0	3.72145	3.67553	12.4046	24.4987	30.3803	7.09269	11.3556	5.41366	20.1644	196.246	112.601	135.468	246.986	145.37	359.126	853.007	953.995	603.729	154.148	539.906	372.597
SmLNCS124936-IBu	2.10017	0	3.79857	0	0	0.286352	0	0	0	0	1.16066	0	2.46243	0	2.42139	0.485324	1.9768	0	0	0	0	0.810527	0.777478	0
SmLNCA124938-IBu	0	0	7.24303	0	0	0	0	0	0	0	0	0	0	0	0	0	0	0	0	0	0	0	0.784531	0
SmLNCA124941-IBu	0	0	0	0	0	0	0	0	0	0	0	0	0	0	0	0	0	0	0	0	3.47247	0.8267	3.97901	2.38839
SmLNCA124942-IBu	0.829834	0	4.9117	0	0	0	0	0	1.05704	0	0	0	0	2.69626	0	0	0	0	0	0	0	0	0	1.57759
SmLINC124946-IBu	0	0	4.07053	5.99747	1.6156	0.545479	2.39087	1.07937	7.27757	6.56208	14.563	3.77595	2.42645	0	2.39249	1.92929	1.99916	4.96163	9.06337	0	7.0341	3.26818	1.56934	1.57436
SmLINC124947-IBu	3.32984	0	0	0	0	1.09388	0	0	0	0	0	0	0	0	0	0	0	0	0	5.87672	3.51885	0	0	0.786847
SmLINC124949-IBu	0.831621	0	0	0	0	0	0	0	0	0	0	0.946039	16.9731	10.8227	7.17331	1.9287	5.33395	2.48115	0	0	0	0	1.57002	0.787469
SmLINC124956-IBu	0	0	0.475604	4.58788	0	2.58142	2.28198	1.02454	0.974079	2.47441	0	0	0	0	0	0	0	0	0	0	0	0.810299	0	0.780824
SmLINC001811-IBu	2.94699	0	0	0	13.742	0	4.51965	4.05388	0	0	11.4781	4.45865	19.7701	0	4.85679	0	3.942	0	18.5036	0	0	0	0	0
SmLINC124967-IBu	1.26359	0	0	0	0	0	0	0	1.91571	3.65552	0	0	0	16.5804	12.1491	0	0	0	0	0	0	0	0	0
SmLINC124969-IBu	0	1.87761	4.29612	0	0	0.431816	0	0	0	0	0	0	0	0	0	0	0	0	0	0	0	0	0	0
SmLNCA124970-IBu	101.104	34.9303	46.1776	83.245	56.2229	67.333	53.8623	47.1021	67.5127	65.6337	47.0801	39.0907	55.1683	53.2944	83.528	62.5368	51.2138	69.4638	37.6281	36.659	64.5679	52.0493	57.5204	58.6558
SmLINC124973-IBu	3.33844	0	0	0	0	6.92454	0	4.24833	0	2.57751	0	0	0	0	0	0	0	0	0	0	0	0	1.56476	0
SmLINC124974-IBu	0	4.95728	5.0412	2.76252	16.3716	0.96729	2.36156	2.12908	7.15374	3.87635	2.39773	0.932277	2.43633	0	0	0.483164	1.32871	0.619698	3.03492	2.94977	0	0.815287	0	0.785523
SmLNCA124975-IBu	6.49391	0.7793	3.17001	3.34166	0	2.15018	1.34915	0	2.44152	1.52266	0	1.06746	2.33354	0	4.63865	1.89915	2.07025	1.25339	5.78119	8.39723	0	1.67303	0	0
SmLINC124976-IBu	10.9347	15.513	8.12681	12.6818	11.9565	17.0097	18.171	16.3078	15.4844	9.8396	14.997	12.5486	2.46728	0	2.42524	5.34277	3.94728	2.47184	6.15663	8.98462	0	4.85752	8.54098	5.46105
SmLINC124977-IBu	0.398917	0.994989	2.36101	0	8.42294	2.13477	1.53469	2.85694	0	0	3.10422	8.53025	2.25292	0	0	0	0	0	0	0	0	0	0	0
SmLNCA102362-IBu	9.18595	8.15296	11.9759	0.555314	0	1.66661	1.17524	1.05895	4.06108	1.28444	1.19331	0	2.44009	2.72398	2.40351	0.966963	0	0	3.04019	2.95524	0	0	1.56392	0
SmLNCA125004-IBu	236.791	92.8949	71.7532	234.146	73.8052	266.674	62.632	78.5055	95.3167	105.167	59.3509	69.4974	47.8505	70.4508	64.0882	82.1901	90.3596	91.4308	47.2679	42.9978	35.9554	54.2683	52.7207	48.4614
SmLNCA125011-IBu	2.43255	0	0	0.473949	2.80897	0.118599	2.71505	0	0	1.53413	0	1.07426	0	0	0	1.42339	0	0	0	0	0	0.83767	0.809859	1.6127
SmLNCA125012-IBu	3.6817	0	0.415184	0	0	0.375509	0	0	0	0	0	0	2.36416	0	0	0	0	0	0	0	0	0	0	0
SmLINC125015-IBu	14.5283	89.7629	48.3262	39.9148	31.9663	17.2692	176.296	84.0541	64.3033	74.4286	40.4474	127.786	7.2552	18.887	21.4744	9.15114	25.3863	7.44741	21.0695	43.8571	10.5295	13.9143	11.0079	22.8672
SmLINC125017-IBu	31.5511	6.17986	2.51381	1.00976	0	2.14731	133.499	107.578	104.14	100.353	50.7706	117.696	18.9633	10.5632	16.4342	17.1945	27.848	17.4593	23.542	28.54	20.8065	25.6643	6.37782	25.5115
SmLNCA125023-IBu	6.27177	0.456068	1.39137	0.559166	0	1.11876	0	0	0	0	0	0	0	2.73011	0	0.483911	0.662533	0	0	0	0	0	0.780959	1.56807
SmLINC125031-IBu	17.4284	1.00231	28.5394	126.638	140.255	131.251	61.1762	47.8675	162.118	194.857	93.8159	49.9513	0	0	2.4588	9.28607	8.41833	3.07228	12.5584	3.05906	0	44.8049	19.9218	24.6768
SmLNCA125032-IBu	0	69.0592	246.404	0	0	0	0	0	0	0	0	0	0	0	4.65077	0	0	0	0	0	0	0	0	0
SmLINC125033-IBu	11.0349	0	0.413079	5.47525	5.89993	7.22297	1.30025	0	0	1.45625	1.31841	0	0	0	2.34012	2.38422	2.72736	1.87285	2.92903	5.6792	0	0	3.19946	0.799196
SmLINC125043-IBu	0.844416	1.44141	0	1.76772	0	0.736687	2.2272	0	6.5929	8.3999	5.65714	2.63621	0	0	0	0	0	0	0	3.01739	10.6997	0	16.2344	0
SmLNCA125048-IBu	2.0948	0	0	0.564917	3.34784	1.97789	0	0	0	0	0	1.82625	0	0	2.41365	0.969074	0	2.47532	0	0	0	0	0	0
SmLINC102376-IBu	2.08727	0	0.920254	0	0	0.138739	0	1.06012	1.01666	0	2.38893	1.85752	7.31794	0	0	1.45025	1.32748	0.619541	0	0	0	0	0	0
SmLINC102377-IBu	2.95913	0.483983	0.492173	4.155	0	0	0	0	3.73404	1.19032	1.12421	1.74603	17.4125	22.2456	14.6468	3.41051	1.30653	0	0	3.02476	0	0	0	0
SmLINC102378-IBu	0	0	0	0	0	1.18842	1.10552	8.90288	0	1.18912	0	0	0	0	0	3.41081	0	5.54804	0	0	0	0	4.6306	0
SmLNCA125069-IBu	35.4717	6.73346	8.31471	0	6.991	4.86711	5.56293	3.98488	2.82199	4.79448	4.52164	4.38965	7.44972	0	0	0	0.654268	1.8505	6.20175	6.03685	3.56716	3.22527	3.09162	3.10822
SmLINC125073-IBu	17.1364	1.36562	7.86954	12.8364	0	3.21035	11.6979	9.48122	14.1218	12.769	3.56352	5.54098	7.33142	0	4.81298	2.41897	2.65128	1.85793	9.13614	2.96063	3.5327	2.44185	1.56247	3.13705
SmLINC125074-IBu	6.2855	0	0	0	6.70172	0.989832	0	0	0	0	0	0	0	0	0	0	0	0	0	0	0	0	0	0
SmLINC102379-IBu	0.834237	1.80265	4.12462	5.52504	0	2.34913	0	2.12908	0	0	1.19887	2.79683	0	0	0	0	0	0	0	0	0	0	0	1.57105
SmLNCA125091-IBu	92.6365	19.5005	63.559	23.3069	19.9906	27.9078	25.8089	31.6609	34.1261	26.4268	34.976	33.9323	27.5983	19.6457	29.4923	28.3417	29.1574	38.1051	31.3752	9.1706	14.3525	35.2195	31.4307	27.7736
SmLINC125094-IBu	1333.51	6692.9	5336.8	3943.22	5102.29	2175.98	598.568	641.802	1926.22	2233.78	1729.62	595.192	328.283	220.95	331.679	90.3911	154.24	102.533	208.75	237.839	311.608	139.846	78.3879	120.013
SmLNCA125095-IBu	11.8583	25.9378	58.2278	43.2174	55.1347	39.0202	25.1995	31.3412	13.8163	17.6382	18.9273	21.6107	2.49496	13.9483	2.44693	0.487735	1.9544	1.23176	0	0	0	0	0	0
SmLINC125097-IBu	0	2.34844	3.34347	28.2215	32.4253	7.34536	19.3217	4.08048	1.93765	6.15579	4.618	17.9407	0	0	2.42476	0	0	0	0	0	0	0.809706	0	0
SmLNCA125098-IBu	4.09235	4.50084	2.49659	1.00281	1.48581	1.25445	9.04185	3.53285	1.15386	0	14.4087	6.12667	0	0	0	0	0	0	0	0	0	0	0	0
SmLNCA125099-IBu	2.39327	0	0	1.21587	0	0.30442	0	4.29159	1.4391	0	0	1.22026	0	0	0	0	0	0	0	0	0	0	0	0
SmLINC125102-IBu	0.82541	1.28277	3.91348	1.04818	3.10599	0	2.48061	4.49992	3.27992	0	0	0.979857	0	0	2.36896	0.479827	0.672715	0	8.94055	0	0	0	0	0
SmLINC125103-IBu	0	1.38292	0	0	0	1.1308	4.62492	0	0	0	0	0	0	0	0	0	0	0	0	0	0	0	2.33816	1.56537
SmLINC125104-IBu	2.50355	0	7.34488	0.55343	0	0	0	7.4389	2.03951	0	0	1.86163	0	0	0	0	0	0	3.03666	5.90315	0	2.44519	0	0
SmLINC125110-IBu	0	0	0	0	0	0.448407	0	0	0	0	0	0	0	0	0	0	0	0	6.22737	3.03183	0	5.63042	6.16625	10.0774
SmLINC125111-IBu	7.23485	0.505122	4.62301	0	0	0.929453	1.06604	1.90048	0	0	0	0	0	0	0	0	0	0	9.44028	3.0666	7.18632	13.5804	26.0067	13.0895
SmLINC125112-IBu	0	0	0	0	10.1708	0	3.43063	0	0	0	0	0	0	0	0	0	0	0	0	5.97385	0	2.43191	7.77598	0
SmLINC125113-IBu	1.68499	0	0	0.581625	0	0	0	0	0	0	0	0	0	0	0	0.972382	0	0	0	6.00825	17.7947	1.61666	0	0
SmLINC125114-IBu	0	0	0	2.42459	0	4.24335	0	0	0	0	0	3.42817	0	0	0	0.976328	1.94963	0	6.25336	0	17.9104	4.01128	3.8427	0
SmLINC125115-IBu	0	0	0	1.20502	0	3.01286	0	0	0	0	0	0	0	0	0	0	0	0	3.12108	0	3.57891	13.6539	20.0074	20.1259
SmLINC125121-IBu	0	0	0	0	0	0	0	0	0	0	0	0	0	0	0	0	0	0	101.782	0	64.0293	33.1585	24.8171	0
SmLINC125122-IBu	0	0	0	0	0	0	0	0	0	0	0	0	0	0	0	0	0	0	172.547	104.925	0	0	0	10.137
SmLINC125123-IBu	0	0	0	0	0	0	0	0	0	0	0	0	0	0	0	0.486015	0	0	0	96.0236	135.165	0	0	0
SmLINC125124-IBu	0.420688	2.35418	3.35163	0.577363	0	0.288758	0	0	0	1.22773	0	0	4.93681	0	0	0	0	0	0	0	0	0	0	5.45959
SmLINC125125-IBu	0	0	0	0	0	0.522664	0	0	0	0	1.26236	0	2.39468	0	4.73404	0.959246	0	0	0	0	0	0	0	0
SmLINC125126-IBu	0.83458	0	0	0	0	0.415397	1.17854	1.06229	0	0	0	2.79146	4.87569	2.7213	9.6068	0.966584	0.664043	0	0	2.95198	3.52734	0	0	0
SmLINC125127-IBu	1.21748	0	0	0	0	0.119361	0	0	0	0	0	0	2.33307	0	0	0	2.07068	0.626739	2.88992	0	0	2.50997	0	0
SmLNCA125136-IBu	2.53359	0	0	1.17942	8.73673	3.244	4.45125	0	0	3.59678	0	2.63433	22.3478	13.8769	2.43769	0.973796	0	4.93475	6.20131	0	0	1.6127	3.86471	0
SmLNCA125140-IBu	178.616	82.4377	189.134	126.406	38.3677	99.7385	52.4538	35.3208	43.7352	60.5553	18.4975	35.4656	25.1231	2.8106	9.84106	14.6658	14.8824	14.7424	15.7118	27.5576	17.9539	19.9904	11.4858	11.5605
SmLINC125157-IBu	4.16005	0	0	1.63567	0	0.40911	0	0	0	0	0	0	0	0	0	0	0	0	0	0	0	0	0	0.787181
SmLINC125168-IBu	0	0	0	0.379647	0	0.95076	1.60858	0	1.52324	0	0	2.55849	0	0	0	0.469253	0	0	0	0	0	0	0	0
SmLINC125169-IBu	0	0	0.470571	7.376	0	2.41217	0	0	0.987441	0	0	0	9.82365	2.74287	4.83239	2.90879	0	5.56787	0	0	0	0	0.778821	0
SmLINC125170-IBu	0	0	0	7.31003	12.3779	1.30617	0	0	0	0	1.26279	0	0	0	0	2.398	6.73338	6.84146	0	0	0	0.822996	0	0
SmLINC125182-IBu	0.411467	0.421112	0.856487	2.06444	0	1.0329	0	0	1.11429	0	0	0	4.77202	0	0	0	0.675311	0.622474	0	0	0	0	0	0
SmLNCA125192-IBu	158.286	34.1961	37.7986	95.439	52.2346	81.6148	176.636	135.461	79.8535	88.1562	100.221	163.286	62.5807	41.9945	46.613	19.0431	18.8328	22.1451	122.044	124.979	114.675	24.8564	26.1144	23.9566
SmLNCA125216-IBu	6.39717	3.42881	3.83564	4.19824	0	2.41727	0	0	5.57155	0	1.51433	0	4.53289	0	0	1.41172	0.719413	0.635203	0	2.69175	3.40497	1.71591	0	0
SmLINC125257-IBu	4.62148	20.1029	5.22965	0	0	1.29022	3.42417	1.02494	0	0	0	2.70262	0	0	2.42211	0	0.658737	0.61821	0	2.9891	0	0.810352	0	0
SmLINC125258-IBu	1.26656	4.323	0	0	0	1.17836	0	0	1.88434	0	5.65856	0	0	0	0	0	0	0	0	0	0	0	0	0
SmLNCA125263-IBu	10.7207	0.851382	0	7.82624	23.191	18.9251	19.9276	18.0838	12.0934	8.28816	11.3731	6.88792	0	0	2.36636	0	0	0	0	0	0	0	0.791535	1.58563
SmLINC125267-IBu	0.847338	0	0	1.80491	0	1.50425	5.46709	4.88611	3.67422	2.34586	3.33344	6.90135	0	0	0	0	0	0.615748	0	0	0	0	0	0
SmLINC125268-IBu	0	0	0	4.71391	6.98382	0.442012	6.6816	0	0	3.59996	3.39428	0.878737	0	0	0	0	0.654432	0	0	0	0	0	0	0
SmLINC125271-IBu	0	0	0	0	0	0.296575	1.10727	2.97282	1.86898	0	0	6.11586	4.97384	0	4.88137	0.487174	0	0.616545	0	0	0	0	0	0
SmLINC125272-IBu	0	0	0	0	0	0	1.2093	0	1.0563	0	0	6.68538	0	2.69673	0	0	0	0	0	0	0	0	0	0
SmLINC125274-IBu	0	0	0	1.16901	6.92775	2.48469	25.7972	23.1196	3.8048	7.26491	18.2317	21.2429	0	0	7.29874	0	0	0	0	0	3.56187	0	0	0.778297
SmLNCA125286-IBu	26.5234	0.436529	1.33176	3.21058	0	1.87384	0	1.10078	1.06497	0	0	0	2.41246	0	0	0.962252	1.33867	0.62093	0	0	0	1.63914	0.787516	0
SmLNCA125288-IBu	20.4739	0.410488	0.417441	3.52122	0	1.00681	0	0	0	0	0	0	0	0	0	0.954849	0.679888	1.24746	0	0	0	0	0	1.59548
SmLINC125294-IBu	0	0	0	0	0	0	0	0	0	0	0	0	0	0	4.83483	1.45477	0.659996	3.71139	0	0	3.54488	0	0	0.781931
SmLINC125295-IBu	13.9609	0	0	0	0	1.93833	0	0	0	0	0	0	0	11.1377	0	2.92461	0	0	0	0	0	0	0	0
SmLINC125296-IBu	0	0	0	2.38394	0	0	0	3.94476	1.85792	1.18504	0	1.73976	7.47069	0	0	2.92445	1.30523	4.31394	0	0	0	0	0	0
SmLINC125299-IBu	3.69815	4.18183	1.2758	1.53752	0	0.38464	6.33081	2.30288	1.12389	0	0	8.00486	0	0	0	0	0.676537	0	0	2.86947	0	1.65136	0	0
SmLNCA125303-IBu	12.6687	0	0	0.589899	0	0.295004	3.33749	2.98839	0	0	1.13032	3.51143	59.5993	102.699	78.0115	18.0158	17.0106	20.9721	0	6.03704	3.56721	0	3.86445	1.55409
SmLNCS125307-IBu	22.618	0.460134	0.467923	1.69252	0	4.37388	0	0	2.98406	0	0	0	0	0	0	0.968915	0.661179	1.23777	0	0	0	0	0	0
SmLNCA102400-IBu	20.2138	27.3056	37.7471	21.9631	29.4418	12.9504	16.157	31.5722	19.734	30.3116	20.1768	20.6197	28.746	5.34172	47.3534	9.11406	12.1155	13.6815	32.7572	43.3598	38.3833	11.5188	9.49405	6.34006
SmLNCA125312-IBu	1.26008	0	0	0	0	0	1.14281	0	0	0	0	0	0	0	2.42133	0.970637	0.658949	2.47308	0	0	0	0	0	0
SmLNCA125313-IBu	6.96261	0	0.417882	0	0	0.755904	0	3.51734	0	0	1.30488	0	0	0	0	7.16212	6.79679	9.35502	2.9402	2.85134	0	0	0	0.797593
SmLNCA125316-IBu	4.09565	0	0	1.51069	0	0.377952	0	0	0	0	0	0	2.36861	0	0	0	1.35936	0.623668	0	0	0	0	0	0
SmLNCA125325-IBu	0.826568	0	3.06516	0	0	0.528087	0	0	0	0	0	0	0	0	0	0	0	0	0	0	0	0	1.57933	0
SmLINC125335-IBu	0	0.431165	0	1.58547	6.26414	0.132199	0	0	0	0	1.24892	0.972168	0	0	0	0.480342	0	0	0	0	0	0	0	0.791144
SmLINC102403-IBu	0.834426	0	0	1.65937	0	0.276678	0	0	0	0	0	0	0	0	0	0.483234	0	0	3.03609	0	0	0.815137	0	0.785381
SmLINC102404-IBu	0	1.80197	1.83247	0	0	0.276265	0	0	0	0	0	0.9326	0	0	0	0	0	0	0	0	0	0	0	0.78557
SmLINC125385-IBu	7.38852	4.99045	1.26874	1.01932	4.53077	4.71763	0	2.31611	0	0	2.58176	0	2.37703	0	0	0	0	0	0	2.86371	3.47333	4.13242	0	1.59189
SmLINC125387-IBu	4.02446	0.732589	0	1.3459	9.30652	1.12285	4.26392	7.86759	0	0	1.43866	11.2603	0	2.55195	0	0.472373	0.703575	0.630705	14.1995	5.48788	6.83304	1.69325	1.64517	4.0746
SmLNCA125386-IBu	31.3257	6.83265	10.9187	26.9362	0	38.3141	0	0	0	29.4856	0	10.3985	0	55.7492	24.4551	22.43	34.5514	22.7933	0	0	0	24.9286	18.4937	24.0251
SmLINC125388-IBu	2.09681	2.31506	1.41255	0	0	1.56174	0	0	3.94676	0	0	0	0	0	0	0.484834	0	0	0	0	0	0.811674	0.778734	0
SmLINC125389-IBu	0	0.443935	0.902902	1.63265	3.22523	0.952833	0	0	0	0	0	0	0	2.70609	7.17414	0	0	0	0	5.86693	0	0	1.5699	0
SmLINC125405-IBu	70.9863	0	1.52851	0	0	0	0	0	0	0	0	0	0	0	0	0	0	0	0	0	0	0	0	0
SmLINC125406-IBu	0	0	0	4.86718	3.60538	1.52109	0	0	0	2.31784	0	0	5.00753	2.80028	17.1761	2.4416	2.59708	5.53583	9.39032	3.04907	10.752	4.00845	4.60761	0
SmLINC125414-IBu	9.68905	8.53902	15.9198	0	0	5.52787	5.63188	8.07956	16.2654	14.6073	8.00985	7.11131	0	0	0	0	0	0	0	3.00433	0	0	0	0
SmLINC125415-IBu	0	0	0	2.90712	10.3369	5.81563	5.63466	5.05249	2.87232	4.87211	9.15857	1.77871	2.47333	0	2.43002	0	0	0.617554	0	0	0	0	0	0
SmLNCA125433-IBu	12.2178	18.5112	111.499	20.3721	3.44938	29.1098	3.37749	3.0282	0.956145	0	0	1.77696	7.42226	2.7646	17.0143	19.9354	22.3165	29.6401	3.08792	6.00978	0	17.781	17.8244	7.00976
SmLNCA125436-IBu	8.70042	1.74358	6.64913	5.87747	6.33314	2.67301	2.43641	0	1.06697	0	1.23639	2.8865	0	0	0	0	0	0	0	2.91363	3.50345	1.63956	0	0
SmLNCA125437-IBu	131.441	149.235	182.587	399.719	1275.91	38.325	113.252	107.889	206.278	264.392	210.308	96.613	103.386	98.9864	164.608	3.88204	4.61383	5.56487	135.092	104.527	99.3586	6.48554	2.33298	7.03076
SmLNCA125447-IBu	14.3813	8.74211	30.1273	13.1044	21.1794	20.4041	18.7512	17.761	2.78873	1.18575	2.24158	15.6655	4.97972	5.56706	2.44297	2.92429	1.3054	1.84892	0	6.05652	0	0.804878	0.771355	0
SmLNCA125449-IBu	5.3126	10.961	5.77977	0.994923	0	8.46343	2.60187	2.3742	0	0	1.31909	2.05706	0	0	0	0	0	0	0	2.83902	0	0	0	0
SmLNCA125467-IBu	1.25368	1.81937	1.85017	0	0	0.139468	2.34132	1.05435	0	1.27811	1.18871	0	2.44321	0	0	0	0	0	0	2.95976	0	0	0	0
SmLINC102413-IBu	11.249	19.1205	17.6102	42.4156	31.4243	17.8046	243.16	187.459	127.203	159.515	184.938	197.282	20.6122	81.343	22.8819	30.2007	55.859	34.746	101.83	103.786	47.7794	163.894	110.741	132.418
SmLINC102415-IBu	2.02024	0	0	0	0	0	8.31166	0	0	0	0	0	0	0	0	0	0	0	0	0	0	0	0	0
SmLINC102416-IBu	39.6753	0	1.31364	0	0	0.396065	0	0	0	0	0	0	0	0	0	0	1.3431	0	0	0	0	0	1.57933	0
SmLINC102417-IBu	21.9723	3.49821	4.4468	42.3453	15.8833	23.5972	51.0127	52.7427	39.3178	38.8276	53.0091	35.4933	12.0687	24.2334	16.6761	9.14341	11.3741	6.82952	12.0137	14.5853	35.0558	16.3868	14.1703	17.3652
SmLINC102418-IBu	3.59679	1.36293	0	5.00616	0	1.56659	4.51273	9.77883	8.40765	5.20043	4.56454	15.5178	0	2.50751	0	0.47043	2.16297	1.27125	0	2.68714	0	0	0.841662	0
SmLINC125489-IBu	3.77953	7.92889	2.3715	9.15044	13.5569	15.589	13.7263	17.466	3.90998	3.7234	4.64727	11.7369	32.0013	49.4948	29.0491	8.7347	15.1594	11.1297	6.14076	11.9464	0	3.24271	2.33293	3.12473
SmLINC125490-IBu	2.01732	0.373768	0	0	0	0.687476	1.39782	0	1.27726	0	0	0	0	0	0	0	0	0	0	0	0	0	0	0
SmLINC102419-IBu	0	0	0.481854	0	0	0.1453	1.12757	1.01113	4.79093	8.53223	4.58183	0	0	0	0	0	0	0	0	0	0	0	0	0
SmLINC125492-IBu	0.410365	2.90693	5.06771	1.52678	6.03234	0.891245	2.54862	3.47937	2.26698	1.42092	1.29253	2.01427	2.37602	0	2.35215	1.43424	0	0.62314	0	0	0	0	0.795801	0
SmLINC125497-IBu	0.83138	3.54479	0.450601	2.17275	3.21913	0	5.99816	4.33439	5.22343	7.90921	10.9598	6.63122	0	0	0	0.964155	0	0.620345	0	0	0	3.27019	0.785224	1.57531
SmLNCS125498-IBu	0	1.31708	1.00456	1.20923	0	0.100921	0	0	0	0	0	0	0	0	0	0	0	0	0	0	0	0	0	0.83346
SmLNCA125505-IBu	2.96523	0.980111	2.99008	120.813	227.963	19.6868	1.09433	0	37.7036	42.2693	18.9051	1.72679	9.98343	11.163	4.89526	1.95118	16.2811	0.615803	56.1386	48.5954	32.1985	20.8918	12.3185	18.586
SmLINC125507-IBu	0	0.404534	0	10.4097	35.2539	1.36425	1.30508	0	0	0	1.32318	0	2.35789	0	0	0.476627	0	0.624513	0	0	0	0	0	0
SmLINC125509-IBu	2.54287	6.88166	12.4966	97.6695	73.2426	17.938	2.18285	0	22.9069	12.873	14.4188	4.30541	7.49359	0	9.79673	3.90345	9.76125	2.46251	6.24335	3.04022	0	4.01536	2.30824	4.64388
SmLNCS125511-IBu	23.7067	0	0	0	0	2.45185	0	1.08067	0	0	0	0	0	0	0	0	0.666569	1.2405	3.01992	2.93422	0	0.817203	0	0.787316
SmLINC102425-IBu	1234.99	0	0	4.30612	0	6.30549	0	15.3079	0	3.43621	11.9929	10.9998	12.5541	42.1319	12.2956	60.6071	39.4946	55.2973	28.2619	6.1194	3.5896	11.1998	13.79	15.421
SmLINC102426-IBu	0	0	0	0	0	0	0	0	0	8.55964	4.5934	0	0	0	19.4248	37.907	34.8253	50.6531	15.4171	0	0	30.737	22.4945	8.57418
SmLINC102427-IBu	873.369	3.03264	0.513991	2.48014	27.5573	24.8011	17.0474	19.9433	14.1908	4.5438	0	17.6489	22.6419	19.7035	19.7032	92.9229	61.3839	97.612	34.6206	36.8063	46.7151	21.5662	44.3581	15.3976
SmLINC102428-IBu	871.964	1.00651	0	10.4947	0	5.86472	0	0.953569	5.34816	14.835	10.8702	0	32.6695	5.62297	31.9907	139.826	139.724	159.69	12.5736	6.12613	0	52.7625	43.6349	46.2317
SmLINC102429-IBu	17.2354	0	0	1.7251	1.70388	1.00659	0	0	0.970771	0	0	0	12.3277	5.50874	0	1.45671	0	0	0	5.98463	3.55199	0	3.88412	10.1461
SmLINC102430-IBu	0	0	0	0	0	0	2.21	0	2.79562	0	1.12279	0	0	0	0	3.89828	0	0	3.10832	0	0	0	0.771681	0
SmLINC102431-IBu	319.378	1.48189	0	0	5.38571	1.81778	1.08676	0	2.73288	0	0	0	0	0	0	0	0	0	0	3.04504	0	0	0	0
SmLINC102432-IBu	157.993	0	0	2.32855	1.72492	0.727842	0	0	1.91197	1.21635	5.71789	1.77674	0	0	0	5.34861	5.90712	11.1149	3.08805	0	0	3.23282	3.87476	2.33653
SmLINC102433-IBu	131.251	0	0.957452	0	0	2.02097	5.67113	3.05333	0	0	0	2.6855	12.3414	2.75766	7.27811	8.74413	5.91893	9.26841	0	8.98907	0	4.85633	4.65742	6.2397
SmLINC102434-IBu	36.8884	1.84805	0.939667	0	6.71433	2.40839	2.30766	1.03741	0	0	0	0	0	5.483	0	1.93882	1.32111	4.33102	0	0	0	2.4359	1.55811	2.3472
SmLINC102435-IBu	285.311	0	0	0	0	1.69377	7.50074	0	1.78747	0	0	0	0	0	0	10.7539	5.82527	13.5154	0	0	0	0	2.29773	0
SmLINC125535-IBu	0	0	0	6.65148	1.40791	0	0	0	1.22727	0	0	0	0	0	0	0.474568	1.38211	0	0	2.7946	3.43671	1.67455	0.809328	0.805984
SmLINC125537-IBu	0	0	0	0	0	1.43568	0	0	0	0	0	0	0	0	0	0	0	0	0	0	0	0	0	0
SmLNCA125549-IBu	8.09649	0	0	1.40747	0	1.17404	1.36936	0	0	1.55012	0	0	2.32309	0	0	0.474033	0	0	0	0	0	0	0	0
SmLNCA125555-IBu	234.529	20.9786	36.5718	3.06348	3.63085	18.6879	23.6795	18.2471	16.1846	14.9535	12.0337	18.6797	20.0662	8.41717	14.7431	31.7595	23.9802	36.2652	84.6873	58.0613	53.814	58.4443	50.6072	57.1016
SmLNCS125559-IBu	42.4708	6.97526	9.62659	14.0563	0	25.2108	2.15737	7.70147	3.60718	5.76685	1.09633	5.9566	2.50666	0	2.45595	1.95402	2.59412	4.30374	3.13425	6.10684	0	4.00499	5.37036	3.08806
SmLNCA125564-IBu	444.39	1238.17	1638.22	1057.67	1380.76	575.989	683.626	681.854	265.909	343.036	621.799	622.716	718.722	835.203	823.247	413.219	406.868	405.621	1118.08	1223.23	1120.1	507.813	355.389	482.236
SmLINC125576-IBu	4.60678	0	0	0	6.68243	1.12799	0	1.04249	2.9866	2.52368	0	0	0	0	0	0	0	0	0	2.97149	0	1.6252	4.67851	2.349
SmLNCA125577-IBu	4.18066	0.911569	0	0	0	0	0	0	0	0	0	0	2.44475	0	0	0	0	0	0	2.96199	0	0.813781	0.78105	0
SmLNCA125578-IBu	2.53786	0	0	0	0	0	0	0.986752	0.929614	0	0	0	0	0	0	1.46214	0	0	9.33072	0	10.718	4.02442	3.08544	5.42989
SmLNCA125580-IBu	1.21461	0.383304	0	1.87827	0	0.352519	0	1.25659	11.1884	13.9392	11.0891	5.41509	0	0	2.31185	0	0	0.627719	0	0	0	0	0.811894	1.61552
SmLNCA125581-IBu	9.29729	0	0	1.77749	5.26682	6.07411	1.10818	5.95109	9.35553	0	6.75591	1.74885	0	0	17.0813	8.76831	5.22842	7.39914	6.21039	3.02294	21.4182	12.0849	4.63319	11.6465
SmLINC125608-IBu	0	0	0	10.2239	15.9449	3.90322	0	0	1.0574	3.99845	1.22838	0.955776	0	0	0	2.40741	0.668439	1.86213	6.0149	0	0	4.91289	3.93329	0.788833
SmLNCA125615-IBu	312.366	348.629	272.521	430.018	37.5278	300.68	186.576	154.038	170.356	173.135	117.533	162.694	174.867	97.7705	210.645	137.113	160.721	192.069	193.564	194.596	164.654	110.817	113.865	97.5152
SmLINC125620-IBu	21.8018	0	0	0	0	1.55988	2.3056	0	0	0	0	2.7299	0	0	2.41584	0	0.660409	0	0	0	0	1.62367	2.33673	0
SmLINC125621-IBu	0	2.30036	1.87144	0	0	0	0	2.08384	0	0	0	0	0	0	0	0.484449	0	0	0	2.97206	0	0	0.779673	2.3488
SmLINC125624-IBu	9.29466	1.44693	0	0	0	0.591608	1.10982	1.98695	3.74981	0	2.25526	3.50291	4.9703	8.33362	14.6358	0	2.61528	3.08342	15.5179	0	14.275	0	2.31739	1.55333
SmLNCA125625-IBu	0.842231	0	0	0	0	0	0	0	0	0	0	0	0	8.28753	4.85849	4.86098	9.85139	3.08811	0	0	0	0.808579	2.32607	0.779197
SmLNCA125626-IBu	3.37336	0.476969	0.485041	0.584924	0	0.585049	0	0	0	0	0	0	0	0	0	1.45946	0	0	3.09274	3.00992	3.56229	2.42258	5.41949	7.782
SmLNCA125628-IBu	329.398	1262.23	904.776	66.1806	137.095	97.3879	115.322	82.2645	99.6321	111.148	135.361	91.0047	143.746	144.026	111.964	55.4669	56.364	53.0788	71.1615	57.2131	89.076	26.6423	43.3449	38.9014
SmLNCA125633-IBu	9.64444	1.38838	1.88251	0.567452	0	1.13528	0	0	0	2.50476	0	1.81872	2.456	0	2.41626	0	0	0	0	2.97836	0	0	0	0
SmLNCS125643-IBu	16.2502	0.78407	1.99338	2.40157	0	5.64876	0	1.22936	0	0	0	0	0	0	0	0.475066	0	0.626322	0	0	0	0	0	0.804339
SmLNCA125649-IBu	130.764	11.4331	44.4842	6.70711	0	19.2078	8.64661	11.5775	18.9886	24.2802	9.88637	5.96853	2.50518	0	0	5.86094	5.19128	3.0748	12.5285	3.0512	0	7.21218	6.14059	6.17881
SmLNCS125666-IBu	0	0	0.670933	2.01909	5.98375	0.101106	0	0	1.44385	0	0	0	0	0	2.26405	0	0	0	0	0	0	0	0	0
SmLNCA125669-IBu	2.10309	0	0	0	5.12767	0.57699	1.13499	0	0	0	0	0.895777	0	2.75702	2.42562	0.485744	0.657776	0	0	0	0	0.809492	0	0.780061
SmLNCA125702-IBu	4.83459	0	0	0	2.68256	0.113277	0	0	0	0	0	0	0	2.5579	0	0.472658	0	1.89037	0	0	0	0	0	0
SmLINC125719-IBu	655.733	57.0282	91.865	8.04818	22.0123	53.5509	4.26737	0	6.21928	0	1.08442	3.36609	5.02963	0	14.773	2.44506	2.5856	0	0	0	0	0	1.5301	0
SmLINC125720-IBu	26.8789	92.7161	161.866	1.95025	5.77924	139.561	0	0	0	0	1.34248	0	0	0	0	1.90316	0	0.625443	0	0	0	0.83321	0	1.60433
SmLNCA125756-IBu	4.14428	7.421	17.3129	3.74568	6.34241	0.535382	0	0	1.06497	1.34156	0	1.92168	2.41246	0	0	3.84901	2.67733	2.48372	0	2.91521	0	2.45871	2.36255	0
SmLNCA125759-IBu	181.643	137.488	132.644	162.478	36.6099	107.958	128.251	133.408	199.498	184.725	101.03	132.358	153.323	70.3009	91.0633	119.299	93.7786	98.8773	128.907	0	71.8341	111.905	111.749	94.7617
SmLNCA125760-IBu	0	0	0	0	0	0	0	0	0	0	0	0	0	0	0	0	0	20.2665	0	101.108	0	15.1867	0	0
SmLNCA125770-IBu	0	0.920268	0.935846	37.2355	180.546	27.372	2.31636	0	2.98406	0	5.88095	8.22817	0	0	0	6.29795	59.5061	0	0	0	0	8.12512	26.5082	0
SmLNCA125780-IBu	10.4844	4.46702	4.92129	5.47159	0	6.04803	1.40251	1.2919	3.84837	6.38065	0	0	0	2.56289	0	3.78343	5.59941	6.29637	2.85233	5.51536	0	2.53178	1.63736	1.62464
SmLINC102454-IBu	2.07401	0.43849	0.445914	0	9.55652	0.672237	0	1.09559	0	0	0	0	4.8316	0	0	0	0	0	3.00631	0	0	0	0	0
SmLINC125797-IBu	0.413051	2.57648	4.80354	0	7.79823	0.263322	0	0	0	0	0	0	0	0	0	0	0	0	0	0	0	0.821862	0	0
SmLNCA125816-IBu	7.94878	2.74428	0.465122	0	0	0.420741	1.16463	1.04826	0	0	1.18266	1.83879	2.44734	0	0	0.968178	0.662095	0.619124	0	0	0	0	0.780537	2.35102
SmLNCA125827-IBu	451.572	896.525	253.876	143.828	90.0079	165.369	176.888	160.517	78.0619	103.387	103.984	178.191	80.5016	87.2549	86.199	90.9657	53.6321	72.4427	179.39	233.096	104.209	117.419	114.723	120.104
SmLNCS125833-IBu	2.0911	0	0	8.39782	0	4.90056	4.66566	6.3004	6.02768	1.27222	1.18446	9.20807	0	0	0	3.87189	1.32469	3.09594	0	0	7.06956	3.25414	0.780778	0
SmLINC125839-IBu	0.404413	5.32357	23.5886	0.931632	0	0.233141	4.13316	8.86361	2.50789	1.56142	5.58161	5.45317	0	2.57794	0	3.78993	5.56189	3.14111	8.60903	0	0	2.52138	15.4606	15.3707
SmLINC125840-IBu	0	0	1.56979	0	0	0	8.16252	3.7453	1.23392	0	0	0	0	0	0	0	0	0	0	0	0	0	0	2.42018
SmLINC125859-IBu	17.0321	0	0	0	3.20892	0	3.60955	0	0	2.64624	1.22135	0	0	0	2.38834	0.963757	0	0	0	2.928	0	1.63595	0	0
SmLNCA125860-IBu	16.2875	0.453409	0.461085	0.555889	0	0.834168	2.34822	3.17344	0	0	1.19218	1.85389	7.32259	5.44979	7.21238	1.93418	7.96115	1.85838	0	0	0	0	0	1.56953
SmLINC125894-IBu	1.25864	0.464076	0	3.4142	3.37222	0	0	0	0	0	0	0	0	0	0	0	0	0	3.06529	0	0	0	0	0.781829
SmLNCA125903-IBu	52.9032	17.5458	20.3208	35.8658	19.4832	39.0092	37.3864	34.4169	17.5873	18.8989	17.8777	32.9684	9.96887	13.9318	2.44481	7.80074	3.9128	8.00947	3.11363	24.2542	14.2985	6.43483	5.39553	9.30236
SmLINC125913-IBu	0	0	0	0	0	0.110588	0	0	1.32503	3.28896	2.91241	1.14036	0	0	2.28819	0	0.707075	0	19.8002	8.19365	0	0	0	0
SmLINC125917-IBu	10.1836	0.79692	0	0	0	0.488635	1.32285	0	0	0	0	1.04622	0	0	0	2.37928	0	0.625358	0	0	0	0	0.803642	0
SmLNCA125931-IBu	18.5578	0	0	22.8424	6.94192	19.7716	0	2.00634	0	0	0	0	0	0	0	0	0	0	0	3.01127	0	0	0	0
SmLNCA125958-IBu	0.40702	0.39657	0	0	0	0	9.29926	4.86168	2.39343	2.98922	10.7716	1.05074	7.03413	2.60973	9.31122	0.475614	4.80559	1.25127	0	2.81585	3.44717	0.833727	0.804612	0.802645
SmLNCA125960-IBu	12.6397	4.74772	6.7593	0.582216	0	0.727939	0	0	0	0	0	0	0	0	0	0	0	0	0	6.01033	0	1.61637	0	0
SmLNCA125968-IBu	4.60971	0	0	68.4427	0	87.1384	6.9325	16.624	0	0	0	0	24.5367	0	21.7296	17.4461	65.4177	32.7953	0	0	3.54154	12.1825	0	14.0866
SmLNCA125970-IBu	0.403991	0	0	3.6988	0	1.967	4.15914	0	0	0	1.40405	0	2.31454	0	0	0.946894	0	1.25743	0	0	0	0	0	0.810143
SmLINC125981-IBu	3.25537	0.396019	1.61091	1.45566	0	1.09269	2.66017	0	0	0	0	0	2.34382	0	0	0.475552	1.37355	0.625713	0	0	3.4464	0.833939	1.60978	0.80287
SmLINC125982-IBu	0.420953	0.944925	0	5.21432	17.1672	1.15903	6.78313	2.02816	0.961669	3.66873	2.29685	0	0	0	0	19.4393	21.6841	35.2103	40.0835	0	24.8962	7.27991	26.3732	5.45637
SmLINC125983-IBu	0	0	1.44213	21.4479	0	4.7835	0	0	0	0	0	0	113.676	46.9397	77.7073	31.1047	23.6524	35.8265	0	39.0086	49.7968	9.70566	6.98042	2.33823
SmLINC125984-IBu	7.5948	0	0	8.80534	0	1.90821	1.11733	0	0	0	0	0.881709	27.2796	19.4015	26.7876	16.0601	12.4456	14.1928	24.7698	6.02713	28.5151	12.1052	10.8312	4.66628
SmLNCA125985-IBu	31.5016	3.03654	9.26374	9.9334	5.5186	13.9686	3.19289	1.89707	1.77123	2.26883	0	2.51848	30.1988	22.526	29.5621	98.8014	61.3635	105.578	31.4848	36.8209	39.535	27.949	39.7581	21.5512
SmLINC125986-IBu	2.1017	0.937465	0.953332	2.29909	0	0.718666	0	0	0	1.23404	0	0	22.1869	2.75398	19.3888	19.4218	7.89998	12.3618	15.377	11.9674	14.2069	8.90989	6.99203	2.3416
SmLNCA125991-IBu	55.2016	30.8524	3.03623	51.883	14.4687	48.3756	8.63868	8.67434	6.32167	10.394	9.8774	6.81486	2.50586	0	2.45534	6.83838	4.54114	8.60853	21.9318	39.679	21.5141	21.6321	39.9047	40.9264
SmLNCA125997-IBu	0.415623	0.442781	0	4.88517	0	0.543059	2.40088	0	0	0	0	0	0	0	2.38981	0.964065	0.667084	0	0	0	3.51405	1.6353	0.785335	1.57547
SmLNCA125998-IBu	0.83476	0.452066	0	2.21694	3.28456	0.970308	0	0	0	0	0	0	0	0	2.40235	0.483359	0.663875	0	0	0	0	0	1.5645	0
SmLNCA100057923	4.98088	0.4399	2.23674	102.996	262.055	41.678	19.3248	9.8272	6.327	3.9885	8.5818	16.2156	7.25462	2.69792	11.9294	2.40807	2.67242	3.72378	9.02899	17.5412	7.01932	4.91116	3.93162	13.4055
SmLNCA126001-IBu	0	0.449805	1.37226	4.41159	21.2424	1.79298	8.2801	4.26663	1.02449	0	1.20096	6.53761	2.43491	0	0	0.483043	2.6586	3.09886	0	0	0	1.63109	0.782993	0.785765
SmLNCA126004-IBu	2.89317	0	0	0.527958	1.56446	2.24512	0	0	0	0	0	0.973079	4.80508	13.396	4.74653	7.2042	7.38653	8.7007	2.98772	2.90082	3.49557	9.03582	10.2651	11.0778
SmLNCA126012-IBu	22.9341	0.996422	0.50664	1.83335	1.81075	1.98622	3.23618	1.92545	1.80369	1.15342	5.48187	1.70195	2.50663	14.0187	7.36778	19.0517	18.1591	26.4374	12.5368	24.427	10.7589	10.4131	17.6456	14.6684
SmLINC126018-IBu	14.9279	3.06436	3.56143	7.51269	23.8517	4.69788	4.85325	5.48751	3.18337	1.33712	1.23149	2.87478	2.41457	2.69359	2.38297	0	0.668875	0.620816	0	0	7.01265	2.45757	1.57415	6.31351
SmLNCS126036-IBu	63.7794	98.45	78.393	19.9295	21.9342	25.2046	12.6325	8.25576	27.5222	37.4214	15.163	12.6905	17.2095	5.49192	24.1826	6.30511	3.95863	6.80353	12.2639	38.7662	7.09164	5.6789	7.00464	6.25395
SmLNCA126052-IBu	4.10063	4.9639	13.4613	13.1803	16.5241	6.97533	7.67336	4.65796	9.11097	5.70867	3.89132	3.03243	0	5.28836	7.05	1.43354	0	0.623343	5.89344	8.5744	10.4102	0	5.57545	0
SmLNCA126077-IBu	79.4109	456.202	604.029	79.7577	40.2631	52.4426	58.8829	79.5715	22.5317	10.7683	31.6068	76.2699	17.3904	19.4383	26.8253	12.1747	9.15616	6.16747	52.7413	9.06016	35.6808	11.2851	10.8171	22.5282
SmLNCA126098-IBu	11.6575	0	3.63265	3.28442	12.9764	2.60135	2.38202	0	1.03431	2.61256	0	0	0	0	2.39492	0.482572	0	0	0	0	0	0	0	0.786678
SmLINC126107-IBu	0	1.25901	0	1.02867	0	0.643347	0	0	2.23804	0	0	0	0	0	0	0	0	0	0	0	0	0	0.793938	0
SmLINC126108-IBu	2.87095	22.7737	13.0535	2.53719	15.0368	16.6304	19.1663	15.1228	3.41249	9.97892	10.3674	11.1089	0	0	2.35054	0	0	0	5.89538	2.85922	0	0	0	0
SmLNCA126123-IBu	34.1676	26.7651	35.9667	73.2662	34.7349	37.9598	104.053	86.2102	89.1082	83.2879	92.0727	95.3549	44.6205	47.0966	48.6883	18.0039	28.1766	14.8117	30.9475	30.1202	28.508	16.9518	17.7995	17.8922
SmLINC102494-IBu	0	0	1.51734	8.22427	0	5.48869	0	0	0	0	0	0	2.3079	5.12861	0	4.25696	4.19669	1.88846	0	0	3.42197	3.37446	8.18209	4.05997
SmLINC102497-IBu	2.08197	0	0.908746	2.19103	1.6231	0	0	0	0	0	0	1.87973	0	0	0	0	1.33134	0	3.02595	0	0	0	6.27187	0.786597
SmLNCS102495-IBu	0	1.40426	2.38004	9.75756	0	12.2004	0	1.02366	0	0	0	0	0	2.7528	0	2.9128	2.63418	6.18155	0	2.99039	0	8.912	3.10841	0
SmLNCS102496-IBu	0	1.63398	0.83083	0	0	1.50287	0	0	0	0	0	0	0	2.6337	2.34315	0	0	0	5.8689	0	0	4.14587	1.59763	0
SmLNCA126144-IBu	70.9376	60.8483	57.8202	94.8275	30.8166	70.0528	35.5643	27.8899	119.792	101.383	75.5791	38.2574	40.1173	28.0458	22.1082	19.0534	18.154	22.7459	28.2169	36.6533	57.3896	16.8175	26.8457	16.9809
SmLINC126145-IBu	1.67706	0	0.47029	0	0	0.141808	1.1528	0	0	0	0	0.909966	0	0	0	0.484763	0.660409	0.618677	0	0	0	0	0.77891	0.782275
SmLNCA126147-IBu	17.3622	29.834	60.1803	278.334	1341.94	244.321	53.7157	54.8808	103.24	104.726	92.4605	48.4352	32.429	19.5241	34.2525	14.1435	13.6829	14.782	15.5847	0	114.449	14.469	12.3237	6.97231
SmLNCA126149-IBu	4.61629	6.04167	52.4597	79.7798	47.2793	44.6051	4.5904	8.24927	6.87376	4.98508	4.66229	12.6815	0	0	0	0	0	0	0	2.98283	0	0	1.55636	0.781644
SmLINC126158-IBu	0.412274	0	0	0	0	0.130418	1.24633	0	0	0	0	0	2.39329	2.66823	0	4.31552	0	3.73212	0	0	3.48738	1.64641	0	2.37874
SmLINC126160-IBu	0	0	0	0	0	0	0	0	0	0	0	0	0	0	0	0	3.36927	0	0	0	0	1.64684	2.37579	0
SmLNCA126159-IBu	4.17756	336.032	145.462	47.3226	77.5356	35.2275	113.728	110.895	67.7975	67.8712	65.4781	66.6457	12.21	24.5362	12.0252	0	0	0	69.9853	76.9077	88.2768	0	0	0
SmLINC126161-IBu	0.407256	0	2.02332	0	0	0	0	0	2.38415	0	0	0	0	0	0	0	0	0	23.277	11.2768	3.44878	0.83321	0.803923	0.802163
SmLINC126162-IBu	0.417514	0.452785	0.920901	0	0	0	2.35122	3.17799	2.03145	0	0	0	0	2.72367	4.80661	2.90076	1.9909	3.71708	0	0	7.05827	3.25867	3.12806	3.9247
SmLNCA126169-IBu	9.28347	1.43684	9.25401	95.7402	88.7604	63.0073	5.58378	7.00255	1.89104	0	2.2692	0.881251	0	5.54424	2.43555	0	0	0.617049	0	3.01415	7.12945	0.806927	3.09426	0
SmLINC126172-IBu	8.50144	2.00424	6.62398	1.22926	0	0.768305	3.22032	2.87256	25.9804	19.4895	16.3658	3.38707	0	0	0	5.37607	1.29519	4.91574	28.2549	12.2355	25.1242	4.00059	16.0913	10.0253
SmLINC126177-IBu	0	0	0	2.13217	0	3.06667	6.10452	2.21047	0	1.34761	1.2391	6.75027	0	2.68769	0	1.92352	4.0197	6.83187	0	0	3.50189	0	3.15242	1.58006
SmLINC126179-IBu	0	0	5.26064	0	0	1.34193	0	0	0	0	0	0	0	0	0	2.85474	0	2.50177	2.90963	0	0	2.49963	3.21569	0
SmLINC126180-IBu	2.03248	23.6092	44.8171	2.89261	0	1.32695	0	0	0	0	0	2.11632	0	0	4.64805	1.90096	0.688068	5.6349	23.1949	22.4666	3.44335	0.834961	10.4809	3.21518
SmLINC100059064	19.2149	2.26935	4.15397	27.2664	47.817	19.3445	9.38405	16.9072	2.02512	2.56268	5.95534	22.2255	73.2485	95.4028	74.5467	83.1808	49.0822	65.6594	21.2962	29.5745	31.7766	17.9156	24.2315	30.6008
SmLNCA126183-IBu	16.4523	2.86895	3.40375	17.0053	6.95005	23.3137	11.1841	6.01204	9.47446	1.20648	3.40877	6.17796	14.8753	2.77075	7.30397	6.32599	5.24161	4.31994	3.09518	15.0623	10.6913	4.03583	4.64295	9.33432
SmLINC126186-IBu	5.72364	3.25518	5.79305	3.98888	0	4.86519	0	4.73731	2.32298	1.45349	0	3.07909	0	0	0	2.38473	0	1.8726	0	0	0	0	1.59909	0.798958
SmLINC126187-IBu	0	0	0	0	4.32259	0	1.32766	0	2.39161	5.974	13.4565	2.10018	0	0	0	0.47565	0	0	0	5.63315	6.89495	0	0	0
SmLNCA126192-IBu	264.79	523.714	284.617	57.7316	5.45932	78.0009	26.8533	22.9969	31.383	57.368	24.0186	25.4197	15.0588	8.42268	19.6668	7.33055	3.88632	7.37418	25.11	36.6979	17.944	12.8038	7.6638	9.25548
SmLINC126197-IBu	0	0	2.29859	0.554234	0	0.415846	0	1.0611	0	0	0	0	0	0	0	0	0	0	0	0	0	1.62973	0	0
SmLNCA126210-IBu	156.663	35.6752	45.2243	22.1774	1.77601	16.9348	19.7458	19.6151	26.7568	24.7316	8.91789	9.52064	0	2.78853	0	19.9945	18.2475	23.4065	6.23239	12.1379	3.57611	24.1185	13.096	12.397
SmLNCA126211-IBu	0	0.408944	0	0	0	0	0	0	0	0	0	0	0	0	0	2.86326	0.680572	0.623926	0	0	6.92686	0	0	0
SmLNCA126212-IBu	1.68727	0	0	0	0	0.293109	0	1.0025	0	0	0	0	0	0	0	3.40612	0	0.617159	0	3.01196	0	0	0.773902	0
SmLNCA126213-IBu	138.172	1.50491	10.7126	1.23068	7.29303	13.5378	12.8685	10.5212	10.7362	6.87027	8.71992	6.7674	2.511	2.80902	4.91854	3.91023	1.94221	3.68637	0	3.05998	3.58975	2.39981	1.53213	2.31302
SmLNCA126215-IBu	2.10613	9.48327	0	0	0	0	0	0	0	0	0	0	0	0	0	0	0	0	0	0	0	0	0	0
SmLNCA126216-IBu	1.68489	0	0	0	10.3369	0	0	0	0.95744	0	0	0	0	0	0	0	0	0	0	0	0	0	1.55028	0
SmLNCA126218-IBu	13.5467	15.1323	60.0642	7.78304	0	9.13125	3.2943	2.94557	8.31532	12.971	6.69512	1.73279	19.946	2.78761	7.33683	15.1161	9.77823	19.0968	56.0718	84.9329	53.6322	16.0824	32.3627	20.9244
SmLINC126220-IBu	1.21658	1.16247	4.33462	0	0	1.78187	0	1.24348	2.45668	0	1.37351	0	0	0	0	0	0	0.627041	0	0	0	0.837397	0.809504	0
SmLINC126223-IBu	0.822515	1.2601	1.70859	0	0	0.772688	0	0	0	0	0	0	0	0	0	0.478741	0	0	0	0	0	0	0	0
SmLNCA126243-IBu	20.6067	0.939942	1.43378	1.1526	0	4.03518	2.2719	3.0585	0	0	2.30775	4.4827	7.40129	0	0	1.45708	0	0	0	0	0	1.61924	0.776491	3.12074
SmLNCA126245-IBu	7.47937	2.65347	0.449732	0	1.60645	0	2.40357	0	4.18915	0	1.21994	1.89811	9.68888	13.5135	11.9454	0	1.33453	0.620415	0	5.85867	3.51323	0	0	0
SmLNCS126250-IBu	94.5517	150.177	129.298	66.4904	0	85.7774	24.5298	40.943	26.4169	33.6521	14.7267	33.4341	24.8158	11.0943	14.619	16.064	8.51052	16.6579	40.2808	27.1437	10.6973	12.9067	9.27945	10.1061
SmLINC100226-IBu	38.0666	121.707	5.72593	47.7811	29.8903	14.7407	4.90204	5.54944	5.37837	5.41568	8.70594	2.90401	2.40664	0	0	2.88381	3.35295	0	0	5.81353	10.4977	7.386	5.52113	2.37164
SmLNCS126256-IBu	0	0	0	0.414484	0	1.03767	0	1.40454	0	0	0	0	0	0	2.26967	0.470319	0	0	0	0	0	0	0	0
SmLNCA126261-IBu	0	0	0	1.54097	0	0.3855	0	0	0	0	0	0	0	2.65541	0	0	0.676133	0	5.91969	14.359	3.47804	1.6507	2.38252	0.794884
SmLNCA126283-IBu	15.197	866.417	233.815	0	0	0	0	0	0	0	0	0	0	0	0	0	0	0	0	0	0	3.22642	0	0
SmLNCA126292-IBu	3.77712	13.9453	24.5811	0.56998	5.06675	1.85301	5.73685	8.24744	32.3958	36.1327	24.4722	6.33948	12.2961	19.2277	24.1883	8.7312	4.61734	9.89536	9.20092	11.9323	10.6394	14.6005	17.1192	21.1036
SmLNCA126300-IBu	0.400538	0	1.42395	3.42918	0	0	0	0	0	0	0	0	0	0	0	0	0	0	0	0	0	0	0	0
SmLNCA126310-IBu	1.63379	1.21432	0.411631	4.46398	5.87917	2.60604	0	0	0	4.3856	0	0	0	0	0	0	0	0	0	0	0	0	0	0
SmLNCA126318-IBu	8.03877	2.91875	1.97876	19.6886	10.607	22.5257	13.2173	10.8368	24.1218	27.2239	15.6689	13.0358	4.98189	11.1393	26.882	16.0861	20.8781	13.5568	6.22364	3.02988	10.7207	8.85101	10.7953	3.10186
SmLINC126320-IBu	118.213	110.91	156.205	151.082	85.6085	177.886	143.179	169.959	78.0332	78.5459	91.0767	131.933	47.4392	36.2945	66.1057	78.5454	61.1952	67.7293	43.6822	21.2703	32.2054	40.1658	37.7141	44.1301
SmLINC126324-IBu	0	0	0.466849	0.562873	0	0.140768	1.16065	0	0	1.26425	0	0	0	0	0	2.42158	2.64611	5.57078	3.05415	0	3.53832	1.62564	0	2.34962
SmLINC126326-IBu	2.94213	0	0	0	0	0	0	0	0	0	0	0	2.46489	2.75359	0	0.485519	0	1.23623	0	0	0	0	0	1.56118
SmLNCA126328-IBu	196.73	0	57.1328	451.543	497.919	529.114	221.057	180.942	143.412	119.032	149.398	209.624	894.847	679.239	737.601	1885.32	1811.81	1861.81	306.163	359.047	361.644	894.181	1119.65	1042.05
SmLINC126333-IBu	0.42185	0	0	0	0	0.146619	2.23692	0	0	1.20655	0	0	0	0	0	1.45983	0.655209	1.85141	0	0	0	0	0.773833	2.3336
SmLNCA126335-IBu	635.442	331.06	377.452	715.087	407.885	509.513	284.432	292.193	225.866	230.624	285.898	236.069	171.266	143.73	256.366	238.748	233.628	215.378	173.329	199.649	176.188	221.051	174.961	163.068
SmLINC126337-IBu	0.838893	0.463497	0	0	5.05199	0.142125	1.15043	0	1.97072	1.25017	1.16842	0	2.45711	8.23289	0	17.4562	23.1023	19.1761	0	2.97998	17.7229	39.7651	49.829	34.4075
SmLINC126348-IBu	0	0	0	0.46235	0	0	15.2502	5.10104	0	0	0	0	0	0	0	0	0	0	0	0	0	0	0	0
SmLINC126373-IBu	28.6805	0.967219	1.63937	139.305	97.072	33.7946	101.807	105.204	371.384	432.695	483.136	74.6654	255.641	237.949	167.233	62.9192	55.8816	56.2532	965.889	916.629	493.801	371.07	347.341	206.012
SmLNCA126374-IBu	83.9767	19.5745	20.9541	268.265	340.185	130.314	577.204	564.843	848.4	821.111	1013.39	554.085	485.156	665.657	529.671	607.999	473.128	577.28	1747.06	1534.94	1327.95	2204.27	1715.99	1380.83
SmLNCS126384-IBu	2.81306	0	0	0.442909	0	0.554285	0	1.32655	0	0	0	0	2.29146	0	0	0	0	0	0	0	0	0	0	0.817027
SmLINC102528-IBu	3.3823	0.484355	0	5.9403	0	8.61478	0	5.93609	25.1812	13.0824	2.24691	1.74483	17.4162	11.1253	9.76619	18.0283	8.49082	13.562	0	3.02553	7.14232	3.22113	4.63073	1.55215
SmLINC126393-IBu	22.9035	96.4414	138.115	299.484	277.92	46.8357	245.798	342.628	162.779	188.892	288.055	290.501	36.6528	78.8264	32.0394	16.5171	35.3412	19.5811	11.3178	51.913	23.8919	22.9233	18.1741	18.7953
SmLINC126394-IBu	1.6001	4.48485	49.819	12.2501	33.7998	4.01833	16.3913	33.1805	59.5465	90.8566	132.649	42.5589	15.8838	7.54363	15.9211	2.82414	2.87147	1.9043	0	0	10.2165	5.14131	2.51478	2.47513
SmLINC126395-IBu	19.7148	66.8804	59.0941	136.523	106.119	66.7705	112.488	82.7815	27.4602	21.1137	53.3281	60.9196	6.89055	0	0	3.77825	7.74511	0.630854	0	5.48407	0	9.31696	4.9391	3.26106
SmLINC126396-IBu	0	27.8416	8.81877	0	0	0	0	0	0	0	0	0	0	0	0	0	0	0	21.337	0	0	5.69518	0	0
SmLINC126399-IBu	65.5223	0	20.669	50.4479	24.6202	44.3715	38.7284	25.7453	11.2036	14.2856	15.7405	18.3352	0	0	0	1.94884	2.61313	0	0	0	0	0	0	0
SmLINC126400-IBu	32.2264	49.0388	23.3032	41.5824	16.6506	43.2838	0	0	4.99919	16.4677	12.9852	7.34124	17.1418	10.9377	31.3369	27.6002	11.9121	21.6665	54.9435	53.4228	63.6699	34.1479	28.0886	32.1201
SmLINC126404-IBu	0	0	0	0	18.572	0	0	0	0	0	0	2.71774	0	0	0	0	0	0	0	0	0	0	5.44736	0
SmLINC126406-IBu	0	0	0	0	16.2154	0	0	0	0	0	0	0	0	0	7.01947	2.3841	0	0	14.6424	0	0	0	4.79984	0
SmLINC102530-IBu	0	0	0	0	0	0	0	0	0	0	0	0	7.35265	0	9.64868	1.45315	0	0	0	0	0	0	0	0
SmLNCS126412-IBu	299	48.7938	48.0846	278.911	43.8803	187.741	52.4217	47.6985	38.3482	30.8256	29.3605	33.7559	25.1276	30.9226	29.5273	43.5109	23.29	38.0816	47.1451	15.3132	32.3201	19.188	13.0152	16.9531
SmLNCS126416-IBu	1.19444	0.955451	1.61943	0	0	0.390442	0	0	0	0	0	0	0	0	0	0	0	0	0	0	0	0	0	0
SmLNCS126420-IBu	3.18554	0.319806	0.650461	0.391433	0	0.196033	0	0	0	3.66064	0	0	0	0	0	0	0	0.639779	0	0	0	0	0	0
SmLNCA126422-IBu	11.0569	0.410705	0	3.52308	0	1.51101	0	0	0	0	1.3055	0	0	0	0	0	0	1.24741	2.93969	0	0	0.828343	0	0
SmLNCA102534-IBu	106.023	1.97438	2.00779	3.02712	0	2.876	6.52483	6.79944	40.1178	57.0858	16.5775	6.00556	15.0036	2.79645	7.35386	5.85735	3.90042	3.07692	0	6.08861	3.58146	4.81463	4.61241	3.8669
SmLNCS126445-IBu	2.50662	2.27086	0.923721	23.3868	67.6487	4.03861	26.9621	22.1754	20.2339	12.8033	20.2356	18.5097	2.44211	2.72638	2.40513	1.45095	0	1.8582	0	2.95817	3.53118	0.814256	1.56312	0
SmLINC126447-IBu	0	0	4.77791	0	124.103	0	2.48313	0	0	0	0	12.7512	0	104.201	2.36832	0	0	0	38.7277	63.6202	69.8021	0	0	0
SmLINC126449-IBu	0	19.3282	0	0	0	0	0	0	0	0	0	0	31.8743	0	26.5425	0.484466	2.64463	3.71327	64.1899	0	0	0	0	0
SmLINC126450-IBu	0	0	0	0	0	0	0	0	0	0	0	0	0	19.141	0	0	0	0	0	47.4869	0	0	0	0
SmLINC126452-IBu	2.88614	0	0	0	0	0	0	0	0	0	0	0	0	0	42.5904	0	0	0	0	0	0	0	0	38.8498
SmLINC126453-IBu	39.2318	31.7434	19.6303	59.4133	0	39.5885	132.317	126.694	79.4897	64.3523	97.8756	91.8265	38.3923	0	40.3043	114.246	115.614	93.8686	14.9174	0	0	117.547	125.654	90.2659
SmLNCA102535-IBu	1.61239	1.85547	0	0	0	0.341275	0	3.88685	0	0	0	1.11373	9.22023	0	2.29846	1.89121	0	0	2.84994	0	0	0	0.819425	0
SmLINC126466-IBu	0.410985	0	0	0	0	2.18159	0	0	0	0	0	0	0	2.65421	0	2.3927	1.35276	3.11378	0	0	0	0.825541	0.794409	0.795064
SmLINC126475-IBu	0.843676	2.86832	4.37529	1.17252	0	1.02617	3.35588	5.01112	33.1696	41.0302	34.0943	2.64822	0	0	0	0.486603	0	0.617145	0	0	3.56363	0.807198	0	3.11156
SmLNCA126477-IBu	1.65866	0	1.33554	0	0	0.26845	0	0	0	1.33712	0	0	0	0	0	0	0	0	0	0	0	0	0	0
SmLNCA126482-IBu	0.410099	0	0	0	0	0.507548	0	0	0	0	2.59307	0	0	0	0	0	0	0	5.89441	5.71728	0	0	0	0
SmLINC126484-IBu	5.44394	0	1.86969	0	0	0.281884	0	0	0	1.26242	0	0	4.90197	0	2.41225	0.968785	1.98403	0.618927	3.05543	0	0	0	0.779811	0
SmLINC126494-IBu	0	0	0	0	0	0	0	0	0	0	0	0	0	0	0	0	0	0	2.85153	0	0	6.75282	3.27574	3.24994
SmLINC126498-IBu	26.7129	15.7769	15.0411	0	0	8.46688	0	0	17.3472	0	0	5.15282	37.4976	0	24.5071	8.29707	16.2564	0	9.3735	0	32.2277	12.8418	0	12.3767
SmLINC126499-IBu	0	0	0	0	0	0	0	0	0	0	12.1912	0	0	0	0	0	24.0724	0	0	24.3287	0	0	0	0
SmLINC126500-IBu	17.8021	0	0	6.63678	5.36317	0	10.9072	1.94912	28.3798	67.8218	0	0	0	44.7	0	40.013	0	47.4	0	0	0	32.1184	38.4647	22.4424
SmLNCS126503-IBu	19.5456	0	0.808782	3.89786	0	6.09556	2.65049	0	2.38599	0	0	4.1926	0	0	0	0.951502	0.685953	1.87646	0	0	0	0.83331	1.60814	0
SmLNCA126505-IBu	4.17228	0	0	1.10645	0	0	0	0	0	0	0	0	0	0	0	0	0	0	9.10883	0	3.52684	0	7.04265	3.14143
SmLNCA126506-IBu	0	0	0	0	0	0	2.37546	0	0	0	0	2.81346	0	0	0	1.44828	1.33064	0	0	11.7718	0	7.34512	3.91818	2.35894
SmLNCA126507-IBu	0	0	0	0	0	4.42786	0	0	0	0	0	0	0	0	0	0	1.96246	0	0	0	0	0	2.31837	1.55391
SmLNCA126508-IBu	4.21432	0	0	0	0	0	0	0	0	0	0	0	0	8.29808	0	0	0	0	0	0	0	0	0	0
SmLNCA126511-IBu	0	0	0	0	0	1.17593	0	0	0	0	0	1.7612	0	13.864	0	2.4337	0	0	3.09759	0	0	0	0	1.55504
SmLNCA126512-IBu	0	0	0	0	0	0	0	3.00883	2.84564	0	4.54882	0	4.95713	0	12.1707	0	1.3107	2.46873	0	0	0	0	0	0
SmLNCA126530-IBu	2.52868	0.475544	0	0	0	0	0	0	0	0	0	0	0	0	0	0.48633	0.656069	1.23482	0	0	0	0.807955	0.774679	0
SmLINC126532-IBu	0	0	0.841329	2.53467	9.01312	1.77554	2.55779	2.32898	0	1.42717	0	3.03243	0	0	7.05	4.77848	4.07088	3.74006	0	0	0	0	0.796493	0.796663
SmLNCA126531-IBu	0.422025	0.958537	1.94952	7.64086	3.48314	7.4954	2.23218	0.999701	5.66844	8.42341	6.80357	2.64216	0	0	0	7.30099	9.16764	7.40418	0	3.01484	0	1.61366	0	1.55508
SmLNCA126558-IBu	27.6042	3.19736	14.3994	156.807	370.053	142.86	38.4808	14.6963	31.1306	25.4356	9.473	16.5698	22.0171	30.0461	0	38.2364	9.93449	19.1945	82.321	17.7858	77.7696	13.8294	46.844	20.3799
SmLNCA126559-IBu	0	141.378	38.2233	75.9093	324.22	0	52.1458	47.3039	45.9812	0	17.6368	9.80864	0	24.0464	56.8396	95.9524	106.318	97.0072	2.97906	170.618	52.3516	200.718	226.224	122.023
SmLNCA126562-IBu	19.3623	26.4459	108.534	23.1642	126.98	7.9647	0	0	0	0	0	0	0	0	0	0	0	0	0	0	0	0	5.43027	0
SmLNCA126563-IBu	61.0106	309.639	44.0927	14.4482	0	7.22596	2393.03	2304.66	1629.33	1453.25	1923.28	2042.44	103.702	115.862	97.067	0.971695	0.657482	0.617841	341.977	341.719	540.373	6.47383	0	3.89906
SmLNCA126564-IBu	2.84845	1.9801	0.805457	0	0	0.364228	3.99025	0	0	0	0	0	0	0	2.32713	0.475552	0	0.625713	0	0	0	1.66788	0	0.80287
SmLNCA126570-IBu	2.43668	0	1.19333	0.958455	0	0.47966	0	0	0	1.51655	0	0	0	0	0	0.474956	0	0	0	2.80265	0	0.835903	1.61497	0
SmLINC126572-IBu	72.2888	17139.5	37004	8937.11	51329.6	1615.14	92.6238	94.6402	122.844	135.688	128.705	75.2052	42.8282	275.757	9.4191	3.34844	2.03082	12.4582	313.265	263.773	205.042	5.782	0	17.5009
SmLINC126581-IBu	32.23	30607.5	75667.5	19220.9	3665.21	3078.83	44.1497	44.9545	27.9747	41.7747	66.0721	32.1009	19.594	49.2288	12.0543	7.74798	2.6468	13.6185	79.3781	94.9934	21.2256	29.2669	0.780156	31.3339
SmLINC126589-IBu	1.62251	0	0	0	0	0	29.7822	43.4537	24.523	38.2245	42.5203	16.068	2.33116	57.0485	2.3175	3.32224	5.52705	15.6736	37.533	53.1117	17.1853	4.18567	0	4.02925
SmLINC001732-IBu	13.7368	0.446136	0	2.73465	0	0.957565	11.9197	7.53108	4.14188	0	9.68067	9.41204	31.5741	27.105	40.7049	13.028	9.98863	9.30118	6.04875	11.7553	7.03831	6.53306	5.48938	2.36037
SmLINC100228-IBu	1.21936	44.8246	17.194	9.63495	4.28275	1.20544	1.33851	0	3.62517	4.52474	4.06932	0	14.0355	7.80912	0	2.85121	1.37643	4.3831	0	0	0	0.835081	0	0.803908
SmLINC100229-IBu	0	11.0474	30.6046	3.26666	2.76582	0	1.37557	0	3.7545	0	0	0	0	0	0	0.947613	2.7794	0.628133	5.74236	5.55625	0	0.840151	1.62662	0
SmLINC100230-IBu	0.403839	15.4306	26.0259	1.38305	0	0	0	0	0	0	9.85186	1.10039	0	5.14115	2.30413	0.473326	0.697465	0	0	0	3.42496	0	1.63218	2.43175
SmLINC126603-IBu	100.382	7.65272	1.55648	6.56245	20.8361	24.9852	9.59306	25.1744	1.24549	3.10309	6.94093	14.101	2.32251	0	2.31113	0.948002	4.16331	6.27844	8.62454	2.78222	6.86238	2.51829	0.812302	1.61605
SmLINC126614-IBu	0.82616	0.429563	0	0	0	0	0	0	0	0	2.50642	0	0	2.67682	0	0.480109	0	2.48636	0	0	0	0	0	0.791618
SmLINC126633-IBu	0	0	0.354981	0	0	0.106996	0	0	5.47646	1.69595	0	1.17126	2.27435	0	0	1.8839	0	1.9019	5.61161	0	0	6.83882	5.01048	2.46895
SmLINC126640-IBu	5.25315	4.53784	3.46105	6.02198	8.23639	8.69439	13.8418	8.91087	0	6.28099	11.215	5.47931	50.9445	51.4793	13.8367	7.57638	6.26789	15.7151	34.3807	33.2581	17.1333	7.57218	7.33485	0
SmLINC126642-IBu	21.0186	11.7447	14.6407	12.0667	8.25192	6.50401	52.5174	34.3086	18.8841	21.9419	34.992	32.8221	37.0672	56.6576	27.6822	23.6793	20.8806	22.6251	31.5325	24.9592	30.8465	22.7084	32.5818	13.7627
SmLINC126643-IBu	601.809	221.707	196.627	0	0	54.3016	47.0469	45.3659	40.255	38.6295	69.9275	31.7006	0	5.49344	2.41877	0	1.97891	0.618465	33.7355	38.7783	28.3711	2.43346	0	3.90815
SmLNCA126645-IBu	0.795703	0	0	0.759293	0	3.70796	0	0	0	0	0	0	2.23008	0	0	0.469253	0	0	0	0	0	0	0	0
SmLNCS126666-IBu	2.00244	1.7478	1.42195	0	0	0.428596	1.47513	0	0	0	0	0	2.275	0	0	0	0	0	0	0	0	0.854606	0	0.82275
SmLNCS126708-IBu	0	0	1.32747	0	0	0	0	0	0	0	0	0	9.64022	0	2.37934	0.480926	0	0	125.926	78.6165	94.5614	12.3004	14.1841	3.15984
SmLNCS126712-IBu	2.09588	0.461957	8.92574	0	0	0.141652	1.15396	0	0	1.25503	0	0.910892	0	0	2.4152	1.45409	0	0.618722	293.817	220.256	244.428	58.4627	40.5117	17.9955
SmLNCA126742-IBu	297.238	93.937	91.4396	115.231	32.8647	116.31	131.744	117.491	54.4874	49.1641	58.7896	117.441	65.3091	53.3918	44.279	44.4838	23.9454	43.0015	150.804	94.901	68.2185	43.1848	51.3106	40.8524
SmLINC126745-IBu	0	28.7624	17.2681	0	0	0.31866	0	0	0	0	0	0	0	0	0	0	0	0	0	0	0	0	0	0
SmLNCA102557-IBu	0	0	2.15185	0	0	0.259508	0	0	0	0	3.81149	0	0	0	0	0	0	0	0	0	3.48415	0	0	0
SmLNCA102558-IBu	2.0505	8.69112	0	0	0	0	0	0	0	0	0	0	0	0	0	0	0	0	5.89441	5.71728	0	0	1.59282	0
SmLNCA102559-IBu	0	0	0	0	0	0.531884	0	0	5.50731	1.70496	4.50178	0	0	0	0	0	0	0	0	0	0	0	0	0.824013
SmLNCA126750-IBu	82.3567	91.2252	107.993	20.0777	5.09935	18.7924	13.6884	10.2425	12.6584	12.368	5.79322	6.30225	7.39146	2.75232	7.26748	7.28152	3.29317	8.65452	12.2938	20.9286	14.202	12.9642	7.77187	5.46551
SmLNCS126766-IBu	5.66456	8.77737	6.59755	1.40251	0	2.5738	6.86761	1.2619	0	0	1.39124	0	0	0	0	0.473885	0	0.627992	0	2.77978	3.43014	1.67975	0.812903	0.808437
SmLINC126771-IBu	7.6015	781.33	1364.54	1853.89	16942.9	820.592	169.065	161.337	107.194	162.955	194.376	129.019	7.45038	77.7235	2.43798	1.46078	5.23374	3.70089	105.44	90.5624	156.963	7.25643	0	5.43908
SmLINC126778-IBu	22.4689	126.117	43.4762	44.5015	28.4446	30.5777	2.90674	4.03344	20.128	9.98445	13.235	3.45643	6.8519	5.06787	2.28401	0.943026	1.42011	0.632593	11.2787	8.16353	0	4.25662	2.48898	3.27811
SmLINC126781-IBu	302.604	0	4.03489	0	0	45.9335	0	0.966883	0	0	0	0	0	0	0	0	0	0	0	0	0	0	0	0
SmLINC126782-IBu	0	18.8464	0	3.04169	0	0	11.9126	6.76833	1.81329	1.15904	1.10064	11.1066	2.5037	11.2008	0	2.9299	3.24643	3.69059	9.39006	9.14692	3.58396	4.81023	2.30385	1.54537
SmLINC126785-IBu	0	0	0	3.41951	27213.9	0	0	8.24835	0	0	0	0	0	0	0	0	0	0	6.13372	0	0	0	0	0
SmLINC126786-IBu	0	39.7065	28.0896	0	0	6.35183	23.3617	22.2807	6.48317	17.6737	14.9732	19.4249	16.8281	5.36193	18.9956	0.480411	0	0	32.8876	11.6118	20.9813	0	2.36792	1.582
SmLINC126787-IBu	0	21.8555	4.64427	0.399301	0	2.49948	4.65978	7.23863	0	3.60084	4.7124	4.93523	0	2.4844	6.78562	0	0	1.27699	0	0	3.40451	0	1.70834	0
SmLINC126788-IBu	1.60133	82.4901	42.8292	0.426195	0	9.28187	26.6401	32.9297	9.61079	11.9037	13.4758	15.2608	13.6383	5.03952	20.4928	0.941791	0	1.90249	19.6267	10.812	13.6255	0	0.835817	0
SmLINC126792-IBu	13.1928	5591.23	19778.6	6400.28	19771.2	1871.21	101.919	90.445	41.85	86.3102	75.8024	68.9808	45.3163	80.3238	45.4492	0.470535	2.15939	1.27061	223.464	207.179	211.096	6.00758	0.840375	8.26411
SmLINC126800-IBu	32.1383	5.87685	7.3555	4.98811	0	11.5051	7.06417	6.3666	5.0892	9.01173	3.58631	1.85907	12.1932	21.7781	9.60938	90.8716	130.12	87.3601	15.1908	29.5314	24.6964	101.044	104.039	76.9436
SmLINC126802-IBu	9.57072	50119.4	105902	48894.8	328383	8920.8	413.099	450.545	433.813	678.751	592.701	373.342	72.8238	734.12	26.3268	113.365	115.248	269.765	894.669	696.051	246.257	105.377	12.5514	121.986
SmLNCA126805-IBu	6.1879	0.42665	0.86775	0	0	0.654063	0	0	2.19267	0	1.26105	0	0	0	0	0	0	0.621886	0	0	0	0	0.791171	0
SmLINC126807-IBu	0	20.0785	6.92782	28.1022	48.1463	10.7708	18.7974	61.4966	22.6664	18.1955	40.9708	17.1926	34.3069	15.2282	34.2907	25.9432	10.628	24.0215	64.956	24.5362	0	32.3097	24.0128	22.0979
SmLINC126808-IBu	0	39.3712	12.1218	41.5827	104.876	25.134	37.3729	42.4964	50.2894	52.5614	32.0062	15.9491	36.6528	38.1418	25.1738	25.9554	19.0842	7.5798	11.3178	0	34.1313	28.0173	24.7829	13.075
SmLINC126809-IBu	39.6181	10.396	18.3253	39.4617	27.6645	125.446	68.3097	34.4306	71.6976	129.755	148.719	62.4336	6.81338	17.62	50.0664	20.2443	30.8221	11.4207	19.6068	21.5975	30.6529	37.6693	29.2968	47.8078
SmLINC126813-IBu	0	0	0	0	0	0	0	0	0	0	0	0	0	0	0	0	0	14.9876	0	0	0	5.81393	0	0
SmLINC126814-IBu	0	0	0	0	0	0.996272	0	0	0	0	0	0	0	7.88707	0	0.476844	0	0	0	0	0	0	0	0
SmLINC126815-IBu	7.99778	0	8.03241	1.68191	0	11.3683	19.4395	0	8.34492	10.3284	3.02504	9.49183	0	0	0	6.11763	18.695	19.6872	0	13.4644	0	12.0077	13.4324	10.7361
SmLINC126816-IBu	0.814686	0	0	0	0	0	0	6.04829	0	0	0	0	7.04349	0	0	0.951711	4.79897	0	0	8.46154	0	2.49897	6.42914	0
SmLNCA126821-IBu	3.75561	0	0	0	0	1.24619	22.3922	18.0589	17.3276	16.7572	15.5563	14.8878	7.31354	8.1639	0	45.4295	36.5224	45.8518	0	8.85593	7.05468	15.4853	16.4306	16.4906
SmLINC126822-IBu	8.40944	1.8781	1.43242	0	1.706	2.15965	22.7386	14.2867	3.877	7.38989	17.3229	23.3303	2.46642	0	0	0	0.658069	0	0	0	0	0	0	0.780309
SmLNCA126838-IBu	9.60113	4.97627	17.4818	35.4964	14.7911	27.3267	11.7657	18.0251	30.5066	29.585	35.8399	11.147	36.5877	13.6145	24.0278	14.0187	11.284	13.0105	9.11674	11.8157	28.2284	17.925	14.8607	8.63555
SmLNCA126839-IBu	18.4172	1.83427	3.2643	0	0	1.54673	0	1.04545	0.999097	2.5318	0	0	0	0	0	0	0	0	0	0	0	0.812969	0	0
SmLINC126863-IBu	224.41	13041	25716.6	16086.9	129598	3041.16	683.533	681.803	1077.27	1400.56	1342.33	557.899	90.6565	881.002	36.174	24.2163	39.0289	89.7506	1178.96	766.23	927.065	37.3888	9.35965	45.4249
SmLINC126865-IBu	30.3715	97.0287	79.7143	39.2729	528	7.0354	147.68	163.389	56.8737	129.149	115.938	128.899	14.8737	72.0312	4.86889	10.2185	24.2447	31.4748	95.9388	51.2053	42.7624	29.06	3.09554	32.6723
SmLINC126866-IBu	8.98762	1.62101	1.23635	0	0	0.248487	0	1.18921	85.196	75.9182	133.432	4.12077	0	5.25427	0	0	1.36458	2.49768	0	2.83727	0	2.49116	2.40097	1.59906
SmLNCA126870-IBu	0	1.18472	0	1.93539	0	0	10.6673	19.5284	7.21503	3.00256	10.811	16.8756	0	0	0	0	0	0	0	0	3.4451	3.33752	0	0
SmLNCA126871-IBu	0.405025	5.76437	2.73562	6.12018	1.39511	2.35619	1.36537	15.0421	0	0	1.38316	5.40297	0	0	0	0.474185	0	0	0	11.1447	6.86574	0	0	0
SmLNCA126872-IBu	0	0	0	0.48522	0	0	6.65042	0	0	0	0	4.20818	0	0	0	0	0	0	0	0	0	0	0	0
SmLNCS126873-IBu	1.19355	0.930677	1.57744	2.27788	0	1.23599	1.60858	0	0	0	0	0	2.23008	0	2.25473	0	0	0	0	0	0	0	0	0
SmLNCA102571-IBu	63.1304	0	1.79491	0	0	3.92361	2.40861	0	0	0	0	1.90214	0	0	0	2.89089	0.667626	3.10254	9.03862	0	0	0	0	3.94088
SmLNCS126895-IBu	17.9856	1.37071	1.39391	1.12039	3.31987	0.560403	1.16576	2.09881	0	1.27133	0	0	2.44656	0	0	0	0	0	3.04924	0	0	0	0	0
SmLNCA126907-IBu	4.02989	0	0	0	0	0.227037	0	0	0	0	0	0	0	0	0	0	0	0	0	0	0	0	0	0
SmLINC126925-IBu	1.63309	0	7.39164	0	0	1.1142	0	0	1.17196	0	0	0	0	5.24836	0	1.42961	0	0	0	0	0	0	0.801008	0
SmLNCA126924-IBu	0	7.581	0	3.28014	0	0	4.76981	0	0	0	0	0	0	0	0	0	0	0	0	2.93836	0	0	0	0
SmLNCA126927-IBu	2.07492	2.19718	4.02188	0	6.38481	1.61685	22.971	18.583	2.11189	2.66231	3.68152	24.8247	0	0	2.38525	0	0	0	6.01712	5.84476	7.01789	4.91205	0	1.5774
SmLNCA126928-IBu	0	0	3.708	0	0	3.63369	0	0	0	3.82502	1.18647	4.61202	4.88949	0	0	1.45162	0.662628	0	0	0	0	0	3.1242	0.784103
SmLNCA126929-IBu	0	0	4.63789	0	0	0	3.50321	5.257	6.03726	12.7406	5.92892	2.76558	0	0	0	0	0	1.23847	0	0	0	0	0	0
SmLINC126963-IBu	36.1637	54.3884	40.4185	48.1974	50.1394	34.1201	93.657	84.015	65.1495	59.1804	89.8707	108.02	50.007	61.0381	82.4728	22.9682	29.7638	19.9291	50.287	28.6994	17.3847	19.8144	15.8895	22.2633
SmLNCS126968-IBu	12.7821	4922.74	8918.98	10710.7	90496	1665.15	312.891	296.357	310.136	484.68	466.291	218.341	20.3493	287.945	0	107.233	81.6545	238.515	195.06	182.413	40.8505	87.742	13.4956	87.8105
SmLNCA126975-IBu	672.258	1647.33	3508.78	658.378	4348.37	26.1411	4.36905	12.128	6.72677	20.0188	14.7359	6.92744	50.221	417.829	34.2477	0	0	0.632778	634.014	318.128	579.629	0	0	0.819959
SmLINC100232-IBu	0	0	0	0	0	0.116035	1.38311	1.2718	0	1.56872	0	0	0	0	0	0.947111	0	0.628527	8.5975	5.54486	3.42709	3.36474	1.62956	0
SmLINC126980-IBu	6.62733	8572.66	17966	6999.25	24483.5	3118.8	1279.3	1273.83	769.372	1273.05	1423.39	1163.59	28.926	282.318	14.2782	10.1002	35.4966	12.4207	152.941	136.881	171.631	14.7589	2.36378	28.4356
SmLNCS126989-IBu	166.704	39.4058	25.647	0	0	145.814	363.372	577.316	289.298	263.332	125.91	388.884	39.7918	70.329	34.8706	403.068	275.8	562.785	162.438	78.674	24.1081	406.511	485.165	360.806
SmLNCA102585-IBu	48.6622	2.78289	0.943331	5.11839	0	12.3734	0	3.09982	5.90695	2.49834	0	0	0	0	0	0.484936	1.97988	0.618555	0	2.98071	0	0.811439	0.778476	3.90951
SmLINC126991-IBu	16.8097	252.649	61.7626	100.713	47.8549	87.2291	1.48334	4.12632	17.8987	18.7546	13.5053	0	2.27177	0	2.27611	0	0	0	0	2.70079	10.2184	1.71169	1.67327	0.824013
SmLINC100005819	6.84072	21.5871	48.743	32.7133	11.952	17.4968	66.862	59.068	73.1386	92.4736	110.881	48.4646	18.38	38.2675	16.0517	17.4757	30.9681	20.8157	14.1954	27.4294	10.249	23.7107	24.6871	33.4188
SmLINC102586-IBu	28.8798	48.3255	87.4486	83.9834	107.033	57.2925	356.805	338.237	239.473	238.557	272.613	367.155	61.6349	88.6303	82.1945	21.6858	39.087	39.2322	76.0816	116.919	92.0587	62.1802	54.8033	70.5165
SmLINC102587-IBu	74.3616	43.3875	57.7303	153.039	58.8961	96.4699	238.323	251.965	489.83	552.972	417.253	198.72	99.098	102.477	135.674	56.257	60.7137	60.5641	76.1114	51.0814	89.9262	69.7445	49.6133	55.1614
SmLINC102590-IBu	2.0353	1.98421	9.68554	14.5869	86.4519	5.59644	21.2425	17.0045	17.9371	23.896	26.913	46.204	4.69041	10.441	11.6406	0.9513	4.80449	6.88167	11.6285	0	0	7.50256	1.60897	1.60509
SmLINC127028-IBu	11.8273	0	0.816232	164.242	931.142	83.6644	35.4909	36.03	44.8563	35.4134	71.957	42.6174	9.41017	23.5727	0	13.3338	7.52582	7.49937	35.0101	19.7928	34.532	23.293	12.0335	24.829
SmLINC127030-IBu	29.4073	37.3863	24.7124	155.294	735.227	166.947	54.806	54.3432	25.3508	33.4341	39.4313	39.6526	41.8721	33.0169	53.2817	16.9881	14.4935	28.4384	196.632	164.378	205.89	43.7619	48.1954	17.9613
SmLINC127031-IBu	0	0.399772	0	46.5347	116.124	17.4037	25.0605	43.4038	9.48586	5.927	9.35945	41.7242	0	0	11.6593	2.8561	7.53391	9.37771	8.74173	42.3566	0	9.98977	11.2419	4.00741
SmLINC127033-IBu	0.408621	0	1.2378	0	0	0	0	0	0	0	0	0	0	2.62809	0	1.43034	0	0	0	5.67689	0	27.3965	10.4014	17.5863
SmLINC127038-IBu	0	0.849419	0	0	0	0	0	2.26596	0	0	0	2.95839	2.39217	16.0013	2.36501	0	0	1.24418	5.94652	0	3.48639	0.823418	2.37579	3.17245
SmLINC102592-IBu	929.346	2525.84	615.539	442.315	792.784	365.368	448.763	290.759	884.708	861.768	1063	253.265	1206.32	1038.92	1300.39	779.192	146.436	610.114	805.277	951.44	1066.54	235.321	681.769	800.367
SmLNCA127066-IBu	46.46	7.70403	23.0135	29.5256	19.247	27.4637	7.78032	17.9121	6.5756	9.57698	2.25859	9.64749	9.93604	19.4355	4.87682	5.35661	6.54089	5.55095	9.3059	12.0783	0	4.03076	5.40909	4.6614
SmLINC127077-IBu	0	0	0	44.7862	61.0175	0	6.30509	0	34.6518	102.398	55.0079	3.98583	7.15252	7.97183	0	0	0	0	0	0	0	0	1.58758	0
SmLINC127078-IBu	0	0.821409	5.01193	25.6682	26.8455	0	0	1.17311	4.59478	20.1403	6.52751	0	0	0	0	0	0	0	0	0	0	0	0	0.797666
SmLNCA127080-IBu	121.725	179.914	53.4484	57.0362	18.3693	105.236	69.2624	87.3807	128.622	137.468	84.4855	83.2108	22.6412	5.62938	22.1655	21.5188	20.0312	17.8037	53.5027	42.9391	68.2747	28.7556	20.65	18.4775
SmLINC127096-IBu	11.8014	84.6843	74.5062	20.4199	0	49.4565	12.3582	5.03524	37.1815	60.6665	26.2509	3.54639	0	5.53311	0	0	0	0	15.4511	6.01459	0	0	0	0
SmLNCA127095-IBu	6.29737	29.3383	36.9384	0	21.9959	12.5662	3.43641	8.23221	3.91768	0	0	3.61651	2.46053	0	2.41987	1.45552	0	0.618382	0	0	0	0	0	0.781382
SmLNCA127106-IBu	10.8353	4.93523	7.30004	2.75018	0	2.88895	8.2999	7.48667	4.11166	0	3.61146	3.7448	2.433	0	2.3978	3.86306	2.66015	3.71919	0	0	7.04592	1.63175	2.35009	2.35824
SmLINC127114-IBu	2512.66	863.102	917.263	966.756	566.703	611.348	6454.02	6328.4	2052.85	2255.67	3886.54	5579.63	1515.27	2258.73	1326.97	1037.74	1377.68	1115.87	6063.45	6398.17	4308.78	2913.3	2437.95	2666.51
SmLINC127115-IBu	99.0063	8.10635	6.942	0	0	2.87788	27.3426	34.9549	19.734	5.5112	8.82737	11.7827	0	0	0	0	0	0	0	14.4533	0	3.2911	5.53819	3.17003
SmLINC127116-IBu	0	0	3.07649	10.6543	5.49093	2.89813	0	12.7298	8.83032	18.843	0	0	9.26263	2.57397	0	1.89409	5.57146	0	0	13.8575	0	14.303	8.96482	0
SmLINC127117-IBu	0	0	0	2.47253	0	0	0	0	3.51832	11.7331	0	20.6832	0	10.4948	0	0	2.73229	0	0	2.83312	0	1.66204	0	4.0006
SmLINC102596-IBu	10.6242	0.811456	6.60161	0	11.7862	0.373169	0	0	0	0	1.31973	1.02908	0	2.62809	0	0.953561	1.36413	0	0	5.67689	3.45902	0	0.800107	0
SmLNCA127129-IBu	1.62992	0	0.81203	0	0	0.122402	0	0	5.93767	8.90299	9.37005	1.04433	0	0	0	0	0	0	0	0	0	0	0	0
SmLINC102597-IBu	33.5219	0	1.40669	3.95748	0	0.989706	4.62383	1.03955	2.97602	2.51557	0	3.64994	9.81319	2.73975	12.0705	0.484584	0.660862	2.4752	9.176	2.97443	10.6236	0.812234	2.33804	2.34796
SmLNCA127138-IBu	24.2176	26.9719	171.173	82.7122	32.6769	118.711	19.3745	22.0891	27.8742	44.8616	30.6319	50.9456	22.5743	5.61141	0	1.46582	3.88871	0	0	0	0	3.20244	5.36746	6.17317
SmLNCA127149-IBu	534.244	216.081	154.381	190.579	55.1808	112.824	29.8026	68.3004	42.5141	55.5919	30.2944	33.5825	27.6816	30.9725	12.3173	22.9883	20.6703	34.3747	31.484	49.0932	28.7524	20.7625	16.0565	12.3152
SmLINC127166-IBu	4.98373	0.882291	1.79446	0.540782	11.2171	0.405788	0	1.08865	2.10131	1.32509	0	0	0	0	0	0.481799	0	0	0	0	0	0.818138	0	0
SmLNCA127167-IBu	172.6	492.44	498.731	32.6021	34.6301	48.4426	32.1807	30.617	47.4367	72.1637	28.3479	31.3084	12.5539	11.2351	4.91822	6.84271	2.58984	10.4451	9.42053	9.17898	39.4854	5.59993	16.0885	7.71058
SmLNCS127182-IBu	5.39422	0	1.78655	3.23033	0	3.36665	3.6288	0	0	0	0	6.68706	2.41702	5.393	0	0.481515	0.668363	0	0	2.92181	3.50859	0.818752	0	0
SmLINC127183-IBu	1.2129	0	0.385994	0.929927	0	0.232716	1.37986	0	0	1.56436	0	0	0	0	0	0	0	0	0	0	0	0	0	0
SmLNCA127186-IBu	22.7021	0.469154	0.954188	9.20464	13.6371	5.32291	2.2755	2.04259	1.94044	4.93107	0	1.79595	2.46586	2.75475	7.27233	1.45679	0	1.85415	3.07631	0	10.6568	1.61973	2.33027	0.780414
SmLNCS127192-IBu	2.81605	0	0	0	0	0.447613	0	0	0	0	0	0	0	0	0	0	0	0	0	0	0	0	0	0
SmLNCS127195-IBu	19.3623	4.72248	8.64434	0.579105	0	2.02738	2.26197	1.01454	2.88665	3.67062	1.14889	1.78517	0	0	0	0.485958	1.31433	0	0	0	0	0	0	0
SmLINC102602-IBu	61.5695	1.43166	0.485295	0	0	0.292678	2.24075	1.00397	0	2.41828	0	4.42067	0	2.76912	0	0.973027	0.655513	0.617233	6.1865	3.01045	0	2.42235	3.87066	1.55626
SmLNCA127200-IBu	21.95	0	0	3.73354	3.16093	5.60336	9.76186	3.31356	3.20819	5.38657	6.19211	1.92758	12.0503	21.5057	14.276	5.29018	1.33969	5.58956	8.99468	11.6469	0	0	3.15202	3.9498
SmLNCA127201-IBu	7.4575	1.74358	1.7731	7.48041	0	5.21237	0	0	2.13393	0	1.23639	0	0	2.68978	4.76079	1.92414	1.33912	0	3.00007	0	0	2.45935	0	0
SmLNCA127202-IBu	9.52678	0.870763	0.885507	2.13473	0	4.93924	1.21954	0	0	1.34572	0	0	0	0	0	0.961925	0	0.621035	0	0	0	0.819941	1.57585	0.789878
SmLNCA127203-IBu	73.4595	2.48785	1.51797	8.54459	3.61682	5.64581	10.7993	7.71125	10.8384	26.5653	0	11.0751	7.5174	14.0137	9.82116	7.32677	7.78501	10.4533	0	9.1564	3.58564	9.61445	6.13932	4.63326
SmLNCA127204-IBu	28.875	14.432	24.7976	0	0	8.54643	0	0	0	8.08364	6.58455	0	0	0	0	0	0	0	0	0	0	0	0	0
SmLNCA127214-IBu	9.67922	0	0	0.456438	0	1.48501	0	0	0	1.59353	0	0	2.30738	2.56365	0	0	0	0	2.85313	2.75854	0	0	0.818427	0
SmLINC127216-IBu	2.02863	0.777464	0.790637	0	0	0.119173	0	0	0	0	0	1.06969	0	0	0	0.474677	0	0	0	0	3.4378	0.836904	2.42646	0.805606
SmLNCA127225-IBu	1.1934	0	0	0.376998	0	0.566492	0	0	1.53209	0	1.63479	0	0	0	0	0	0	0.642043	0	0	0	0	0	0
SmLNCS127252-IBu	2.05313	0	0.423709	6.12745	0	3.70456	2.54095	2.31161	1.12894	1.41563	0	3.01209	0	0	2.35399	0	0.677182	0.622984	0	0	0	0	0	1.59137
SmLNCA102606-IBu	0	0	0	0	0	0	4.05291	3.71594	2.44581	0	2.73775	2.13784	0	0	0	2.84828	4.83273	0.626803	0	0	0	2.51028	0.808654	0.805503
SmLNCS127261-IBu	11.8375	12.0995	21.7378	8.40142	5.85789	3.21488	6.54317	8.36506	3.52088	10.2734	1.32672	7.24299	0	2.6232	2.33637	0	0	0.624677	0	2.83251	0	0	0	0
SmLNCA102607-IBu	2.4438	0	0	0	0	0.122076	1.32366	0	3.57349	0	0	1.04687	2.34739	2.61297	0	0.95163	0	1.2508	0	2.81986	0	0	0	0
SmLNCA127275-IBu	12.3001	138.804	244.631	0	0	0	0	0	0	0	0	0	0	0	0	0	0	0	0	0	0	0	0	0
SmLINC127276-IBu	6.08288	647.886	860.62	0	0	0	0	0	0	0	0	0	0	0	0	0	0	0	0	0	0	0	0	0
SmLINC127281-IBu	0	24.4357	12.9216	11.3887	14.2085	9.29189	0	0	0.92262	2.35533	1.11471	0	0	0	2.44622	0.487671	0	0	3.11622	3.03449	0	0	0	0.774809
SmLNCA127315-IBu	55.6728	6.50472	22.3885	52.7844	32.735	16.2654	1.07472	0	21.5357	24.1109	10.9235	0.847791	0	0	0	0.977356	0	2.45822	0	0	0	3.20134	0	1.54277
SmLNCA127321-IBu	31.1912	4.28313	12.5829	3.50166	3.45857	3.79432	1.12315	2.01347	1.906	0	3.42308	0	0	0	0	0.97274	0	0.617371	0	0	0	0	0	0
SmLINC127327-IBu	2.84981	0	2.01921	0.486567	11.5349	0.852218	0	2.42751	0	0	5.37945	2.09882	0	0	0	0	0	0	5.81553	0	0	0	0	0.802447
SmLINC127333-IBu	3.79934	0.480079	1.46461	1.76627	0	1.32496	2.22881	0	8.48504	8.40753	15.8514	4.3969	4.96397	0	0	1.46045	1.96369	1.85078	6.19818	6.03312	0	0.806584	0	0
SmLINC127334-IBu	0	0	0	1.13326	28.5429	0	0	0	0	0	0	0	0	0	0	0	0	1.23741	0	0	0	0	0	0
SmLINC127336-IBu	0	1.83504	3.26568	0	0	0	0	0	0	1.26529	0	0	0	0	0	0	0	0	0	0	0	0	0	0
SmLNCA102611-IBu	0	0	0	0	0	1.00622	0	17.3762	1.94243	0	6.93913	6.29047	0	0	0	0	0	0	0	0	0	0	0	0
SmLNCA102612-IBu	0	0	0	1.1487	0	0	21.6493	0	0	2.47015	0	3.59727	0	0	4.84637	0.971007	0	3.09063	0	0	0	0	2.33101	0
SmLNCA102614-IBu	3.36484	0	0	0	0	0	0	0	0	0	0	1.79183	0	0	0	0	0	0	0	0	0	0	0	0
SmLNCA127338-IBu	21.2199	8.42995	10.0854	3.64945	7.20892	3.80175	17.3299	3.86821	18.1363	13.9108	14.3103	8.5447	0	0	0	2.44155	0	5.53597	9.38962	0	7.16775	0	0	3.86354
SmLNCA127339-IBu	64.6179	38.6094	30.5943	7.38093	0	10.9178	20.3827	21.051	13.4269	19.4746	18.5366	21.156	30.1288	2.80869	46.7222	4.88762	3.88485	1.84327	6.28019	3.05957	28.7163	4.80003	2.2984	6.93964
SmLNCA127343-IBu	17.6743	6.6028	5.27572	0	0	2.16934	3.39699	3.04765	0	4.90149	0	0.893656	0	0	0	2.42943	1.31474	0.617808	3.08158	2.99828	0	4.04564	2.32786	2.33915
SmLNCA127349-IBu	121.179	555.21	261.882	30.1737	60.2112	69.5851	284.004	409.092	154.651	161.328	120.915	369.438	316.444	146.098	250.881	126.601	106.155	137	116.222	165.276	150.785	87.1808	98.0406	63.9847
SmLNCA127350-IBu	33.0784	478.225	379.417	71.4297	136.316	59.4792	386.101	304.074	120.374	154.971	180.165	239.395	185.037	120.243	213.256	55.6442	44.2063	73.2317	153.147	115.678	265.022	80.246	43.8192	59.5519
SmLNCA127356-IBu	0.407439	1.99494	1.62299	0	0	0	1.32129	4.83216	0	0	1.33937	3.13491	0	0	0	0	0	0	0	0	0	0	0	0
SmLINC127357-IBu	34.8194	9.45459	8.09646	15.8698	5.42565	5.79886	43.1941	45.3002	6.32182	8.0844	2.19501	34.9268	5.0117	2.8028	2.45533	4.39609	3.89243	5.53407	3.1331	15.261	0	4.80715	6.90661	2.3166
SmLNCS127358-IBu	0	4.03547	0.911954	2.1988	0	0	4.74547	0	0	5.19952	1.20449	9.36734	0	2.71498	2.39743	0	0	2.47955	0	0	0	0	0.783453	0
SmLNCA127362-IBu	0.398817	1.32189	2.68861	0.80911	1.19893	2.83612	0	0	0	0	0	0	0	0	0	0	0	0	2.7727	2.66563	0	0	0	0
SmLNCA127370-IBu	21.849	42.5637	54.2241	0	0	0	0	0	0	0	0	0	0	0	0	0	0	0	0	0	0	0	0	0
SmLINC127384-IBu	0.398783	0	0	2.4229	3.59025	0.606635	0	0	0	0	0	0	0	0	0	0	0	0	0	0	0	0.864842	2.55274	0
SmLINC127388-IBu	0.799647	0	1.74347	5.87753	17.4183	15.7648	0	0	5.57155	3.44741	1.51433	0	2.26644	0	0	0	0	0	0	0	0	0	0	0
SmLNCS127395-IBu	45.9092	3.31731	5.30114	2.32457	1.72197	6.83005	2.25485	5.05494	0	2.43739	3.43595	0	0	5.52656	0	0	0	0.617578	0	3.00327	0	0	0	0.779074
SmLNCA102620-IBu	0.405369	9.27713	1.57239	0	0	0	0	0	0	0	0	0	0	2.59009	0	0	0	0	0	0	0	0	0	0
SmLINC127404-IBu	0	1.57163	0.399565	0	0	0	6.69672	0	0	1.50941	0	2.1191	2.33879	0	0	0.950356	0	0	2.89805	2.80693	0	6.6816	2.41961	2.41206
SmLINC127405-IBu	0	0	0	1.04969	0	0.393871	3.71597	0	0	1.37202	0	0	0	0	0	0	1.34494	0	2.98166	0	3.49174	4.11134	4.74341	1.58406
SmLINC127406-IBu	3.36114	5.1431	0.950936	0	0	0.430114	1.14129	0	0	0	0	0	7.39023	0	0	0	0.658722	1.23641	0	2.9892	0	0	1.55455	0
SmLNCA127411-IBu	1.61	4.40048	4.10214	0.449142	1.33101	0.562059	0	0	0	0	0	0	0	0	0	0	0	0	0	0	0	0	0	0
SmLINC127424-IBu	2.3935	0	0	0	4.81311	4.37119	38.3672	12.8562	33.046	33.7268	32.5943	13.4047	0	4.98562	11.3252	4.6994	9.46197	6.37408	0	0	0	26.779	11.0408	22.4674
SmLINC127425-IBu	0	0.328052	0	6.82684	0	0	10.8281	27.3816	5.80471	16.1252	26.5968	22.1157	11.2434	0	0	9.86559	18.2681	0	13.8441	10.6423	0	34.6322	29.8382	23.357
SmLINC127426-IBu	66.0743	0.415474	8.87272	254.585	360.605	199.225	229.277	224.888	98.5567	124.973	180.878	209.393	168.721	105.917	155.259	144.387	98.264	90.9758	79.6801	111.646	173.637	100.849	97.0757	91.5475
SmLINC127427-IBu	1.24462	14.482	5.80162	43.0362	0	4.7095	0	0	0	0	7.37207	2.86805	9.66566	0	0	1.92586	2.67393	7.44864	0	0	0	0	0	5.52208
SmLNCA127433-IBu	94.1928	5.29838	2.93893	48.439	105.02	30.1321	73.3344	56.702	62.9109	72.996	58.7051	54.3597	7.45275	27.7679	17.0702	9.25266	12.4266	8.63456	6.20461	3.01992	17.84	8.061	9.27207	9.32221
SmLNCA127436-IBu	18.6398	24.5127	30.4115	33.673	14.2535	19.0934	36.1001	23.4658	101.107	97.4113	57.807	18.9879	9.9845	5.58214	7.34351	5.85377	1.95354	3.0789	0	0	3.57783	8.03471	18.4762	17.0359
SmLNCA127441-IBu	17.138	27.781	12.9678	11.7259	0	7.4013	23.3853	18.9529	2.01612	6.38094	13.0605	15.6926	139.317	128.257	115.525	90.9588	113.33	95.3711	100.514	103.64	134.255	51.2749	46.87	51.7574
SmLNCS127446-IBu	3.75905	1.36092	0.46132	0	0	1.53009	0	0	0	0	0	0	0	0	0	0	0	0	0	0	0	0	0	0
SmLINC127465-IBu	8.8431	5.80007	8.47893	4.43971	0	3.5559	4.29994	0	2.63711	0	0	3.4074	0	5.09019	4.57969	0	0	0	0	0	0	0	0	0.816616
SmLINC127467-IBu	2.01283	3.30402	11.5734	4.94607	0	2.25073	0	18.3204	0	3.234	5.7443	0	0	0	0	0	0	0	0	0	0	0	0.822047	0
SmLINC127468-IBu	0	4.03378	3.3563	12.1268	21.2961	0	0	0	0	0	0	0	0	0	0	0	0	0	0	0	0	0	0	0
SmLNCS127469-IBu	46.6569	282.151	23.3545	24.7129	47.6827	23.7138	1.13877	2.04464	1.94287	6.17083	2.31342	4.49394	0	2.7539	4.8471	0.971079	0.658346	0.618096	6.15063	2.99175	3.55166	0	0	0.780544
SmLNCA127475-IBu	0	78.327	140.478	381.3	0	791.164	42.7764	50.4632	0	0	0	0	781.841	555.707	777.822	1114.94	742.985	642.195	21.6164	0	39.1541	0	412.274	259.355
SmLINC127500-IBu	2.51813	118.083	63.8232	2.28017	0	1.28299	0	1.03082	5.88933	2.4916	0	0.905549	0	0	0	0	0.659604	0.618456	0	2.98318	0	0.811122	0.778129	0.781602
SmLINC127501-IBu	4.20781	30.1699	41.7064	4.04646	0	0.867322	0	0	5.78628	13.4864	5.75365	0	0	0	0	0	0	0	0	0	0	0	0	0
SmLNCA127505-IBu	25.0165	21.1984	7.01859	17.5355	0	30.9922	13.0637	22.3676	2.7393	0	11.0634	28.3426	0	8.38644	7.35199	2.92836	2.60109	0	21.8709	0	21.4848	2.40788	8.4583	6.18847
SmLNCS127513-IBu	5.78635	1.2922	1.75211	0	0	0.924461	0	1.11637	0	0	0	0.973079	0	0	0	0	0	0	0	0	0	0	0	0
SmLINC127519-IBu	31.196	7.06981	8.03538	1.52898	0	7.01269	2.54531	3.47417	4.52605	0	9.03617	3.01744	0	0	0	1.43446	0	0	0	0	0	0	0	0
SmLNCA127525-IBu	1133.89	4237.54	2929.31	802.447	748.09	479.093	690.087	258.028	67.946	129.257	292.394	458.712	1042.02	1546.68	1214.1	659.441	789.114	677.439	3448.12	3877.59	3285.79	1936.11	1423.74	1794.39
SmLINC127544-IBu	302.328	0	0.6266	0	0	0	0	0	0	0	0	0	0	0	0	0	0	0	24.6495	18.3492	6.82633	0	0	0
SmLNCA127563-IBu	49.318	127.574	88.5863	19.8477	19.0269	20.8739	59.5139	63.4084	47.6354	56.9904	52.4756	45.1935	24.7611	22.1362	14.5933	10.214	8.52684	14.8166	37.0894	27.0709	32.05	13.7328	12.3924	11.6771
SmLNCA127565-IBu	9.12108	2.6244	3.55844	18.2297	3.17755	16.8982	9.71413	12.0833	4.24904	6.69212	4.92979	11.5083	4.82789	2.69284	4.76493	14.919	6.02113	11.1754	6.00743	8.75208	14.0231	7.37382	7.87196	12.6286
SmLINC127567-IBu	0	0.420935	0.856127	1.54768	0	0.129058	0	0	2.22972	1.39929	5.1069	0	0	0	0	0	0	0	2.9642	0	3.48079	0	0	0.794296
SmLNCA127573-IBu	153.699	174.265	283.334	114.967	27.62	114.499	55.2975	60.6507	112.348	118.992	70.2631	52.0051	17.6202	56.3298	22.1757	132.56	60.7023	126.435	34.6429	46.04	21.5673	51.0969	58.8599	36.1683
SmLINC127585-IBu	45.3855	147.193	141.271	182.47	218.126	88.9164	253.74	219.84	78.3678	85.714	131.306	207.959	59.5134	93.9939	36.5975	46.7097	48.8299	34.754	53.7098	62.7734	58.0084	45.0298	41.3532	49.0681
SmLINC127586-IBu	10.4566	0	3.70384	72.7094	56.842	9.26658	88.5303	77.7699	9.18564	9.77718	20.2336	65.6214	13.7707	12.741	11.4576	9.44358	11.2779	1.89327	5.67108	19.1738	10.2453	13.5612	14.8321	17.9487
SmLINC127587-IBu	4.79867	19.9179	81.7211	0	0	11.4735	32.8976	33.3077	79.2767	58.5278	46.8881	46.2726	0	7.53574	11.3663	4.70587	12.2237	8.25592	5.59059	5.38576	0	12.8654	4.19763	4.95513
SmLNCA127588-IBu	175.88	152.251	260.414	106.543	185.059	219.983	74.3068	112.429	136.768	150.784	130.251	79.0064	115.363	64.5207	88.4478	60.5844	36.9483	54.0938	53.3121	48.8843	25.111	39.2344	43.7121	40.1301
SmLINC102639-IBu	3.2928	0	0.857927	1.03397	0	1.93994	8.79248	6.8465	1.11197	5.58374	1.27431	4.96248	0	5.32186	9.44413	1.91599	0	0	0	0	0	1.64881	0.793073	0
SmLINC102640-IBu	0	0	0	0.916588	0	0.114694	0	0	20.4154	6.34821	4.24269	2.21195	0	0	0	0	0	0.629302	0	0	0	0	0	0
SmLINC102641-IBu	5.87625	0	0	4.5628	0	1.42632	1.14669	0	0	0	4.65865	0	0	0	0	0	0	0	0	0	0	0	0	0
SmLINC102642-IBu	0	0	0	2.09482	0	1.96508	0	0	0	0	0	0	0	0	0	0	0	0	0	0	0	0	0	0
SmLNCS127597-IBu	4.04611	0.381625	0	0	0	0.467963	0	0	0	0	0	1.08718	0	0	0	0	0	0	0	0	0	0	0	0
SmLNCA127609-IBu	5.81072	0.879568	0	3.23463	0	1.61814	0	0	0	0	1.22626	2.86228	0	5.39536	0	0	0	0.62064	3.00939	0	7.01896	0.818563	0	0
SmLINC127611-IBu	411.924	1079.78	569.303	73.0722	27.5227	311.947	178.123	212.028	269.124	332.134	232.014	123.675	30.1798	30.9522	54.1706	19.5608	25.2078	22.1037	106.971	55.1881	75.45	30.3599	20.6552	22.3319
SmLINC127614-IBu	0.799565	0.684697	0.696306	0.419168	0	0.734547	1.49881	5.56585	1.395	0	0	0	0	0	0	0	0	0	0	0	0	0	0	0
SmLNCA127638-IBu	38.5457	4.89876	4.98165	3.00419	0	1.95294	3.28404	0	7.36001	1.17461	1.11242	3.4547	7.48685	0	0	1.46334	2.60522	0	0	0	0	3.21435	6.15973	2.32341
SmLNCA127662-IBu	5.34635	0.420034	1.28144	0	0	0.772688	0	0	0	1.40271	0	0	0	2.65728	0	0.478741	0	0	0	0	0	0	0	0
SmLINC127679-IBu	61.4927	126.002	270.636	0	18.3977	169.815	588.214	482.37	450.163	463.763	778.283	352.441	87.1	96.6835	98.4449	44.8399	73.4506	42.3102	62.2878	101.166	54.6178	56.8544	55.3083	71.0634
SmLINC127680-IBu	48.2935	54.2116	93.1256	19.7399	0	159.108	142.131	183.577	86.1015	72.9258	139.55	226.333	39.0666	51.039	43.5774	18.4225	28.143	18.2905	36.9186	5.48788	30.7487	12.6994	15.6292	19.5581
SmLNCS127683-IBu	3.28952	0	1.70711	0	0	0	0	0	0	0	0	0	0	0	0	0	0	0	0	0	0	0	0	0
SmLNCA127690-IBu	236.958	712.906	54.1701	39.0822	12.6657	61.0688	20.509	29.8657	17.15	25.3956	12.0678	15.3275	7.51844	16.8189	0	6.83863	8.4326	12.2974	18.8011	21.3686	10.7577	19.2269	14.5792	6.17705
SmLNCA127694-IBu	0	508.338	368.372	0	0	0.116035	0	0	0	0	0	0	0	0	0	0.947111	0	0	0	0	0	2.52356	1.62956	0
SmLINC127701-IBu	125.488	548.153	176.65	27.2218	0	287.209	155.312	137.038	70.2699	91.9606	119.481	132.181	275.886	211.147	309.822	205.543	121.597	168.348	186.242	151.086	306.936	130.546	98.866	97.0754
SmLNCS127704-IBu	1.20623	0.726724	1.47808	0	0	0.334155	0	0	0	0	0	0	0	0	0	0	0	0	0	2.73719	0	0	0	0
SmLNCA127706-IBu	0	0.386228	0	0	0	0	0	0	4.93118	3.07347	1.37728	2.15162	0	0	0	0	0	0	0	0	0	0	0	0
SmLNCA127707-IBu	6.49551	83.1241	7.14358	55.4622	28.337	22.7315	82.1856	85.2049	51.1832	36.4857	90.1055	102.333	14.0073	28.5697	9.28038	10.9218	6.20779	9.3991	49.1632	53.2097	17.1977	17.5617	8.88777	13.6853
SmLNCA127712-IBu	17.87	29.2094	27.9037	13.5633	3.21525	50.073	1.20096	0	1.0463	0	1.21912	1.8968	0	0	2.38952	4.82002	4.00297	10.5467	0	5.86024	3.51372	4.08858	3.14164	2.36339
SmLINC127714-IBu	1.60468	10.3182	3.61832	6.53582	7.74751	7.08918	17.4576	13.4601	1.34355	4.99862	0	11.534	2.28333	2.53312	0	0	1.42073	1.89806	0	0	3.40983	0	0	0
SmLNCA127721-IBu	22.9509	358.101	202.976	130.104	452.779	55.8017	84.8547	54.1767	106.004	135.347	122.057	42.8024	58.5083	16.3278	33.6238	7.24938	5.97639	6.8158	27.3334	26.5678	67.0194	7.33513	5.47687	7.06739
SmLINC127727-IBu	104.746	114.978	43.1563	11.5001	3.58685	19.9755	8.70172	3.88636	6.38431	4.66136	3.31624	4.29065	2.50043	2.79625	2.45116	4.39292	3.25056	8.00019	3.12533	3.04405	0	5.61734	1.53755	3.86709
SmLNCA127773-IBu	40.8043	37.5638	30.0501	1.22875	7.28155	11.2126	9.66441	10.5369	8.96309	19.4982	15.2802	6.7766	20.0801	8.42346	29.5021	5.37589	3.88598	3.68696	18.8343	9.17543	3.58897	8.80201	2.29897	4.62744
SmLNCA127774-IBu	57.8456	182.675	141.818	26.2179	53.4107	22.4048	39.3832	62.4866	47.7127	18.3352	31.5008	36.7531	41.2724	18.9653	21.5425	4.82434	6.66115	6.20131	69.5289	64.6229	59.8104	0	7.05956	19.6737
SmLNCA127775-IBu	4.16958	0	0	0	49.021	7.99944	0	8.53326	0	0	0	0	0	0	0	0.483043	3.9879	3.71864	0	20.634	0	0	0	2.35729
SmLNCA127776-IBu	71.671	87.8836	31.4624	184.7	327.4	123.325	106.773	147.688	98.7576	149.486	143.334	140.51	7.29762	0	21.5769	5.79412	5.32105	0	0	23.5543	0	0	8.61798	0
SmLNCA127777-IBu	0	1.77819	84.5381	25.6138	87.2022	36.2578	87.304	56.1543	100.906	70.9094	71.6313	20.7767	48.5221	37.9025	23.9221	0	14.6621	9.92355	12.0826	0	7.03348	6.53686	3.92368	0
SmLNCA127778-IBu	19.5646	24.5375	0	7.65702	0	1.91513	15.4956	0	0	16.999	36.3025	42.3542	0	0	16.7608	21.2308	0.665909	3.72047	0	0	0	0	10.1946	11.0151
SmLNCA127779-IBu	13.3789	0	7.88196	14.5338	24.8455	9.50646	5.84038	9.46567	6.03974	14.0198	36.7698	17.5205	9.77991	10.9193	21.6669	12.5812	10.6013	10.5272	0	0	14.135	28.4809	10.1531	7.84074
SmLINC127788-IBu	20.932	34.8803	16.8019	85.5331	55.0244	33.2122	25.5408	28.2031	22.954	22.764	30.6527	24.7441	39.198	30.0924	74.7521	40.1969	39.6943	53.2329	33.5926	53.45	70.7629	43.8943	71.763	34.4626
SmLINC127792-IBu	2.44068	13.4363	7.63573	0	0	0	0	0	0	0	0	0	0	0	0	0	0	0	0	0	0	0.834268	0	0
SmLNCA102665-IBu	58.1025	247.828	167.855	15.6593	37.8074	7.54153	68.8971	46.5989	147.904	164.898	146.862	38.3289	190.312	96.6559	133.575	11.1789	3.28465	6.17674	70.9407	90.0359	135.175	2.4262	6.97971	12.4695
SmLINC127810-IBu	14.7467	17.5689	27.5237	5.24064	13.8031	4.077	6.75256	3.02699	15.2907	12.1598	17.1496	3.55262	0	0	2.43084	1.94501	5.25044	1.85245	0	3.0053	10.6789	13.7389	1.54982	3.89404
SmLINC127811-IBu	69.9889	30.1473	11.5593	3.63715	3.59232	6.82018	18.4667	16.4929	10.0145	12.7978	27.5992	12.8548	5.00283	2.79745	0	0.976334	1.94959	1.23062	0	6.09108	0	4.01123	1.53706	0.773197
SmLINC127823-IBu	0	0.440357	0	0	1.59956	0	1.20661	8.7256	1.0531	1.32787	1.22478	0.952911	0	0	0	0	0.667945	0	0	0	3.51035	0	0	0.788434
SmLINC127827-IBu	0.411224	8.39703	2.13481	137.387	33.545	1.28725	0	0	0	1.40341	0	0	0	0	0	0	0	0	0	0	0	0	0	0.794654
SmLINC127841-IBu	0.401706	2.52229	0.366435	140.772	14.3853	0.552268	0	0	0	0	0	0	4.57924	0	0	0	0	0	0	0	0	0	0	0
SmLINC127843-IBu	5.77992	20.1329	18.7314	159.611	48.2299	2.88942	2.47644	4.49141	2.18168	8.22859	10.0516	4.89094	19.1874	5.34872	2.37001	2.39971	6.72409	4.35203	0	8.68475	0	0	0.790507	1.58396
SmLNCA102671-IBu	284.613	10.2397	9.93973	3.99501	0	1.99812	12.6062	31.9169	15.6813	9.95282	18.6238	18.0913	22.1413	21.9834	16.937	0	0	1.23681	58.2973	71.6261	113.513	2.43288	2.33386	0
SmLINC127863-IBu	2.01335	29.0661	34.797	33.7981	46.7407	3.9475	1.41615	2.61185	7.79152	1.61351	0	3.36553	0	0	0	6.14278	2.1077	3.7824	0	5.49519	6.83563	11.8424	4.10762	9.77025
SmLNCS127872-IBu	0	0	0	23.3074	16.5158	2.40846	1.27947	1.16506	0	0	0	0	2.37294	0	0	2.38912	0	1.24672	0	0	0	0	3.1863	0
SmLINC102672-IBu	14.5674	0	0	1.63971	0	0.410116	0	2.15319	1.03635	0	0	0	0	0	2.39401	0.482476	0	0	0	0	0	0	0	0
SmLNCA127880-IBu	1.20623	0	0	0	0	1.22524	0	0	0	0	0	0	4.58767	0	0	0.944183	0	0	0	0	0	0	0	0
SmLINC127881-IBu	5.61332	1.76963	0.359925	0	0	1.95279	0	0	0	0	0	0	0	0	0	0	0	0	0	0	0	0	0	0
SmLINC127885-IBu	1.64236	14.576	22.8696	0.510382	0	1.27684	5.08398	17.3459	10.1661	5.66546	1.28922	2.00896	9.5121	10.5997	7.0612	0.478239	1.35452	5.60699	5.90695	5.73034	6.94833	0	1.59059	1.59149
SmLINC127898-IBu	96.0062	292.407	151.214	12.2415	9.06792	241.167	109.882	123.046	50.4114	57.5754	49.2712	109.627	120.366	61.7088	110.551	100.156	26.5795	78.0702	43.899	64.1526	86.0901	50.4481	74.3935	27.7845
SmLNCS127896-IBu	2.83758	0	0	0	0	0.948015	0	0	0	0	0	0	0	0	0	0	0	0	0	0	0	0	0	0
SmLINC127915-IBu	7.49795	0	1.36569	0	9.75707	1.09808	1.1882	0	1.03092	0	0	0	0	0	0	0	0	0	0	0	0	0	0	0
SmLNCA127917-IBu	13.6045	0.50159	0	0	0	2.76883	1.07246	0	0	1.14516	0	0	0	0	0	1.9551	1.94226	0	0	0	0	0	0	0
SmLINC127918-IBu	0	0	0	0	0	0	14.5421	11.0245	1.8954	0	1.13648	23.834	2.47907	2.77057	0	5.35264	1.96571	14.1943	0	0	0	5.65039	4.64315	8.55679
SmLINC127919-IBu	0	0	0	0	0	0	10.947	12.5659	1.24315	0	0	3.24906	0	2.5838	0	0	0	3.1386	0	0	0	0	0	2.42328
SmLINC127928-IBu	0	0	0	1.59105	0	0.298786	0	0	1.46345	0	0	0	0	0	0	1.87856	1.4664	5.11003	0	0	0	0.867575	0.855294	0.835936
SmLNCS127929-IBu	660.026	1895.31	4.46158	0	0	0.134521	0	0	0	0	0	0	0	0	0	0	0	0	0	0	0	0	0	0
SmLINC127930-IBu	0.41832	13.7153	6.97373	5.60531	0	3.50462	8.15576	2.0975	3.00913	0	4.73258	0	12.235	2.73225	2.40906	5.80874	14.5676	1.23828	9.14958	5.93056	7.07116	30.0949	32.0047	13.3234
SmLINC127931-IBu	17.7011	1.42681	0	1.74973	0	17.5012	4.49515	7.05155	5.72248	3.64129	0	4.43426	0	8.29888	7.29519	5.34971	1.3121	3.08701	0	0	7.12119	0	3.09864	4.67154
SmLNCA127949-IBu	13.2986	0	0	5.96786	0	0	0	0	0	0	0	3.7936	0	0	4.77904	0	2.00148	6.82435	0	0	0	4.08858	3.92705	3.93899
SmLINC127956-IBu	16.7659	531.515	266.734	417.863	2571.99	309.113	15.0066	10.3793	42.5732	80.3565	67.9964	5.46723	105.539	63.0446	101.429	2.90805	1.9819	3.09369	110.168	56.5447	131.061	3.24813	1.55825	2.34738
SmLNCA127977-IBu	5.89278	16.9996	31.2133	5.21154	0	9.84651	0	0	0.962309	0	0	0	0	0	0	0	0	0	0	0	0	0	0	0
SmLINC127975-IBu	100.923	69.9957	28.6632	151.501	52.9137	83.2618	2.27278	1.01994	14.5292	14.771	10.3889	0.896892	81.4042	30.3146	48.4971	11.1704	13.8177	14.8318	67.7079	101.801	71.0617	23.4808	19.4139	10.9234
SmLNCS127987-IBu	2.42363	1.50833	2.30084	0	0	0.462388	0	0	0	0	0	0	0	0	0	0	0	0	0	0	0	0	0	0
SmLNCA102682-IBu	4.00232	0	1.05879	0.849895	0	0.319131	1.48334	0	0	3.40993	7.50297	0	0	0	0	0.470846	0	0	0	0	0	0	0	0
SmLINC128003-IBu	15.3236	13.9239	13.2747	2.66682	0	3.73557	1.22023	1.10452	1.0694	0	0	0.963788	0	0	0	0	0	0	0	0	0	0	0	0
SmLNCS128014-IBu	17.2374	6.56931	6.20332	10.3571	0	10.0722	2.27513	9.19002	7.76004	2.46503	3.4665	7.18261	2.46598	0	0	4.85605	3.94899	3.09022	0	5.98594	3.55238	5.66888	2.33019	5.46273
SmLINC128015-IBu	0	11.7842	4.31411	3.46811	5.13818	0.722711	0	2.0329	0	11.0353	0	3.57643	0	0	0	0	0	0	0	2.9977	0	0	0	0
SmLINC128016-IBu	5.0406	0	5.22406	0	0	0.429612	1.1425	0	4.8794	3.71783	2.32092	0	0	0	0	0	0	0	0	0	3.5494	0	0	0
SmLNCA128023-IBu	0.417756	2.27048	1.38535	188.734	145.173	2.5063	23.449	54.9192	29.3452	23.0506	30.9533	23.1409	7.32597	13.6312	9.62013	1.45092	4.64238	2.47763	57.8139	32.5379	17.6554	96.8992	84.4113	18.0452
SmLINC102683-IBu	6.72406	6.55503	3.33299	0	0	1.86647	0	4.09347	2.91805	6.178	1.15776	0	2.46443	0	2.42298	0.970965	1.31701	1.23628	0	5.98138	10.6531	0	2.33118	0
SmLINC102684-IBu	7.57239	7.06253	11.0125	0	0	0.433137	0	0	0	8.59409	1.15198	0	0	0	0	0	0	0	0	0	0	0	0	0
SmLINC102685-IBu	0	3.69634	0	2.51649	1.49142	0.251835	2.57461	4.69243	3.44609	0	2.611	0	0	0	0	0.477449	0.679792	0.623706	11.7587	2.8508	10.3978	1.65669	6.3824	1.59533
SmLINC128030-IBu	0.403879	0.376719	0	0.461464	2.73501	1.50131	0	0	0	1.57622	2.81255	0	2.3135	2.57131	0	0.473372	0.697271	0.62883	0	0	0	0.841993	0.815871	0
SmLINC128034-IBu	0	0	0.3874	0	0	0.583911	0	0	2.503	0	1.39334	0	0	0	0	0.947613	0.694851	1.8844	0	0	0	0	0	0.808695
SmLINC128060-IBu	9.52794	49.663	19.0497	0.534002	0	1.06858	0	0	0	0	0	0	2.41095	0	2.38005	0	0	0	0	0	0	0	0	0.789813
SmLNCA128061-IBu	14.6195	0.907587	0.461475	0	0	2.08719	0	0	0	0	0	0	0	0	0	0	0	0	0	0	0	2.44311	0	0
SmLNCA128062-IBu	9.09765	0	0	2.11746	0	0	1.22881	1.11326	2.15929	0	0	0.970645	0	0	0	4.80451	2.68423	2.48546	2.99046	0	0	1.64214	0.789197	0.790924
SmLINC128072-IBu	0	0	0	0	0	0	0	0	0	0	1.29366	0	7.12602	2.64671	7.05485	1.91208	0	0	32.4466	48.6409	38.1909	5.78784	5.57183	3.18501
SmLINC128076-IBu	20.3386	0.4399	0.447348	7.01023	68.7096	14.1624	0	2.18382	2.109	1.3295	0	0	2.41821	5.39583	4.77178	6.26099	1.33621	6.20629	0	0	0	1.63705	0.786324	0.788562
SmLINC128095-IBu	0.814232	2.38268	0.403841	1.4597	0	1.58269	0	0	0	0	2.68973	2.09882	0	0	0	0.475689	0.686229	0	0	0	3.44781	0	0.804336	1.60489
SmLNCA128098-IBu	6.0057	4.18272	5.31704	0	0	1.17526	0	1.37036	0	0	4.48691	0	0	0	0	0.470943	0	0	0	0	0	0	0	0
SmLNCA128106-IBu	0	2811.29	1067.71	0	0	5.9341	0	7.5775	0	18.8985	11.4623	0	11.1365	0	0	0	0	0	0	18.3399	0	0	0.872186	0
SmLNCA102700-IBu	11.7143	3.65957	2.79114	38.1387	141.263	28.0535	46.5793	48.2134	11.025	5.07821	21.285	35.8514	12.2372	0	12.0471	35.3391	15.8897	36.5279	15.2523	8.89773	0	25.2121	34.3426	15.6731
SmLINC128118-IBu	0.398067	0.949411	17.0575	0	0	0.484963	0	0	1.49774	0	0	0	0	0	2.25714	0	0	0	0	0	0	0	0	0
SmLINC128126-IBu	1.64175	1.66269	1.69085	0	0	0.382328	3.81957	1.15866	0	0	1.29141	2.01248	0	0	2.35268	0.47813	0.677606	0	5.9032	0	3.47304	0	0	0
SmLINC128127-IBu	28.7839	82.934	43.657	78.9803	24.8205	223.058	31.8616	20.631	3.69835	4.71981	8.93146	18.204	24.9285	13.9357	14.6718	5.85108	4.56385	6.16059	15.5727	21.2291	10.7255	7.2379	5.39446	1.55012
SmLINC100244-IBu	1.21102	1711.18	2124.47	581.939	1644.15	721.166	139.313	182.072	174.253	181.973	128.383	159.959	13.8675	7.70562	11.5144	8.04485	9.77372	10.0657	14.2941	11.059	13.696	25.278	11.4348	17.843
SmLINC100245-IBu	24.9701	43.862	45.5954	45.4274	462.256	108.502	28.591	28.5184	16.6628	28.3502	22.3483	57.2638	4.98436	5.57264	4.88955	7.80069	5.86928	7.39339	3.11357	6.06344	7.14919	21.7178	6.1664	11.6281
SmLINC100246-IBu	0	62.7868	71.9328	214.236	1144.18	19.2489	53.041	63.0712	151.629	189.399	184.139	44.0487	7.03825	0	9.31543	4.75713	4.80272	2.50205	0	2.81789	6.89626	20.0019	11.2586	20.8611
SmLINC128136-IBu	0.419054	0.922533	3.28352	0	0	0.282881	0	0	0.991517	0	0	0	0	0	4.82865	6.78449	5.28643	8.04419	0	11.8993	0	13.8071	21.0409	18.7825
SmLINC128137-IBu	5.49556	8.71202	36.9143	0	0	10.0927	12.1702	6.93041	0	0	4.49669	11.3488	2.48753	5.56146	0	0	0	1.23299	3.10696	3.0248	3.57075	1.61078	3.08762	1.55236
SmLINC128155-IBu	24.2842	331.167	360.702	129.533	116.435	128.089	767.364	684.094	155.192	69.9117	612.817	515.566	120.832	126.06	173.839	64.3098	113.095	87.0594	112.862	161.044	40.8863	139.462	115.499	94.1067
SmLINC128156-IBu	46.166	222.295	244.932	0	30.7919	0	479.768	411.167	442.783	560.521	341.765	447.323	91.6005	108.541	54.1482	18.3039	85.3388	20.506	206.086	155.372	194.316	64.6469	53.6403	100.24
SmLINC128157-IBu	81.4515	212.539	287.962	142.044	114.695	109.984	0	0	0	0	0	0	0	0	0	0	0	0	0	0	0	0	0	0
SmLNCA128181-IBu	42.3167	13.1483	34.1697	20.904	30.0849	19.8615	5.50207	0.984147	8.33926	3.54683	5.59089	6.07767	2.49165	8.35706	2.44437	3.90006	5.87043	3.0808	0	0	0	4.0224	1.54185	6.97784
SmLNCA102704-IBu	10.75	0.636968	0.971658	1.94903	9.24198	3.51398	1.57974	4.42547	2.97911	3.67326	1.59781	1.25559	0	7.4182	0	5.63301	5.17015	7.04015	0	0	0	6.09872	2.5838	4.19929
SmLNCA128193-IBu	8.42921	0.475635	6.2879	0.583279	1.7283	8.45945	3.37117	6.04381	2.86101	2.42735	1.1416	3.5472	7.42663	5.53269	4.86353	2.91804	0.656039	5.55659	3.08998	0	0	2.42378	3.87325	3.11432
SmLNCA128194-IBu	17.7683	10.6961	19.2821	0	0	6.41101	5.50991	8.8713	1.85678	2.36875	5.59877	2.60846	2.49057	0	2.44353	0.974863	2.61012	3.08125	0	3.02932	0	0.804721	1.54237	3.10218
SmLNCS128217-IBu	5.24503	0.373768	0	0	0	0	0	0	1.27726	0	0	1.10691	0	0	0	0	1.39803	0	2.85559	0	0	0.843276	0	0.811679
SmLINC128218-IBu	5.04974	0	0	4.62636	1.71354	0	0	2.03193	2.8917	0	0	2.68116	4.93908	8.27747	14.5622	6.80235	11.8329	7.41374	3.0815	11.9928	7.11094	1.61828	6.98369	8.577
SmLINC128219-IBu	5.89811	0	0	0	0	0	1.12597	0	0	0	0	0.888587	0	0	0	1.45867	0	3.08754	3.08779	3.00475	0	0	1.54999	1.55776
SmLINC128220-IBu	3.37444	1.43352	1.45778	1.172	0	1.61183	0	4.01066	0	0	0	0.883093	0	0	0	0	1.31061	0	0	0	0	0	1.54786	0
SmLINC128221-IBu	0	0	0	109.706	195.681	0	0	0	0	0	0	0	0	0	0	0	0	0	0	0	0	0	0	0
SmLINC128223-IBu	0	0	34.926	204.081	335.751	0	1.10693	0	0	0	0	0	0	0	0	0	0	0	0	0	0	0	0	0
SmLINC128224-IBu	28.4787	88.5433	42.1939	0	0	127.608	0	0	0	0	0	0	0	0	0	0.959696	0	0.621779	2.98055	0	0	0.822422	1.58148	0.792176
SmLINC128225-IBu	0	0	0	85.3736	511.102	0	0	0	0	0	0	0	0	0	0	0	0	0	0	0	0	0	0	0
SmLINC128226-IBu	115.39	950.619	191.128	355.504	109.651	527.683	0	1.93891	1.81916	0	0	5.99485	10.0077	2.79805	0	6.8348	5.19789	6.76789	3.12747	3.0463	7.16506	12.834	6.14721	5.4116
SmLINC128227-IBu	0	0	0	0	0	76.0279	0	0	0	0	0	0	0	0	0	0	0	0	0	0	0	0	0	0
SmLINC128229-IBu	174.958	220.021	135.299	124.523	138.365	90.6782	219.171	203.83	26.1272	17.2176	55.3692	190.903	59.2162	46.8609	87.3103	33.0284	21.7096	37.0774	80.0384	68.8841	74.6248	48.5745	54.3508	59.2906
SmLINC128232-IBu	377.575	649.844	286.218	0	0	674.36	816.682	867.568	338.252	406.386	551.405	809.337	490.614	471.846	512.726	266.75	244.637	284.279	342.881	335.974	385.925	322.597	309.14	250.837
SmLINC128233-IBu	39.9101	106.838	83.4008	0	0	50.429	121.108	96.3934	40.7173	34.2541	81.5538	107.945	43.6323	86.5547	59.7633	17.3562	14.6716	19.8504	96.5672	114.346	112.475	44.9614	42.3981	45.6803
SmLINC128234-IBu	7.11975	105.315	84.1813	23.6827	38.4291	69.6627	16.2225	5.21175	114.466	94.6233	147.095	9.14696	51.479	49.2744	89.265	4.84425	3.96756	3.71343	119.183	92.1206	130.961	6.50067	2.3392	4.6979
SmLNCA102706-IBu	6.13794	1.63577	2.49522	4.51017	0	6.14347	1.29236	0	2.30923	2.89098	0	0	0	0	0	2.86326	2.72229	3.11963	2.93551	0	0	2.487	1.59719	0
SmLINC128261-IBu	27.1829	5.98107	16.2194	15.8958	0	0	14.0183	1.92467	8.11256	2.30581	1.09598	12.7599	22.5621	22.4325	31.9297	21.0064	23.9933	6.14796	0	30.5379	0	20.8244	0.767132	8.49155
SmLINC128262-IBu	69.2592	51.9727	11.6884	0	23.6122	1.3793	0	7.67938	0	6.898	0	8.48713	0	0	0	13.6816	10.3685	42.4097	31.3702	0	17.9392	5.60371	35.2679	3.85785
SmLNCA128268-IBu	203.396	182.621	161.928	117.801	61.4901	202.958	74.5105	67.469	56.897	49.6618	68.046	65.5947	80.187	92.4921	110.49	48.8454	40.8706	54.7258	93.9926	67.1484	53.7851	71.3062	73.6707	61.0038
SmLNCS128274-IBu	5.5773	0.323049	0	0	0	0.990117	0	0	1.4711	0	0	0	0	0	0	0	0	0.639112	0	0	0	0	0	0
SmLNCS128275-IBu	9.09765	1.7275	13.6148	0	0	3.70766	1.22881	3.33978	1.07965	0	0	0	0	0	0	0	0.671059	0	0	0	0	0	0	0
SmLINC128276-IBu	8.38827	71.4323	101.908	16.1649	70.0158	13.801	3.0231	4.21361	1.40971	0	0	5.99839	0	0	0	0.470319	0	0	0	0	0	0	0	0
SmLINC128277-IBu	0	8.29209	24.5953	11.8454	32.5967	3.17711	0	0	0	0	0	0	0	0	0	0	0	0	0	0	0	0	0	0
SmLNCS128278-IBu	0	0	0	0	0	0	2.39189	1.07989	0	1.31314	0	1.88879	2.42611	0	0	0.964584	0.666459	1.86067	0	2.93497	0	0	0	0
SmLINC128293-IBu	2.44537	22.787	6.50472	0	0	0.122561	0	0	0	0	0	0	0	0	0	0	0	0	0	0	0	0	0	0
SmLINC128294-IBu	1.59956	0.343413	1.39694	0	0	0	0	0	0	0	0	0	0	2.51191	0	0	0	0	0	0	0	0	0	0
SmLINC128317-IBu	0.824241	0.424546	0	1.04068	0	1.04133	0	2.26686	9.92804	4.15702	8.86773	0	9.56757	2.6665	9.45918	2.39696	4.04347	3.11049	5.94574	2.8854	3.48616	9.05834	1.58397	0.793156
SmLINC128318-IBu	0	0	0	1.18962	3.52491	0.148725	2.20877	0.988083	4.65582	2.3752	0	4.35701	2.48891	0	4.88447	0.487315	0.652929	3.69831	9.32676	6.05369	0	0.805088	6.94422	2.32768
SmLNCA128319-IBu	60.7535	0	0	29.3997	41.7409	42.2635	2.15329	1.92135	16.1908	36.8216	1.09428	10.1918	2.50806	33.6656	0	21.9868	14.9079	18.4405	0	0	0	16.8138	0.766831	13.1188
SmLNCA128320-IBu	0	35.4516	91.9058	9.79975	0	14.547	11.8433	13.4496	0	0	8.75437	0	52.6691	0	29.4842	0	0	0	6.2725	12.2221	25.112	0	7.66833	0
SmLNCA128323-IBu	14.7469	7.123	30.9058	9.31731	0	8.30015	1.12536	0	4.77795	1.21589	0	1.77621	9.89765	11.06	4.86175	2.43127	1.31259	2.46992	3.08838	0	0	4.04079	1.5498	1.5576
SmLNCA100249-IBu	2.97027	73.8029	116.355	23.087	124.213	0.151899	110.586	99.7138	31.7806	114.903	74.926	94.9397	0	16.7952	29.4365	0	0	0	0	0	0	0	0	0
SmLNCA100250-IBu	0	17.3328	0	0	0	69.4039	0	0	68.1171	0	63.9183	29.9411	10.011	0	0	6.83555	16.8878	14.7645	0	48.7605	60.9142	33.6812	18.4367	27.8245
SmLNCA100251-IBu	139.946	174.181	100.85	71.6342	0	165.809	284.388	244.04	93.5581	133.47	122.799	184.691	47.7516	89.9754	59.0635	18.5788	10.3491	9.82673	97.4547	21.4436	71.8301	7.99381	11.4821	12.3277
SmLNCS128333-IBu	51.5094	56.5437	38.8013	9.01833	10.0209	32.1391	11.5918	12.5134	9.95883	8.83557	3.53159	9.15041	2.45108	2.73711	4.82466	6.29721	7.93586	5.57029	6.11113	5.94241	7.07846	3.25055	6.23833	7.83034
SmLNCA128340-IBu	0	0	0	1.90196	0	0	0	0	0	0	0	0	0	0	0	3.32224	6.21793	2.50778	0	0	3.43705	3.34853	7.28244	8.0585
SmLNCA128341-IBu	0	0	0	0	0	0	1.29493	2.36182	0	0	0	0	0	2.63279	0	0	0	0	8.80015	0	0	1.65865	3.19605	3.19424
SmLNCA128342-IBu	0.843207	0.953089	3.39227	2.922	0	1.46132	0	1.00538	0	0	0	1.77053	2.47688	0	2.43281	0.97288	1.31147	2.46922	0	0	0	0	1.5487	3.11329
SmLNCA128343-IBu	0	0	0	1.52678	0	0	0	0	0	0	0	0	7.12805	0	4.7043	0	0	1.86942	0	0	0	0	0	0
SmLNCA128344-IBu	0.810251	0	0	0	0	0.236019	0	0	0	0	0	1.079	0	0	0	3.79403	0.692615	8.15678	0	0	0	0	1.62188	2.42127
SmLNCA128346-IBu	0	0	0	0	0	0	0	0	0	0	0	0	0	0	0	2.39844	0	0	0	0	0	6.5822	0	0
SmLNCA128349-IBu	0	0	0	0	0	1.61649	0	0	0	0	0	0	0	0	0	1.46018	3.27424	3.0851	0	0	0	12.9095	0	8.55311
SmLNCA128351-IBu	0	0	0	0	3.47767	0	1.11765	0	1.89313	8.43818	1.1355	1.76393	2.47974	2.77138	0	0	0	0	0	9.03972	3.5642	3.22823	10.0582	3.11103
SmLINC128358-IBu	0	0	0	0	0	0	0	0	62.8659	60.5009	56.1635	0	24.9159	40.1489	31.8083	0	0	0	25.1309	18.8258	10.2139	0	0	0
SmLINC128359-IBu	4.7933	2.36979	3.09854	0	1.22835	20.5458	0	0	8.45826	33.1256	33.6341	0	20.3493	0	0	0	0	0	0	5.36509	0	0	0	0
SmLNCA128387-IBu	0	1.11212	0.753975	0.908125	1.34558	0.227278	0	0	0	0	0	0	0	0	0	0	0	0	0	0	0	0	0.819694	0
SmLNCA128399-IBu	665.566	492.438	349.661	512.642	317.062	502.985	322.973	301.045	372.842	328.264	261.351	273.186	259.34	259.194	330.241	212.799	162.687	167.538	274.081	405.29	316.368	236.271	211.691	221.579
SmLNCA128404-IBu	9.82563	3.69046	4.58697	0	0	1.00574	0	0	0	0	0	0	0	0	0	0	0	0	0	0	0	0	0	0
SmLNCA128408-IBu	127.435	10.3438	8.12818	5.1889	0	13.6966	3.40653	4.07625	2.90271	3.68914	2.30687	0.896191	0	2.7566	2.42533	0.971432	2.63142	3.70771	0	5.9901	0	4.04781	2.32928	3.12051
SmLINC128435-IBu	267.854	161.738	137.479	1.80891	0	113.671	40.3785	55.5831	39.3943	42.1245	55.4514	28.4128	72.4403	50.2786	83.2742	16.5898	32.5365	37.5529	152.968	127.694	114.538	61.8351	72.323	52.6295
SmLNCS128489-IBu	2.02044	0.756306	0	0	0	0.115925	0	2.54596	0	0	0	0	0	0	0	0	0	0	0	0	0	0	0	0
SmLINC128491-IBu	4.98674	3.98214	4.49951	2.16961	0	0.271333	8.40877	13.023	2.09327	0	1.21939	11.3833	9.69034	8.10938	4.77876	5.78385	8.00626	5.58365	0	0	3.51356	2.45321	3.14179	4.72699
SmLNCA102733-IBu	2.51723	0.928048	0	1.13794	0	0	0	0	0	0	1.16721	2.72137	0	0	0	0.484963	0	0.618536	0	0	0	0	0	0
SmLNCA102734-IBu	0.8322	1.78101	2.71675	0	0	0.273047	1.19419	0	0	0	0	0	0	0	0	0.482393	0.666211	0.620159	0	0	0	0.816891	0.784498	2.36111
SmLINC128498-IBu	57.3129	178.223	85.6854	1.08156	0	3.38157	0	0	2.10131	1.32509	1.22275	0	7.26107	0	4.77517	0	0	0	6.02522	8.77991	3.51155	0	0	0
SmLINC128507-IBu	10.1705	22.5976	16.4856	0	0	9.03894	0	0	0	0	0	0	0	0	0	0	0	0	0	0	0	0	0	0
SmLINC128511-IBu	0	0	1.4639	0	0	2.64862	0	0	0	0	0	0	0	2.77366	0	0	0	0	0	0	0	0	0	0
SmLINC128515-IBu	5.07773	5.35495	0	0	0	0	0	0	0	0	0	0	0	0	0	0	0	0	0	0	0	0	0	0
SmLINC102735-IBu	15.8587	107.986	311.062	0.553935	0	5.81872	0	0	1.01854	0	2.39205	0	0	2.72178	0	0	0	0.619597	0	0	0	0	0	0
SmLNCA128540-IBu	35.5425	14.1138	17.3221	42.3798	1.76864	47.46	24.2219	22.6486	45.4353	48.5051	34.6816	39.0915	14.9475	22.2816	24.4406	16.0868	22.8328	36.3554	6.22451	3.03034	0	28.1599	34.696	17.0588
SmLNCA128544-IBu	48.9604	44.424	15.8349	11.7919	0	13.2005	13.9586	9.42163	9.00685	11.4104	2.3625	5.50956	4.89661	0	4.82021	6.77838	5.29515	4.95257	24.4134	5.93433	14.147	12.1971	7.02309	3.91754
SmLINC128560-IBu	33.6683	1.41555	0.959671	0	0	6.51106	0	0	0	0	0	0	0	0	0	0	0	0	0	0	0	0	0	0
SmLNCA128567-IBu	163.152	224.286	212.334	26.9605	9.07772	93.752	41.9748	21.1269	151.944	174.829	117.049	38.2063	60.1996	33.6693	68.8021	13.1925	11.0178	13.5225	47.0494	94.7337	50.2269	16.8125	13.035	12.3461
SmLINC128568-IBu	0	0	0	0	0	0	7.22418	21.7617	0	0	0	4.75414	0	0	0	0	0	0	0	0	0	0	0	0
SmLINC128606-IBu	50.7481	1631.01	39.5118	18.3162	24.8115	17.4109	0	3.38016	17.525	9.63638	5.04078	4.90601	11.9802	10.686	7.1043	16.3112	25.5726	18.6554	32.7655	37.5887	45.3683	79.7994	48.2534	34.8662
SmLINC128607-IBu	0	0.821409	2.08831	2.51649	0	0.125917	0	1.17311	0	0	1.3055	0	0	0	0	1.9098	4.75854	1.87112	5.87937	0	0	8.28343	8.7758	0
SmLINC128608-IBu	20.6229	407.575	17.7757	5.22541	9.29048	8.4965	4.97486	2.25696	4.38935	8.27394	11.3573	0.982583	14.3698	13.3511	4.73448	13.4301	22.2157	5.59722	14.8858	0	20.9331	48.5498	40.3556	20.6077
SmLINC128609-IBu	0.829376	1.31366	0	0.53677	0	0.671313	0	0	2.12149	0	0	0	0	0	2.38313	1.92531	1.33766	1.86241	0	0	0	11.4681	22.8239	1.5783
SmLINC128617-IBu	564.948	7061.78	14211.5	8035.45	78469.7	1256.27	341.188	350.332	434.199	536.613	489.598	290.586	49.4789	326.203	12.1525	19.935	13.7844	45.6958	314.948	306.478	327.452	16.1651	4.65002	24.9245
SmLINC128634-IBu	16.1348	36425.3	95990.7	21203.5	108090	4703.36	122.067	120.527	56.924	92.4343	92.2234	59.6527	233.019	529.668	137.487	0	1.29761	0	914.752	1208.51	1215.47	0	0.76747	3.08904
SmLINC128637-IBu	12803.8	9031.32	18301	3550.76	7936.02	1822.36	25780.1	28142	24031.4	39491.5	29338.1	18629.1	1724.95	4964.68	1141.35	110.325	290.394	214.34	10019.7	11633.9	13523.6	2697.33	127.197	2702.96
SmLINC128641-IBu	65.4689	10.5954	34.283	6.49706	19.2512	3.83986	104.458	86.5563	47.8951	67.0225	36.1304	66.6423	32.2941	24.9901	0	1.46093	0.654054	0.616761	74.4523	87.5738	42.8151	8.0612	0	10.0993
SmLINC128642-IBu	248.389	772.427	420.766	398.275	286.085	479.031	569.274	392.684	270.926	328.525	345.782	346.74	154.905	81.0226	117.583	124.433	46.1927	69.56	184.229	200.713	171.827	80.2934	44.6174	102.148
SmLNCA102742-IBu	346.304	247.964	301.19	165.344	121.586	130.96	46.8942	41.8992	33.8658	25.7208	17.7324	32.695	32.48	22.3511	19.5971	24.8865	26.0241	34.4722	112.411	100.357	32.2176	46.5702	59.2335	38.6925
SmLNCA128660-IBu	5.84291	0	5.51465	2.21614	0	3.18702	0	2.12298	0	1.28793	0	0.929856	0	0	0	0.966675	0	0	0	2.95276	0	0.814916	0	0.785185
SmLINC128670-IBu	1.21414	5.35224	1.16634	4.21503	9.71502	31.2921	0	0	0	0	0	0	0	0	2.31078	1.42186	0	0	0	0	0	0	0	0
SmLNCA128688-IBu	54.3572	0	0.483125	0	0	4.80756	3.37468	2.01693	0.955044	0	2.28555	1.77546	0	0	0	4.37651	0	0	0	0	0	5.65665	6.97346	0
SmLNCA128690-IBu	6.64325	0	0.448043	0	0	2.7018	1.20604	0	0	0	0	0	0	0	0	0	0	0	0	0	0	0	0	0.788365
SmLNCA128715-IBu	0.402499	0	5.96675	5.83885	1.33101	0.786883	0	0	0	0	0	0	0	0	0	0	0	0	0	0	0	0	0	0
SmLNCS128744-IBu	34.3313	6.42797	8.40444	0.562951	0	3.23812	0	1.04411	2.99243	5.05618	1.17852	0	0	2.73603	0	0.484325	1.32302	0	0	0	0	0	0.779971	0
SmLINC128745-IBu	11.5678	15.4749	31.0367	16.8602	32.7866	19.1106	11.1078	3.35627	5.43024	5.46365	15.0288	4.87486	2.40104	2.67742	2.37206	0	0	0	2.98562	5.79728	3.49424	0	0	0.791533
SmLNCA128747-IBu	35.1154	0.911284	0	10.0555	9.93199	12.5742	2.33749	3.15725	3.02233	5.10187	2.37359	1.84536	7.33355	13.6464	7.22119	13.5479	18.5549	14.2433	0	0	0	12.2074	6.24878	13.3304
SmLNCA128748-IBu	11.2321	2.66851	0.904563	2.72612	0	1.09096	1.19544	1.07937	1.03965	0	0	2.83196	4.8529	0	0	0.482321	0	0	3.02112	0	0	0	0	0
SmLNCS128753-IBu	8.6422	0.421467	2.14302	7.23168	0	3.74742	6.28523	0	4.45249	4.19174	5.10114	2.97983	0	5.3204	11.8027	0.47895	0.675167	0.622441	2.96548	0	0	0	0	0.79413
SmLNCS128766-IBu	11.2446	1.07832	1.46213	0.440199	0	0.881449	0	1.33391	1.32995	3.30048	0	0	0	0	2.2869	0	0	0	0	5.45644	0	0	0	0
SmLNCS128781-IBu	2.03672	7.9692	5.26773	0	0	0.122159	0	0	1.19021	13.3828	1.34092	0	9.39132	2.6135	18.6415	0.475856	0	0	5.82177	8.46154	3.44956	0	0	0
SmLNCS128782-IBu	0.799778	0	0	0	0	0	0	0	2.78164	3.44281	4.53755	0	11.3354	7.53574	9.09306	0	0.71904	0	0	0	3.405	0	0	0
SmLINC128789-IBu	5.41655	79.3321	41.0213	15.9348	8.14096	8.65808	72.3968	62.0978	31.907	15.6058	9.63946	82.4652	2.43224	0	0	6.75945	13.3039	12.3981	3.02921	2.94385	0	14.6882	6.26811	11.0069
SmLINC102759-IBu	0.418572	0	0.466329	0	0	0.140612	2.32367	1.04545	1.99819	2.5318	2.35972	0.917169	0	0	0	0	0	0.619021	0	0	0	0	0	0
SmLNCA128811-IBu	47.5496	4.97024	3.53803	101.203	32.5154	42.3732	17.2953	14.4738	21.7047	28.9093	14.282	16.2022	0	0	2.45475	1.95362	5.84039	6.76465	6.26402	9.1532	7.17014	1.60275	1.53519	4.63423
SmLNCA128816-IBu	12.9037	3.12227	0.907181	2.73405	0	6.70149	2.38445	4.30441	2.07152	5.23176	0	5.64843	12.1431	2.71031	7.18282	3.37753	2.66377	3.72052	6.04829	2.9386	0	2.44998	0.78423	3.14728
SmLNCS102760-IBu	1.19517	0.323687	0.658353	0	0	0.0992074	1.56192	2.91302	0	0	1.57963	0	0	0	0	0	0	0	0	0	0	0	0	0
SmLNCA128824-IBu	0	0	0	0	0	0	0	0	0	0	0	0	0	0	0	0	2.03132	0	0	14.3307	6.94946	9.08759	7.95131	0.795609
SmLNCA128826-IBu	12.1486	2.30249	1.40488	6.77547	1.67305	10.1667	2.31467	3.12279	1.98733	6.29844	2.35069	3.65428	4.9047	0	0	0.969011	0	0	0	0	0	0	0	0
SmLNCA128827-IBu	16.4531	0.478288	0	0	0	1.17334	0	0	7.57703	7.23665	3.40795	0	0	2.77098	0	0	0	0	0	9.03824	3.56392	0	0	0
SmLNCA128828-IBu	0	0	0	1.6572	3.2737	0	0	1.06475	5.11111	5.16964	7.19446	0	0	0	2.40036	0	0.664384	0.619705	3.03472	0	0	0	0	0.785546
SmLNCA128829-IBu	5.90573	0	0	1.17252	0	1.61255	3.35588	0	3.79081	6.03386	5.68239	1.76548	0	0	0	0	0	0	6.18992	3.01224	0	0	0	0
SmLNCA128830-IBu	14.0205	0	0.433063	0.521948	0	1.82794	0	0	0	0	1.26323	0	0	0	0	0	0	0	0	0	0	0.82304	0	0
SmLNCA128843-IBu	22.5618	3.63518	5.08298	0.557107	0	3.48328	0	1.05542	1.01104	6.39795	0	1.8501	0	0	0	0	0	0	0	0	0	0	0	0
SmLNCA128863-IBu	91.102	364.633	409.164	12.5624	5.07597	20.1345	84.7648	95.6994	57.7858	60.9239	44.2106	63.2889	51.6711	24.7354	29.0385	16.4958	27.6923	21.6434	73.6515	50.7446	56.7617	46.2207	26.4477	35.1622
SmLNCA128870-IBu	9.00683	0.410051	0	0	0	0.125717	1.28917	0	0	0	0	0	0	0	0	0.477362	0	0	0	0	0	0	0.798099	0
SmLNCA128871-IBu	7.42603	0	1.73615	0	0	0.523445	0	0	0	0	1.26063	0	0	0	0	0	0	0	2.97831	0	0	5.75902	2.37332	1.58494
SmLNCS128875-IBu	1.21022	5.97426	5.31607	7.31789	6.77686	3.89176	0	0	0	0	0	0	2.30851	0	0	0	0	0	0	0	0	0	0	0
SmLINC102766-IBu	2.9241	2.26973	6.46282	10.5744	19.7897	10.1611	5.8641	9.50859	1.01235	5.12441	5.9544	4.62956	0	0	0	0	0	0	6.08498	2.95763	3.53085	0	1.56327	1.56923
SmLINC128878-IBu	2.44127	3.56168	8.04894	0	0	0	1.3309	0	4.79828	11.9832	6.74467	1.05271	16.4037	10.4325	18.6144	0.951027	2.74772	1.87729	8.71385	5.62769	17.2304	0.834048	0	0.802971
SmLINC128879-IBu	1.66133	0.882513	2.69236	0	1.60285	0.135297	0	0	1.05033	0	0	0.951069	0	0	0	0.96363	0	0.620508	0	0	0	0.818101	0.785854	1.57635
SmLINC128880-IBu	1.2542	0	2.3175	1.11763	0	0.698786	0	0	7.04927	6.37504	2.37293	0	9.77898	0	9.62898	2.41936	3.97577	0.619261	0	0	0	3.25513	0	0.784103
SmLNCA128889-IBu	517.933	158.87	95.004	183.233	201.552	202.696	322.847	316.864	218.442	230.006	308.448	330.234	323.584	322.676	383.336	235.024	187.296	241.558	228.983	210.868	251.139	186.534	253.792	286.269
SmLNCA128891-IBu	36.6837	54.8385	32.4901	12.2805	6.93106	12.8681	11.2114	11.052	6.65449	9.68138	11.39	7.96267	2.47733	0	2.43317	0.972948	2.62253	0.617271	3.0925	0	3.56216	4.0378	2.32275	2.3347
SmLNCA128899-IBu	284.53	520.324	315.154	272.631	505.109	250.795	311.027	268.714	170.522	175.809	232.705	259.626	66.8562	110.683	97.2899	76.849	66.9019	57.4141	157.633	180.476	67.6619	110.669	75.9023	122.219
SmLINC128928-IBu	0.40968	4.52723	0.418537	4.03487	20.9238	0.630909	0	1.17057	3.43747	7.17619	3.90907	2.0312	4.73939	7.91986	0	4.29807	2.71761	3.74153	0	2.85294	3.46715	3.31213	3.1897	5.58163
SmLNCA128937-IBu	3.27295	0.408496	0	1.00116	0	0.250479	0	1.17961	0	0	0	0	0	0	0	0.954294	0	1.24795	0	0	0	1.65835	2.39644	0.79842
SmLNCA128963-IBu	2.00456	0.706898	0.359441	6.05958	0	1.19177	2.92491	1.35388	1.35242	1.67652	0	1.15956	4.56035	0	2.28153	1.88518	0	0.633145	0	2.71487	0	0	0	0
SmLNCA128964-IBu	0.423474	0	0	0	0	0.149997	1.09614	0	0.921679	0	0	0	0	0	0	0.97542	5.21242	3.07955	0	0	0	0	1.54043	0
SmLNCA128966-IBu	19.2746	10.6037	12.6586	24.8724	0	6.78569	1.15609	0	0	0	0	1.82518	0	0	0	10.1761	8.59146	8.66326	0	0	0	8.12251	3.11747	3.91334
SmLNCA128967-IBu	23.0984	0.933092	4.26999	24.5993	20.3415	12.8756	9.14833	1.02709	0	0	0	0.902589	2.46186	0	0	7.76446	8.56774	9.89282	0	0	7.09755	5.67446	5.44319	0.781143
SmLNCS128973-IBu	22.5113	53.4748	42.0418	19.2819	17.9568	43.403	23.6791	30.9649	11.2837	11.6685	20.4348	27.1094	7.30253	8.1508	9.595	0.965964	2.65916	1.85943	12.1277	8.83998	3.52403	1.63132	1.56628	3.92944
SmLINC128978-IBu	91.022	256.629	23.6808	4.66233	15.5417	13.6987	0	1.00814	1.90932	2.42963	1.14244	0.88747	4.94992	2.76565	0	0.486296	1.31234	0.61744	0	3.00618	3.56013	0.808047	3.87389	1.55739
SmLNCA128981-IBu	34.6438	48.8318	30.8067	6.09767	0	9.2889	0	0	11.1936	12.8711	7.17142	0	4.87757	2.72242	2.40245	0.483371	1.3277	1.8587	3.03835	2.95333	3.52818	2.44453	4.69333	0.785117
SmLINC128989-IBu	0	0	0	0.865655	0	0	1.46246	0	2.70484	3.35303	1.4797	0	2.28018	0	0	0	0.711966	0.633145	5.62833	0	0	2.55813	1.66343	0.820829
SmLINC128991-IBu	0	0.36992	0.37619	0	0	0	15.5082	14.2942	10.3299	14.4452	15.7006	26.8013	0	0	4.59441	0	0	0.630037	2.84743	0	3.4194	0	0	0
SmLINC128994-IBu	2.49414	0	0	0.543189	0	0.135862	0	0	3.13406	1.3182	0	0	0	0	0	0	0	0	0	0	0	0	0	0
SmLNCA129002-IBu	0	0	0	0	11.3435	3.95115	0	0	2.43521	0	0	0	0	10.3916	0	17.5712	23.4462	23.1829	0	11.2049	0	10.8698	42.0067	4.82951
SmLINC129004-IBu	2.87904	0.840431	0	0.515008	0	2.19023	11.3447	6.87371	6.70327	9.81415	26.8531	15.9369	0	0	0	0.957529	0	0.622574	0	0	0	0	0.79373	0.794533
SmLINC129005-IBu	7.97808	0	0	1.1431	3.38714	0.714655	0	0	0.978256	0	0	0	0	0	0	0	0	0	0	0	0	0.810762	0	0.781262
SmLINC129006-IBu	2.48555	0.87128	0	0	0	1.73644	0	1.10314	0	2.68954	0	0	0	0	0	0	0.669662	0.62101	0	0	0	0	0	0
SmLINC129007-IBu	0.419723	0	0	0	0	0	0	0	13.7342	13.6969	17.4716	0	0	0	0	0	0	0	0	0	0	4.86638	10.1148	14.8494
SmLINC129008-IBu	0	0	0	2.9545	0	0	0	0	3.75448	11.9625	16.9296	0	0	0	0	3.40898	1.30797	0	9.3078	0	0	8.06056	0	4.66085
SmLINC129009-IBu	0.416518	0	0	4.38854	0	0.41161	1.18866	2.14501	0	3.9091	0	3.75424	0	0	0	0	1.99635	0	18.1649	5.88412	0	5.71366	0	5.50493
SmLINC129010-IBu	0	0.884271	0	0	0	0.271133	0	0	2.09525	0	3.66063	0	0	0	0	0.963882	0	0	0	0	0	0	0	0
SmLINC129011-IBu	0	0	0	0	0	0	2.28878	0	0	0	0	3.61306	0	0	0	0	0	0	0	5.97214	0	0	3.8886	0
SmLINC129012-IBu	0	0	0	0	0	0	0	0	0	0	0	6.39576	0	0	0	0	0	0	0	0	0	0	3.11823	0
SmLINC129013-IBu	0	0	0	0	0	0.262486	0	0	0	9.60808	1.25727	0	0	0	2.36959	0	0.672535	0	0	0	0	2.46692	0	2.37626
SmLINC129014-IBu	0.844088	0	0	0	0	0	0	3.9978	17.9445	9.62402	9.0694	0	2.481	0	0	0	0	0	0	0	0	6.45434	7.73421	0
[truncated: 25,533 more rows]

## Sheet: Table S3
Supplementary Table S3. List of S. mansoni transcripts detected by the TMM.CPM normalization method with raw counts for each sample analyzed being described.
gene_ID	SRR11248243_Sporocysts	SRR922068_Sporocysts	SRR922067_Miracidia	SRR1142421_Cercariae	SRR1142423_Cercariae	SRR5860351_Cercariae	SRR8763170_Somula	SRR8763171_Somula	SRR8763176_Somula	SRR8763177_Somula	SRR8763178_Somula	SRR8763180_Somula	ERR572993_Males	ERR573090_Males	ERR582515_Males	SRR5170166_Males	SRR5170167_Males	SRR5170168_Males	ERR572988_Females	ERR573085_Females	ERR578187_Females	SRR5170160_Females	SRR5170161_Females	SRR5170162_Females
SmLNCA118652-IBu	13.1539	7.72582	2.92497	0	0	0.0714823	0	0	0	0	0	0	0	0	0	0	0	0	0	0	0	0	0	0
SmLINC118656-IBu	0.0452187	8.76731	9.34295	2.07992	5.61077	2.65128	2.27912	2.20101	4.36667	4.01783	5.66284	1.53224	0.900029	1.09565	0.915833	0.544306	0.405437	0.673357	1.02067	1.51487	1.03261	0.729068	0.759257	1.77973
SmLINC118657-IBu	1.23989	1.22328	2.06488	4.90258	8.38287	0.633435	4.84033	3.44421	6.45007	9.36224	9.53513	4.25684	3.34385	1.13256	3.34045	2.09734	0.846775	1.05212	3.50165	4.72415	3.96707	1.39484	1.24316	1.16262
SmLINC118666-IBu	0.224844	0	0	0.0390302	0	0	0.0770754	0.417649	0.257052	1.2966	0.700654	0.0628223	0.463137	2.18122	0.452636	0	0	0	0.968375	0.561063	0.871405	0	0	0
SmLNCA118684-IBu	19.2117	11.4887	1.90766	0	0	0.0102118	0	0	0	0	0	0	0	0	0	0	0	0	0	0	0	0	0	0
SmLNCA118687-IBu	0.349508	1.86495	1.98989	0.199444	0.106099	0.621998	0	0	0	0	0.155701	0.0628223	0	0.338929	0.516005	0	0	0	0	0	0	0	0	0
SmLNCA118689-IBu	0.0749481	0.163192	0.230235	0	0	0.0346179	0	0.0696081	0	0	0	0	0	0	0	0.0726226	0	0.226263	0.38735	0.561063	1.74281	0.452135	1.02384	0.388466
SmLINC118691-IBu	0.149896	0.39166	0	24.3162	23.6122	0.276228	19.6928	20.9423	14.7316	17.7034	18.92	17.2793	15.2356	11.7367	15.1301	14.8139	10.4691	17.5525	11.0956	11.6402	18.2777	12.7016	12.1691	9.44029
SmLINC118710-IBu	1.90568	27.94	25.1562	14.6055	12.1275	10.908	0.490199	1.4743	2.13289	2.25608	3.65119	1.46188	1.13777	1.35236	2.64943	0.787592	0.212532	0.616339	1.4758	2.0591	1.37464	0.102296	0.0652023	0.182024
SmLNCA118727-IBu	2.50801	3.89669	1.55014	0.897694	0.728131	1.55821	0.231226	0.278433	0	0	0.311402	0.251289	0	0	0.150879	0.0363113	0	0.090505	0.193675	0.187021	0	0	0.0538862	0.0554952
SmLNCS118819-IBu	0	0	0	0	1.97636	0	0	0.0696081	0	0	0	0	0.617515	0	0.150879	0.0726226	0.0478674	0	0	0	0	0	0.0538862	0.0554952
SmLNCA118827-IBu	0.916366	10.2338	14.0657	1.95971	0	1.01219	0.185752	0.925788	0.458195	0.47893	0.670293	0.56226	0.245462	0.563763	0	0.212421	0.0550476	0	0.313754	0	0	0	0.0576583	0.134853
SmLINC118843-IBu	7.64471	4.86311	2.03923	0	0	0.388047	0	0	0	0	0	0	0	0	0	0	0	0	0	0	0	0	0	0
SmLINC118854-IBu	0.269314	5.25836	6.01408	3.04045	4.57474	2.39629	0.17419	0.285393	0.052053	0	0.591664	0.0709892	0.186798	0.446312	0.333442	0.131084	0	0.206351	0.193675	0	0	0	0	0
SmLINC118856-IBu	0.175628	1.01832	2.30531	4.67465	6.01332	1.04129	0.525654	0.35709	0.989649	0.512156	1.50718	0.573568	0.188342	0.708059	0	0.342779	0	0.0511353	0.193675	0.200112	0	0	0.110467	0
SmLINC118857-IBu	0	0	0	0.985512	1.35224	0.371197	0.0832414	0	0	0	0	0	0	0	0	0.0406687	0	0	0	0	0	0.0627338	0	0
SmLINC118858-IBu	1.15395	4.86801	4.3498	1.50735	0.514893	6.15371	0.79773	0.350825	0.813569	0.575365	0.40093	0.332958	1.17019	0.546984	1.69889	0.15396	0.0497821	0.338489	1.74308	1.74117	0.666625	0.0593428	0.0544251	0
SmLNCA118865-IBu	1.90968	2.40871	0.90022	0	0	0.040847	0	0	0	0	0	0	0	0	0	0	0	0	0	0	0	0	0	0
SmLNCA118888-IBu	4.13564	7.5623	3.93801	0.311461	0	2.31725	4.23529	2.14115	1.59822	2.26418	1.8544	2.60021	1.31531	0.941283	0.351547	0.355125	0.260878	0.246626	1.76825	1.55414	1.26136	0.68329	1.20651	1.56608
SmLNCA118894-IBu	0	0	0	0	0	0	0	0	0	0	0	0	0	0	0	0.0726226	0	0	1.0749	2.03479	0.435702	0.508652	0.326012	0
SmLNCA118902-IBu	11.6782	7.01887	3.84197	1.35357	1.24822	6.39338	3.03137	2.92354	2.31347	2.18801	1.32346	2.95893	2.33884	2.18122	3.04926	3.34064	3.03432	4.4981	3.0988	2.90818	1.30711	2.37371	2.58654	1.18094
SmLINC118907-IBu	0.0499654	0.0652766	0.394689	0	0	0.040847	0.00385377	0	2.69904	2.74473	1.30711	0.125645	0	0	0	0.0363113	0	0	0	0	0	0	0	0
SmLNCA118906-IBu	0.0567107	0	0	0	0	0	0.268993	0	0	1.25689	0.549624	0	0	0	0	0	0	0	0	0	0	0	0	0
SmLINC101744-IBu	0.658544	0	0	0	0	0	0	0	0	0	0	0	0	0	0	0	0	0	0.193675	0	0	0	0	0
SmLNCA101745-IBu	0.545373	0	0.114131	0.276334	0	0.126319	0	0.208824	0	0	0.233551	0.188467	0	0	0.26102	0	0.0512182	0.0497778	0	0	0.383418	0	0.0581971	0
SmLNCA118916-IBu	0	0.00620128	0.530199	0	4.44056	0.0163388	0	0	0.165156	0.100486	0	0.070361	0.432261	0	0	0.0464785	0.118711	0.0592808	0.269208	0	0	0	0.123938	0
SmLNCA118917-IBu	4.94658	10.345	6.97284	0.273211	0	1.92032	2.15811	2.29707	0.963944	0.567261	0.544953	1.6962	1.08065	0.671146	0.603514	0.326802	0.335072	0.316768	1.16205	0.748084	0.217851	0.395618	0.269431	0.221981
SmLNCA118920-IBu	0	0.469339	0.442052	4.69572	15.9305	0.310744	0	0	0.334167	0.329012	2.383	0	0.183711	0.385909	0	0	0	0	0.397034	0	0.228744	0	0	0
SmLINC118927-IBu	1.67159	3.62481	7.06757	8.70295	12.1244	2.54569	11.791	9.5746	5.98995	6.09157	9.89168	8.38175	2.57967	3.52184	0.73327	1.54069	2.87157	1.10688	1.22209	0	3.11309	2.92588	2.09725	1.47728
SmLINC118928-IBu	5.4125	31.229	44.3167	24.0781	20.1047	22.4202	22.95	21.8382	8.41716	9.22042	16.5541	21.9143	4.6468	8.0504	7.50923	5.36826	7.85505	5.74843	5.23504	7.4584	4.28295	8.57362	5.78038	6.66386
SmLINC118930-IBu	0.756476	0.528088	0.663078	0.0409817	0	0.589627	0.23508	0	0.0649056	0.492707	0	0.189095	0.155923	0	0	0	0	0.0497778	0	0	0	0	0	0
SmLNCA118945-IBu	0.674533	0.097915	0	0	0	0.255294	0	0	0	0	0	0	0	0	0	0	0	0	0	0	0	0	0	0
SmLINC118949-IBu	6.31763	0.326383	0.0986723	0.390302	0.312056	0.336988	0.616603	0.0696081	0.257052	0.162075	0	0.376934	0	0	0	0.0363113	0	0	0.193675	0	0	0.113034	0	0
SmLINC118950-IBu	6.14874	1.43609	1.15118	0.0390302	0.208037	0.265506	0.231226	0	0	0	0.233551	0.314111	0	0	0	0.0363113	0	0	0.38735	0.187021	0	0	0.0538862	0
SmLNCA118951-IBu	4.79668	3.26383	2.69704	0.468362	0.208037	0.602494	0.231226	0.556865	0.257052	0.243112	0.311402	0.753868	0.308758	0.167787	0	0.254179	0.0957349	0.316768	0.38735	0.187021	0.653554	0.169551	0.161659	0.221981
SmLNCA118971-IBu	0.574602	0	0.230235	0	0	0.214855	0	0.0807454	0.155516	0.162075	0	0	0	0.167787	0	0	0	0	0	0	0	0	0	0
SmLNCA118976-IBu	4.10416	0	0	13.8686	5.3372	1.31058	0.38846	2.53931	5.54653	9.2812	8.27551	0.679109	4.21145	3.45976	9.3424	0.36747	0	0.237576	7.22214	11.9488	4.98008	0.421051	0.185908	0
SmLNCA118979-IBu	1.74254	0	0	0	0	0	0.549547	1.69148	9.36954	6.44085	8.85082	2.64105	6.32645	1.94129	5.96423	0.152871	0	0	10.9698	4.73537	8.6879	0.175768	0.119627	0
SmLNCA118981-IBu	0	31.9771	15.3994	0	0	3.42717	1.21548	0.329943	7.53226	8.95543	27.6393	0.699212	0	0	0.362109	0	0	0	0	0	0	0	0	0
SmLINC118988-IBu	26.9169	13.7006	9.14988	0	0	2.33625	0.154151	0.0696081	0	0	0	0.0628223	0	0	0.150879	0	0	0	0	0	0	0.0565169	0	0.0554952
SmLINC118989-IBu	18.7568	2.71159	3.12133	0	0	2.50954	0	0	0	0	0	0	0	0	0	0	0	0	0	0	0	0	0	0
SmLINC118990-IBu	270.058	16.4654	1.74025	0	0.208037	1.45487	0	0	0	0	0	0	0	0	0	0	0	0	0	0	0	0	0	0
SmLINC118996-IBu	0.899377	1.01179	0	1.20994	2.49645	2.05256	0.308302	0	0.257052	0	0	0	0	0	0	0	0.0478674	0	0	0	0	0	0.0538862	0
SmLINC119000-IBu	39.4477	0.424298	0.263126	1.288	1.6643	1.91981	1.69566	3.06276	1.221	1.21556	1.01206	2.76418	0.308758	0	0	0.108934	0.143602	0.090505	0	0.561063	0	0.282585	0.215545	0.166486
SmLINC101754-IBu	0.499654	0.522213	0.394689	0.117091	0	0.102118	0.847829	0.765689	0.642629	0.972448	0.622804	0.81669	12.8134	9.06047	12.0703	9.69512	9.33415	10.5438	4.45453	7.1068	7.62479	2.48674	2.42488	2.05332
SmLINC100154-IBu	0.328023	0	0	0	0	0	0	1.19378	0	0	0	1.20745	0	0	0	0	0	0.463386	0	0	0	0.395053	0	0
SmLINC100157-IBu	3.8346	2.01444	1.80505	4.52165	5.16453	4.59417	2.87568	3.43307	1.74731	1.52188	3.15839	2.84648	1.7275	2.20975	1.44693	1.31265	0.941553	0.420848	0.761143	0	0.599091	0.387141	1.30674	0.627096
SmLINC101755-IBu	0.0499654	0.130553	0.197345	0.0390302	0	0	0	0	0.128526	0	0	0	0.771894	0.167787	0.905272	0.653603	0.622277	0.90505	0.193675	0	0.217851	0	0.161659	0.277476
SmLINC119021-IBu	1.64886	0.0326383	0.0328908	0.195151	0	0.0919058	0.462452	0.487257	2.2492	1.78282	1.47916	0.439756	0	0	0	0.108934	0.0957349	0.0452525	0.193675	0.187021	0.871405	0.565169	0.215545	0.277476
SmLINC119023-IBu	0.224844	0.097915	0.0657815	0.0390302	0	0.040847	0	0.139216	1.09247	2.02593	0.856355	0.125645	0	0	0.150879	0	0	0	0	0	0	0.395618	0	0.11099
SmLNCA119049-IBu	0.699516	0.0326383	0	0	0	0	0	0	0	0	0	0	0	0	0	0	0.0478674	0	0	0	0	0	0	0
SmLINC119053-IBu	1.34907	2.21941	0.164454	0	0	0.0510588	0	0	0	0	0	0	0	0	0	0	0	0	0	0	0	0	0	0
SmLNCA119055-IBu	0.64955	0.130553	0.0986723	0.117091	0	0.0510588	0.462452	0.974514	0	0.162075	0.0778505	1.00516	0	0	0	0.145245	0	0.0452525	0.193675	0	0	0	0.0538862	0
SmLNCA119066-IBu	1.20442	0.494797	0.684457	1.96907	3.58969	1.06427	0.770754	0.313933	0.287255	0.828201	0.703768	0.295265	0.450786	0.25168	0	0.0475678	0.0622277	0.122182	0.569405	0.26744	0	0.387141	0.220395	0.357944
SmLINC119080-IBu	12.4019	8.18569	2.92859	7.81853	3.74467	1.92389	22.3519	24.3246	0.663836	0.648298	1.94626	17.8886	2.79889	2.18122	6.03514	0.551569	0.519841	0.884234	5.4229	2.29849	1.74281	0.621686	0.722614	1.97452
SmLINC119081-IBu	1.54743	0.103137	0.302924	0.407865	0	0	0.911031	1.05804	0.28597	0.162075	0.0778505	1.02714	0	0.335573	0.452636	0.0363113	0	0.0579232	1.16205	0.525529	0	0.282585	0.152498	0.261937
SmLNCA119082-IBu	1.12247	1.79707	1.26432	0.438309	0	1.52288	0	0.650836	0.142664	0	0	0.245007	0.443067	0	0	0.145245	0.437509	0.46067	0	0.168319	0	0	0.0953786	0.0943418
SmLNCA119092-IBu	6.77031	4.56937	3.05884	3.90302	4.49985	11.2949	5.78065	5.42943	3.53446	4.61913	4.67103	3.45523	6.32953	4.53024	7.54393	4.43252	3.8294	4.39176	6.7825	7.29382	9.3676	3.61708	3.77257	3.16378
SmLNCS119095-IBu	0.249827	0	0	1.17091	6.03309	0.040847	4.16207	2.85393	0.706892	1.13452	1.01206	3.64369	0	0	0	0	0	0	0	0	0	0.113034	0	0
SmLINC119096-IBu	0.829426	1.63746	2.47832	4.05211	15.348	1.31732	1.00198	1.46177	3.09683	3.4846	1.64576	1.19677	0.154379	0	0.150879	0.145245	0.143602	0.0977454	0	0.188891	0	0.171246	0.108311	0.167041
SmLINC119097-IBu	0.0499654	0.326383	0.394689	0.624483	3.12056	0.23487	0.616603	0.417649	1.221	0.648298	0.544953	0.125645	0	0	0	0.0726226	0.143602	0.090505	0.193675	0	0	0	0.0538862	0
SmLINC119098-IBu	0.349758	0.359021	1.18407	1.99054	5.20094	0.58207	0.231226	0.417649	1.34952	2.51216	1.79056	0.439756	0.308758	0	0	0.217868	0.143602	0.135758	0.193675	0.187021	0	0.113034	0.215545	0
SmLNCS119102-IBu	0.849412	0	0.0657815	0.0390302	0	0.102118	0.385377	0.0696081	0.0642629	0	0	0.125645	0	0	0	0	0	0	0	0	0	0	0	0
SmLNCA119103-IBu	0.480917	103.604	141.29	11.5198	18.0961	19.6606	9.58972	3.62798	0	0.418963	1.1553	3.32456	0	0	2.72487	14.0732	5.68426	9.75373	0	0	0	12.1025	16.8341	10.3299
SmLNCS119106-IBu	0.599585	0	0	0.0780604	0	0.0612705	0.231226	0.139216	0.128526	0.0810373	0.0778505	0	0	0	0	0	0	0	0	0	0	0	0	0
SmLNCA119108-IBu	0.176128	0.713474	0.380546	0.765772	1.06931	0.849925	0.519488	0.232491	0.0751876	0.17342	0.634481	0.207314	0.896941	0.201344	0.52204	0.161948	0.102915	0.099103	0.476441	0.71255	0.779907	0.0638641	0.175669	0.187019
SmLNCA119111-IBu	0.230091	0.0417771	0.597954	0.886376	0.172671	1.27964	0.105593	0.194903	0.221064	0.297407	0.0934206	0.0835536	0	0	0	0.113291	0	0	0.275019	0	0.392132	0	0	0.168151
SmLINC119123-IBu	0.239834	4.10329	6.76004	26.0628	20.8953	2.63565	1.64556	0.906994	4.24778	7.12561	12.9675	1.60637	2.33112	4.844	3.30575	0.602041	0.697429	0.26337	1.78762	2.75856	2.4639	0.479829	0.285597	0.46172
SmLINC119124-IBu	0	0.351515	0	6.18277	4.03385	0.120805	0	0.626473	0.899681	0.392221	2.7598	0.13444	0.415279	0.451346	0.746849	0	0.106266	0	0.983869	1.52796	0.392132	0	0	0
SmLINC119125-IBu	0.424706	1.63192	1.4143	1.6783	1.24822	0.510588	0	0.0696081	0.899681	0.972448	1.32346	0	0.926273	0	0.150879	0.108934	0.0478674	0.0452525	0.193675	0.374042	1.52496	0.0565169	0	0
SmLINC119139-IBu	0.11567	0.404715	0.848253	1.08738	0.744774	0.170945	0.86941	0.63761	0.28597	0.440033	0.087971	0.809779	0.35044	0.189599	0.217265	0	0	0.0547555	0	0.231906	0	0	0.115317	0.127084
SmLNCA119140-IBu	16.1248	4.40226	3.04766	5.3647	8.05729	13.9602	8.6494	12.5733	3.76517	3.06564	4.69983	12.5167	4.28093	4.69299	4.21706	6.33923	5.19841	7.08564	5.80444	6.5981	5.38092	4.04039	5.14236	4.42574
SmLNCS119164-IBu	0.174879	0.097915	0.230235	0.0780604	0.208037	0.122541	0.0770754	0.0696081	0.257052	0.0810373	0.155701	0.628223	0	0	0	0.0363113	0	0	0	0.187021	0.217851	0	0.0538862	0.0554952
SmLNCA119172-IBu	0	0	0	1.40509	0	0	0.308302	0.348041	0.257052	0.243112	0.233551	0.439756	0.154379	0	0.603514	0	0.0478674	0.0452525	0.581025	0	0	0	0	0.11099
SmLNCA119174-IBu	2.49827	3.03536	1.71032	3.78593	0.208037	3.52306	1.77273	2.99315	1.79936	2.10697	1.08991	2.2616	0.308758	0.167787	0.150879	0.689915	0.335072	0.588283	0.968375	0.374042	0	0.622251	0.377204	0.332971
SmLNCS119177-IBu	34.8361	3.26383	2.17079	3.78593	2.18439	6.95114	7.63046	7.58729	3.21315	2.99838	3.58112	8.60665	0.926273	0	0.150879	0.145245	0.239337	0.090505	0.968375	1.12213	0.653554	0.621686	0.484976	0.610447
SmLNCS119185-IBu	1.02429	0.522213	0.197345	1.09285	3.01654	4.24809	0.616603	0.417649	0.771155	0.810373	0.700654	0.314111	2.62444	2.18122	3.31933	1.81557	1.24455	1.85535	1.5494	2.05723	0.217851	1.07382	1.34716	0.610447
SmLNCA119187-IBu	5.27635	17.8323	12.8715	3.78203	4.3459	1.00759	0.771524	0.897945	0.864979	0.963534	1.29154	0.891448	1.35699	0.890946	1.79093	1.60096	3.00416	2.21647	1.61331	0.974379	1.54239	2.13464	2.43296	3.29752
SmLNCA119219-IBu	0.623818	0	0	0	5.3632	0	0	0.0264511	0.449841	0.243112	0	0.0936052	0	0	0	0	0	0	0	0	0	0	0	0
SmLNCA119221-IBu	1.0083	0.261107	0.361798	1.92887	0.877918	1.25768	0.385377	0.32159	0	0	0.467103	0.157684	0	0	0.150879	0	0	0	0	0	0	0	0	0
SmLINC119227-IBu	0.799447	1.46872	2.56548	0.312241	0.520094	0.224659	0.0770754	0.139216	0.963944	1.05349	0.622804	0.188467	0.308758	0.167787	0	0	0	0	0.193675	0	0.435702	0.113034	0	0.166486
SmLINC119228-IBu	1.39903	0.97915	2.1379	0.0390302	0.416075	0.531011	0.231226	0.487257	0.321315	0.567261	0.311402	0.439756	0.463137	0.167787	0.603514	0.0726226	0.0957349	0.090505	0.7747	1.12213	1.52496	0.508652	0.43109	0.610447
SmLNCA119238-IBu	1.74804	0.353473	1.43108	1.00269	0	0.412146	0	0.287482	0.409355	0.208266	0	0.283329	0	0	0	0	0	0.0502303	0.224663	0	0	0.0610383	0	0
SmLNCS119257-IBu	2.49827	0.0326383	0.0986723	0	0	0.224659	0.0770754	0.0696081	0	0	0	0	0	0	0	0	0	0	0	0	0	0	0	0
SmLINC119285-IBu	0.0749481	0	0	0	0	0	0.154151	0.0696081	0	0	0	0.125645	5.63328	10.0085	8.34359	6.54729	5.62108	7.05532	2.12462	3.50103	2.54232	1.13938	3.80383	3.36079
SmLINC119286-IBu	8.56857	82.0968	50.4446	32.1351	83.2722	22.4823	7.7376	8.04252	4.87113	6.55106	6.76209	7.79248	9.26428	12.4783	12.2015	7.42094	5.06246	6.95667	8.92648	14.5465	11.1932	8.71491	5.27708	7.55012
SmLINC119287-IBu	1.37705	5.65296	1.40213	0.818073	0	0.392948	1.9739	2.3987	0.526956	0.256078	1.10081	1.50522	3.62636	5.02185	3.59544	0.588969	0.565315	1.14806	2.90513	3.83206	1.29839	0.488871	0.348644	0.631535
SmLINC119295-IBu	9.01876	59.6955	18.0241	4.76168	6.76122	23.2215	7.24509	6.96081	3.08462	3.64668	3.26972	6.21941	5.71202	3.52352	5.73339	3.19539	2.77631	3.34869	2.3241	1.12213	0.871405	0.847754	0.969952	0.887923
SmLNCA119314-IBu	0.442444	3.24588	1.02356	2.83437	2.77834	3.61016	2.51343	1.73115	1.00122	0.466775	0.762935	1.32492	3.27901	1.72485	3.97112	2.42124	1.66435	2.24271	0.720471	2.01235	3.67079	2.29402	3.72084	1.63322
SmLNCA119316-IBu	13.4514	43.531	17.591	13.2699	3.07063	12.0444	7.89175	8.6864	7.87542	8.06807	7.24632	8.11538	4.24542	2.55707	2.6268	2.04578	0.605523	1.83861	6.12013	6.44848	4.55527	2.47262	2.09456	2.77809
SmLNCA119317-IBu	11.0234	11.7926	4.13009	6.75808	1.61021	9.61478	3.3944	4.25027	4.43864	4.7812	2.41648	2.76858	0.929361	3.04029	0.606532	5.8512	3.93901	5.61267	4.68694	6.6168	1.75152	6.95836	8.3071	6.1522
SmLNCA119319-IBu	0.149896	0.0326383	0.460471	0	0	0	0.154151	0	0.192789	0.810373	0.233551	0.0628223	0	0	0	0	0	0	0	0	0	0	0	0
SmLINC119372-IBu	0.0499654	0.0652766	0.197345	0	0	0	0.154151	0.0696081	0.192789	0.729336	0	0.188467	0	0	0.150879	0	0	0	0	0	0	0	0	0
SmLINC119392-IBu	0.149896	0	0	0	0	0	0.0770754	0.139216	0.706892	0.243112	0.473331	0	0	0.167787	0	0	0	0	0	0	0	0	0	0
SmLINC119396-IBu	1.57916	0.11554	0.0749909	0.117091	0.312056	0.0300226	0.231226	0	0	0.504862	0.455425	0.152658	1.08065	1.67786	1.50879	0	0.0957349	0.226263	0.38735	0	0.435702	0	0	0
SmLINC119402-IBu	0	0	0	0	0	0	0.228914	0.765689	1.98572	2.16775	1.67534	1.44491	0.582008	0	0	0.727315	0.373845	0	0	0	0	0	0.484976	0.554952
SmLINC119403-IBu	0.000749481	0.163192	0.197345	0	0	0.0510588	0	0	0	0	0	0	0.653023	0	0	0.216779	0	0.337131	0	0	0	0.678203	0	0
SmLINC119404-IBu	0.0991814	0	0	0.156121	0	0	0.233538	0	0.392004	0	0	0	0	0.838933	0.452636	0	0.248432	0.341656	0.193675	0.748084	1.08926	0	0	0
SmLINC119405-IBu	0	0	0	0	0	0	0	0	0	0.91167	1.12728	0	0	0	0	0	0	0	0	0	0	0	0	0
SmLNCA119430-IBu	0	0	0.0457181	0.0796216	0	0	0	0	0	0	0	0	0	0	0	0	0	0	0	0	0	0.877708	0	0
SmLNCA119431-IBu	13.9239	18.5118	10.3678	13.3569	10.0108	8.90465	3.9609	5.01735	4.87177	5.41734	4.10739	4.2939	5.86948	2.04364	3.2967	2.49241	1.90321	2.84276	8.26993	5.80139	5.40924	1.91536	2.10749	2.49617
SmLNCA119432-IBu	0.117419	0.305495	0.699915	1.88321	0.596027	0.556132	0.127174	0.215089	0.334167	0.125608	0.431292	0	0	0	0.719691	0.225493	0.344646	0	0	0	0	0.143553	0	0.133188
SmLNCA119434-IBu	0	0	0	1.6783	1.24822	0	0	0	0	0	0	0	0	0	0	0	0	0	0	0	0	0	0	0
SmLNCA119436-IBu	5.52867	14.1827	7.84346	66.2822	103.419	67.5394	36.3333	33.7697	76.1124	77.9571	51.1882	47.4019	44.7158	30.9684	58.4081	41.6897	43.5163	38.7036	6.74958	8.62728	13.0754	12.8909	18.1246	23.3479
SmLNCA119447-IBu	0.324775	0.19583	0.230235	0.195151	0.104019	0.0102118	0.308302	0.348041	0.706892	0.486224	1.16776	0.502578	0.154379	0	0	0	0	0	0	0	0	0	0	0
SmLINC119460-IBu	0.402721	0	0	0	1.04019	0	0	0	0.428634	0	0.753593	0	0	0	0	0	0	0	0	0	0	0	0	0
SmLINC119461-IBu	0	0	0	0	0	0.0216489	0.806208	0.416257	0	0	0.263913	0.106798	0	0.0318794	0	0	0	0	0	0	0	0	0.0538862	0
SmLINC119462-IBu	0.396975	1.30553	0.657815	0	0	0.107121	0.504073	0	0.262835	0	0.772277	0	0	0	0.150879	0.0363113	0	0	0	0	0.217851	0	0	0
SmLINC119463-IBu	2.47329	0	0	0.390302	0	0.116414	0	0.349433	0.658053	1.37763	0	0.207314	0.771894	0.807053	0	0	0	0	0	0	0	0	0	0
SmLNCA119471-IBu	0.88114	0.105748	0.0733464	0.172513	0	0.100075	0.319092	0	0.199858	0	0	0.0684763	0	0	0	0	0	0.0475151	0	0.201983	0	0.0593428	0	0.0588249
SmLINC119476-IBu	0	0	0	0.550716	2.15215	0.380899	0	0	0	0	0	0	0	0	0	0	0.0478674	0	0	0	0	0	0	0
SmLINC119477-IBu	0	0	0	0.179539	1.05059	0	0.154151	0	0	0	0	0	0	0	0	0	0	0	0	0	0	0	0	0
SmLINC119478-IBu	0.147148	0.293745	0.263126	0.734938	0	0	0	0.696081	0.128526	0	0	0.125645	0	0	0	0	0	0	0	0.187021	0	0	0	0
SmLNCA119486-IBu	0.874395	0.097915	0.164454	0	0.104019	0.0510588	0.462452	0.139216	0	0	0.0778505	0.188467	0	0	0	0	0	0	0	0	0	0	0	0
SmLNCA119487-IBu	5.91416	59.1064	35.0609	2.47647	3.21314	9.75948	2.20744	1.58706	4.83322	5.05673	6.32224	2.76732	12.5047	16.3911	14.5719	7.86212	5.19123	4.51168	4.9697	8.52442	5.88198	1.48187	3.44333	2.81305
SmLINC119492-IBu	3.19079	0.39166	0	0.93126	0.936168	0.0782221	0.158775	0	0	0.405187	0.0778505	0.124388	0	0	0	0.394341	0.42602	0.0339394	0.193675	0	0	1.17555	0.591132	0.57493
SmLINC119493-IBu	1.78077	0	0.230235	0.747038	0	1.19825	0.149526	0.974514	0.385578	0	0	0.441012	0	0.335573	0.150879	0.513442	0.339859	1.59515	0	0.374042	0.435702	0.915574	0.432706	0.701459
SmLINC119503-IBu	1.37405	0.78332	1.48008	0.117091	0	1.45007	0.231226	0.278433	0.0642629	0.0810373	0	0.502578	0	0	0.150879	0.108934	0	0	0.38735	0	0	0.0565169	0.0538862	0.0554952
SmLNCS119536-IBu	0.949343	0.0326383	0	0	0	0	0	0	0	0	0	0	0	0	0	0.0363113	0	0	0	0	0	0	0	0.0554952
SmLINC100161-IBu	33.5883	58.135	27.6795	14.2878	2.94685	36.4674	17.6649	18.616	15.632	17.6054	11.3724	18.6193	15.5707	13.8575	13.2185	23.1695	21.796	25.1645	16.0227	11.5916	6.45929	26.1323	21.2915	19.3467
SmLINC101803-IBu	0.148147	0.129901	0	0.357126	0.728131	0.0652531	2.39242	2.17665	0.884258	0.606969	1.37017	2.42745	0	0	0.88264	0.152871	0	0.0610909	1.22984	1.85899	0	0	0.301763	0.40234
SmLNCA119547-IBu	0.634811	16.2777	27.3164	2.69894	32.2208	3.33526	10.3296	5.96263	1.45748	0.500811	2.09807	2.94071	1.35545	2.02183	2.04139	0.855131	1.24168	0.288258	5.55266	8.86854	11.8642	1.52257	2.80855	0.98393
SmLINC119567-IBu	1.79526	0.230753	0.278914	1.119	0.77598	2.72143	0	0.0716964	0.607927	0.333874	0.410272	0	2.14123	0.379198	0.407372	0.0399424	0.0526542	0	0.757269	0.417057	0.851798	0	0	0
SmLINC119568-IBu	2.67315	1.99094	4.77113	0.741574	0	1.31732	1.69566	2.92354	0.192789	0.486224	0.0778505	1.82185	0	0	0.301757	0.108934	0.0478674	0.0452525	0	0.374042	0.217851	0.169551	0	0
SmLINC119571-IBu	1.25113	1.92566	9.56003	1.98742	3.53664	1.74795	0.770754	0.769866	0.953662	1.59563	2.17981	0.349292	0.308758	0	0.905272	0.108934	0.143602	0.0257939	0.7747	0	0.653554	0.113034	0.107772	0.221981
SmLNCA119570-IBu	0.922611	0	0.433829	0.247451	0	0.555009	0	0.274256	0.397788	0.269044	0	0.53022	0	0	0	0	0	0.202279	0	0	0	0	0	0
SmLNCA119596-IBu	4.31276	1.57186	2.24578	0.975364	0.130023	0.526314	0.709864	0.561041	0.325813	1.0624	0.157258	0.447295	0	0	0	0.221862	0.192906	0.137568	0.391224	0	0.217851	0.0570821	0.162197	0.280251
SmLNCA101809-IBu	1.44775	16.9755	7.23169	3.13881	4.30533	2.68059	1.70645	1.1186	0.906107	1.46434	1.72906	2.27794	1.75529	1.18961	1.55254	0.59841	0.48394	0.711369	3.37769	2.48738	1.76895	1.08739	1.09497	1.01501
SmLINC119638-IBu	0	0	0	0	0	0.0102118	0	0	0	0	0	0	0.154379	0.167787	0	0.145245	0.19147	0.316768	0.38735	0	0.217851	0.847754	0.538862	0.221981
SmLNCA119652-IBu	2.28367	10.9492	8.79334	0.163146	0	1.82964	0	0	0.65998	0.865478	0.794075	0	0.589727	0.374164	0.93243	0.117286	0.0775453	0	0.267272	0.256219	0	0.492262	0	0
SmLNCA119659-IBu	29.272	163.12	141.488	22.9494	23.6081	15.1214	37.6336	36.1969	19.2069	27.0989	22.5237	32.7047	19.4131	11.4145	19.7032	4.7074	4.37413	5.376	19.8478	21.8665	21.4278	6.44801	6.55741	7.14501
SmLNCA119665-IBu	29.0776	7.63378	11.2342	11.7461	2.27905	18.4944	6.05581	6.29606	6.95518	4.52755	6.70838	7.86472	6.07018	4.47654	9.37861	5.40784	6.82733	6.52541	8.12854	10.0673	9.97105	9.97071	6.74278	7.7216
SmLINC119713-IBu	0.359251	3.30234	1.44127	0.0390302	0	0	0	0.208824	0.454982	0.17423	0.803417	0.376934	0.268619	0.50336	0	0.0925938	0.37576	0.262012	0.76308	0.748084	0.435702	0.262238	0.323317	0
SmLINC119717-IBu	0.0749481	0.0326383	0.0328908	0.0390302	0	0.0306353	0	0.139216	1.09247	0.648298	0.700654	0	0	0.167787	0	0	0	0	0	0	0	0.0565169	0	0
SmLNCA101823-IBu	0.0999308	0	0	1.13188	0.416075	3.19628	2.00396	1.39216	0.963944	0.243112	0.311402	0.879512	0.463137	1.00672	1.35791	0.181557	0.0861614	0.271515	0.581025	0.561063	0.588198	0.0565169	0	0
SmLNCA119718-IBu	6.7131	2.32548	3.26836	1.70679	1.16085	2.86685	20.7325	19.232	29.4478	26.013	25.4696	22.1763	6.9347	5.10239	12.793	4.857	7.60183	5.72399	1.49323	1.92819	1.19165	2.87049	3.88196	3.44459
SmLNCA119741-IBu	0.676782	0.816611	0.723597	0.118261	0	0.14613	0.308302	0	0	0	0.311402	0	0	0	0	0	0.0478674	0	0	0.187021	0	0.0565169	0.162736	0.111545
SmLNCA101826-IBu	0.425455	0.0998733	0	0.579598	0	0.173702	1.53457	1.48544	0.658053	0	0.28649	2.27668	0	0	0.43453	0.502548	0.380546	0.318578	0	0	0	0.388271	0.424085	0.263602
SmLNCA101828-IBu	0	0	0	0	0	0	1.00583	2.11957	0	0	0	0.957412	0	0.50336	0.493373	0	0.12637	0	0.555847	0.514308	0	0	0	0
SmLNCA101829-IBu	0.149896	0.163192	0.13847	1.50969	2.06581	0.0736268	2.67683	5.01178	2.12068	2.406	4.04823	3.45523	0.308758	1.51008	1.96142	1.33153	2.20095	0.72404	2.71145	3.17936	2.53143	3.84032	3.07152	3.55169
SmLNCA101831-IBu	0.00574602	0	0	0	0	0.187998	0	0.274256	0	0	0.134681	0.871973	0	0	0	0	0.354698	0.162909	0	0.432018	0	0	0	0
SmLNCA101833-IBu	0.107176	0	0	0	0	0	0.528737	0	0.31039	0.692059	0	0	0	0	0	0.216052	0	0	0.344742	0	0	0	0.0824459	0
SmLNCA101835-IBu	0.0379737	0.422993	1.0456	0	0	0.244776	0.241246	0	0.267977	0.970827	0	0	0.771894	0	0	0	0	0	0	0	1.38989	0.233415	0	0
SmLNCA119759-IBu	0.0999308	0.130553	0.164454	0	0	0.040847	0.0770754	0.0696081	0.899681	1.2966	0.311402	0	0	0	0	0	0	0	0	0	0.217851	0	0	0
SmLNCA119764-IBu	0	0	0	0.334098	0.866476	0.0821025	0	0	0	0	0	0	0	0	0	0.0363113	0	0	0.489998	0	0.856155	0	0	0
SmLNCA119778-IBu	0.574602	4.53869	2.13658	1.22282	3.37021	0.112329	0.231226	0	0.514104	0.974068	0.994929	0.125645	0.617515	0.375842	0.754393	0.181557	0	0.18101	0.400907	0	0	0	0	0
SmLNCS119780-IBu	1.2991	1.2729	4.04556	1.32703	2.60047	0.714823	0.385377	0.626473	0.514104	0.567261	0.544953	0.565401	0.771894	2.01344	1.05615	0.217868	0.19147	0.18101	0.7747	0.748084	1.08926	0.565169	0.215545	0.332971
SmLNCA119788-IBu	1.07426	1.43609	0.657815	0.546423	0.936168	0.602494	1.07906	1.46177	2.18494	1.37763	1.40131	0.879512	2.31568	1.00672	3.01757	0.83516	1.05308	1.13131	1.35573	0.561063	0.871405	0.73472	0.43109	0.887923
SmLNCA119789-IBu	1.39528	3.74035	1.03836	0.344246	0.350543	0.641298	1.51916	1.35736	1.72032	2.27148	1.83182	1.43549	1.79543	0.911081	3.03719	2.51202	1.91661	3.074	0.639128	1.00056	1.59249	1.561	1.48403	1.64432
SmLNCA119793-IBu	0	0	0	0	0	0	0	0	0	0	0	0	228.476	18.0958	18.7059	0	0	0	120.795	119.209	156.918	0	0.106156	0
SmLNCA119794-IBu	0	0	0	0	0	0	0	0	0	0	0	0	293.655	7.60241	2.71883	0	0	0	6.58302	6.81317	0	0	0	0
SmLNCA119795-IBu	0	0.0326383	0	0	0	0	0	0	0	0	0	0	0	4.62923	0	0	0	0	18.3681	47.5688	18.5805	0	0	0
SmLNCA119796-IBu	0	0	0	0	0	0	0	0	0	0	0	0	0	0	0	0.998561	0	0.21857	11.6922	14.0453	21.0226	25.1919	18.8408	10.9104
SmLINC119797-IBu	1.31159	0	0	0	0	0	2.48953	2.33257	3.11161	3.92707	3.13037	1.37392	1.99303	0	1.70493	0.500733	0.893685	0.289616	5.92646	10.2394	4.15878	0.33345	0.703754	2.43125
SmLINC119798-IBu	0.677031	15.7594	13.1912	8.25176	27.3528	3.02738	1.20469	2.63119	5.76888	4.16532	3.96415	1.73389	1.61326	0	4.73306	1.42812	0.921927	1.52365	1.25889	1.08659	5.06286	3.61539	2.20071	2.31582
SmLINC119799-IBu	0.248828	0	0	0	0	0	0	0	0.467192	0.866289	0	0	0	0	0	0	0.186204	0	0	0	0	0.984525	0.39768	0.310773
SmLINC119800-IBu	0.549869	1.77357	1.7294	0	0	0	0.860161	1.44019	0.356659	0	1.70882	0.266995	0	1.15269	0	0	0.243167	0.595976	0	1.34655	0	0	0.640707	0.972831
SmLNCS119812-IBu	5.72104	0.0326383	0.296017	0.0390302	0	0.214447	0.154151	0.139216	0.128526	0.162075	0	0.125645	0	0	0	0	0	0	0.193675	0	0	0.0565169	0	0
SmLNCA119823-IBu	0.402222	0.822812	1.09362	0.772017	1.2295	0.187181	0.542611	0.20952	5.63779	6.88979	5.02836	0.376934	0.154379	0.332217	0.150879	0.0748013	0.0483461	0.090505	0.193675	0.564803	0.653554	0.106817	0.213928	0.114875
SmLINC119824-IBu	3.97225	0.848596	2.00634	1.63927	1.35224	3.16227	2.77471	3.96766	18.829	22.6094	14.6359	4.14627	10.0346	7.88597	7.24217	6.35448	5.83983	5.20404	2.71145	1.30915	3.26777	1.29989	1.88602	1.38738
SmLINC119826-IBu	0.499654	5.35269	1.7761	0	0	0.0612705	0.0770754	0.139216	0.449841	0.648298	0.700654	0.0628223	0	0.167787	0	0.0363113	0	0	0	0	0	0	0.0538862	0
SmLINC119827-IBu	1.16469	1.21382	2.04515	0.390302	0	0.275717	1.00198	0.696081	6.42115	9.14506	3.24481	0.251289	0.812033	0.671146	1.00485	0.597321	0.629457	0.597786	0.398971	0.187021	0.871405	0.472481	0.43109	0.285245
SmLINC119833-IBu	0.578849	4.92545	1.58303	0.820805	0.527375	0.514775	0.616603	0.348041	0	0	0.078629	0.376934	0.154379	0.167787	0	0	0.0957349	0	0	0.187021	0	0.0565169	0	0
SmLNCA119836-IBu	0.124913	0.0652766	0.0328908	2.47998	2.0939	2.34891	0.774607	1.25295	0.836061	0.729336	0.467103	1.25645	5.09913	0.671146	2.72034	3.67289	2.29907	5.80047	20.9401	25.2834	16.1362	6.166	20.0058	11.6645
SmLINC119844-IBu	1.3733	7.92948	3.20159	8.08549	13.847	2.25557	1.81821	2.66181	0.59636	0.928687	1.85751	1.46125	2.02854	1.92451	1.67173	0.930296	0.739074	0.737616	0.898652	0.630261	0	0.711548	0.523235	0.745856
SmLINC119845-IBu	0	0.534289	1.93299	0.298581	0	0.03472	2.35851	1.29958	1.09504	2.01864	2.40091	1.38963	0.957149	0.310405	1.17836	0.751281	0.644296	0.6272	1.74695	0.572284	1.61863	1.06591	0.919838	1.30025
SmLINC119846-IBu	0.0994312	0.603483	1.72578	1.2919	4.58098	0.197189	2.24752	2.59569	1.68433	1.04052	2.46319	1.29288	1.22422	1.08222	0.780042	0.915771	0.152697	0.734901	0	0.463812	0	0.580994	1.00336	1.06329
SmLNCA119852-IBu	0.550619	0	0.0328908	0.163927	0	0.231092	0	0	0	0	0	0.0628223	0	0	0	0	0	0	0	0	0	0	0.0727464	0.111545
SmLNCA119853-IBu	0	0	0	0	0	0.0345157	0	0	0	0	0	0	0	0	0	0	0.909482	0	0	0	0.435702	0	0	0
SmLNCA119854-IBu	0.0622069	0	0	0	0	0	0	0	0	0	0	0	0.308758	0.671146	0.905272	0.653603	0	0.90505	0	0	0	0	0.0894511	0.0554952
SmLNCA119861-IBu	0.399723	1.04443	1.84188	0.156121	0	0.336988	0	0.0696081	0.0642629	0.0810373	0	0	0	0	0	0.0363113	0	0.0452525	0	0	0	0	0	0
SmLNCA119864-IBu	0.034726	20.1731	13.1629	0	0	0.0800602	0	0.0953631	0.0828992	0.106969	0.277148	0.179672	0	0	0	0.0442998	0	0	0	0	0	0.06669	0	0
SmLNCA119867-IBu	0.033227	0.673981	5.22338	0.282579	0	0.125502	0.420061	0.764297	2.25113	2.36467	0.53094	0.809151	0.15901	0	0.167475	0	0	0	0.245967	0.196372	0.538092	0	0	0
SmLNCA119868-IBu	0	2.37705	7.65039	1.99288	1.16917	0.475562	0	0	0.609855	2.43922	0.745029	0	0	0.352352	0	0	0	0	0.528733	0	1.89748	0	0	0
SmLNCA119893-IBu	1.99637	0.459221	0.899891	0.340734	0.314136	0.404386	0.117155	0	0.436988	0.226094	0.461653	0.469283	0	0	0	0.0595505	0.0722799	0.0696889	0	0	0	0.159378	0.0786739	0.167041
SmLNCA119911-IBu	1.62987	2.5138	2.54048	1.19823	0.395271	0.731264	2.80169	1.49518	0.586078	0.660454	0.825215	1.95252	0.84754	0.22819	0.420951	0.128179	0.396821	0.106796	0.790194	0.774267	0.296278	0.328928	0.438634	0.330196
SmLINC119915-IBu	2.32339	1.66455	1.57876	0.780604	0.520094	0.920692	4.31622	4.52453	1.02821	1.45867	3.50327	4.27192	1.38941	2.34901	2.41406	2.86859	2.15403	3.12242	1.5494	1.68319	2.39636	2.59978	2.31711	2.38629
SmLNCS119920-IBu	0	0	0	0	0	0	0	0	0	0	0	0	0	0	0	0	0	0	3.8735	2.24425	1.52496	0.395618	0.377204	0.0554952
SmLNCA119953-IBu	2.72836	2.21614	7.0304	0.955069	1.04331	4.66371	0.970379	0.761513	0.916389	2.24878	0.53094	0.718059	0.50945	0.692958	0.288178	1.17467	1.08755	0.900977	0	1.00243	0.572949	0.56743	0.644479	0.832983
SmLNCA119954-IBu	4.96356	8.70497	35.5924	5.70856	3.40557	7.30202	5.00219	4.76537	10.1606	10.7504	7.28213	5.59181	0.926273	0.862423	2.00216	0.365292	0.215882	0.233503	0.7747	0.929494	0.782086	0.371316	0.201535	0.322982
SmLNCA119955-IBu	5.17592	2.25727	4.31329	3.93385	0.766618	4.50104	0.808521	0.720444	1.69012	3.26256	0.810423	1.04285	1.15167	0.525172	1.79093	1.69538	1.70504	1.99066	1.41383	1.39892	0.906261	2.27311	2.53912	1.62434
SmLNCA119962-IBu	19.5372	4.96103	8.15691	19.3289	3.84973	14.559	1.61858	1.7402	1.67084	2.51216	0.856355	1.82185	0	0	1.81054	1.99785	1.7711	1.49424	0	1.87021	0	4.29529	3.34095	3.05279
SmLNCA119964-IBu	0	0	0	0	0	0.129689	0	0	0	0	0	0	1.08065	1.67786	0	0	0	0	0.968375	0	0.217851	0	0	0
SmLNCA119978-IBu	8.304	2.75435	3.97189	6.64216	3.03215	6.78724	5.32822	5.62364	3.81593	4.42302	3.3935	8.02869	7.06746	5.48326	5.34865	14.1988	9.20156	13.4002	6.05235	5.7191	4.42238	6.01849	5.22427	6.39083
SmLNCS119993-IBu	0.449689	0.19583	0.42758	0.312241	1.97636	0.132753	0.0770754	0.626473	0.385578	0.324149	0.311402	0.125645	0.617515	0.167787	1.05615	0.108934	0	0	0.38735	0	0.217851	0.0565169	0	0.11099
SmLINC119997-IBu	0.0499654	0	0.0657815	0.288433	0.149787	0.0114372	0	0.0696081	0.722315	0.931119	0	0.0628223	0	0	0	0	0	0	0	0	0	0	0.0538862	0
SmLINC119998-IBu	0	0.146872	0.154587	1.64512	2.15007	0.391519	0.944173	1.57732	2.48055	1.96191	2.60643	0.750098	0	0	0	0	0	0	0	0	0	0	0	0
SmLINC120003-IBu	0.181624	0.0711515	0.232867	0.519882	0	0.169005	0.248183	0	0.8065	0.220421	0	0.285841	0.154379	0	0.150879	0.0726226	0	0.090505	0	0	0.217851	0	0	0
SmLNCA119999-IBu	0	0	0.467378	0.198664	0.513852	0	0	0.256158	1.14902	0.511345	1.42934	0.0942334	0	0	0	0	0	0	0	0	0	0	0	0
SmLNCA120000-IBu	0.24633	0	0	1.46285	0	0	1.02741	2.96948	0.544307	0.871961	0.454647	1.69683	0	0	0	0	0	0.135758	0	0	0	0	0	0
SmLNCA120001-IBu	0.0714505	0.500019	0.646303	0	1.45002	0	0.169566	0	0.787864	0.36872	0.130789	0	0	0	0	0	0	0	0	0	0	0	0	0
SmLINC120016-IBu	0	0.568886	0.96633	0.230668	4.8067	0.731979	0	0.157314	0.289826	0	0	0	0.219218	0.605709	0	0	0	0	0	0.499346	0	0	0.192913	0
SmLINC120017-IBu	0	2.09016	1.07323	0.233401	1.29191	0.885564	0.107135	0	0.00835418	0.249595	0	0	0	0	0	0.0533776	0	0	0	0.491865	0	0	0	0.172035
SmLINC120018-IBu	5.2801	0.80943	0.672287	3.78007	4.92425	12.8409	2.96586	3.64886	1.4909	1.60373	0.692869	2.13596	2.28481	2.23492	2.47139	0.84569	0.979368	1.6033	2.51778	1.75987	2.08266	0.742067	0.968874	1.48283
SmLINC120019-IBu	2.48253	1.97135	1.32583	1.17325	1.92123	5.30644	0.453974	0.452453	0.103463	0.677472	0.601784	0.415255	0.63141	0.578863	0	0.355851	0.141688	0.408178	0	0.742473	0.531557	0	0.0603526	0.287465
SmLINC120020-IBu	0	0.779077	0.233853	0.644388	5.48907	1.2633	0	0	0.0893255	0	0	0	0	0	0	0	0	0	0.30407	0	0	0	0	0
SmLINC120022-IBu	0	0.244787	0	2.72001	10.0004	2.34809	0.754568	0.23806	0.327098	0	0	0.248776	0.314933	0.104028	0	0	0	0	0.276955	0.0617169	0	0.105687	0	0
SmLINC120027-IBu	0	0	0	0	3.39621	0.141433	0	0	0	0	0.154144	0.222391	0.100346	0	0	0	0.0756306	0.137115	0	0	0	0	0.232789	0
SmLINC120037-IBu	0	0	0	0	0	0	0	0	0	0	0	0	0	0	0	0	0	0	3.53457	2.74921	1.49446	0.137901	0	0.0649294
SmLINC120043-IBu	0	0	0	0	0	0	0	0	0	0	0	0	0	0	0	0.00653603	0	0	0	1.38021	1.91055	0.172942	0	0
SmLNCA120038-IBu	0	0	0	0	0	0	0	0	0	0	0	0	0	0	0	0	0	0	1.21241	0.899571	1.64042	0	0	0
SmLNCA120039-IBu	0.0906872	0	0	0.016783	0	0	0.231226	0	0	0.0810373	0	0.126901	0	0	0	0.00217868	0.0775453	0	0	0	0.93676	0.0548214	0.074363	0
SmLNCA120040-IBu	0.637059	0	0.265428	0.0683028	0	0.117333	0	0	0.128526	0	0	0	0	0	0.150879	0.107481	0.0670144	0.0909575	1.37122	2.61829	0.588198	0.853405	0.572811	0.500012
SmLNCA120041-IBu	0.190118	0.0864916	0.0503229	0.72362	0.39007	0.45381	0.308302	0.487257	0.0642629	0.243112	0.155701	0.319765	0	0	0.150879	0.0762537	0	0.111774	0.362172	0.360951	0.418274	0.653336	0.784045	0.815225
SmLNCA120044-IBu	0.0364748	0	0	0	0	0	0	0	0	0	0	0	0	0	0	0	0	0.0452525	1.47774	1.71872	1.07183	0.380359	0.337867	0.275811
SmLNCA120064-IBu	2.40633	2.30557	3.03121	0.0967949	0	0.0169515	0.0863244	0.231099	0	0.123177	0.107434	0	0	0	0	0	0.0598343	0	0	0	0	0	0	0
SmLINC120076-IBu	0.400723	0	0.230235	0.469923	1.45626	0.344238	0.308302	0.228315	0.192789	0.162075	0	0.0628223	0	0	0	0	0.335072	0.271515	0	0	0	0.169551	0	0.0554952
SmLNCA120079-IBu	0	0	0	11.7524	0	3.03514	0.970379	1.34692	0	0.676662	0	0.961181	0	0	0	2.39618	3.0257	2.8862	0	0	0	3.73407	8.24567	1.63156
SmLNCA120082-IBu	2.44106	0.251968	0.014143	2.78597	13.9791	0	0	0	0	0	0	0	1.78925	1.9329	2.3009	0	0	0	0.383477	4.24164	1.72102	0	0	1.91847
SmLNCA120083-IBu	1.75678	0.0421034	0.071044	0.0640095	0	0.101301	0	0	0.619495	0	0	0	0.447699	0	0	0	0	0.131232	0.478377	0	0	0.153161	0	0
SmLINC120086-IBu	0	0	0	0.156121	0.520094	0	0	0	0	0	0	0	0	0	0	0	0	0	0.0832803	0	6.25886	10.7263	6.28152	4.66881
SmLINC120087-IBu	0	0	0	0	0	0	0	0	0	0	0	0	0	0	0	0.0755275	0	0.226263	0.751459	6.93287	0	6.70573	5.48993	4.34916
SmLINC120088-IBu	0.295545	0	0	0	0	0.123358	0	0.39259	0.224278	0	0.263135	0	0.463137	0	0	0	0.143602	0	11.9652	6.6673	3.96053	2.50313	4.40789	3.01062
SmLINC120090-IBu	0.104178	0	0.0657815	0	0	0.0604536	0.462452	0.3731	0.61114	0.603728	0	0.188467	0	0	0	0.358756	0	0	14.7096	16.3157	12.4763	4.57109	2.1991	4.01119
SmLINC120092-IBu	0	0	0	0	0	0	0	0	0	0	0.51537	0	0	0	0	0.183009	0	0	6.81349	9.96074	6.71417	2.38049	2.18131	1.47673
SmLINC120094-IBu	0	0	0	0	0	0	0	0	0	0.125608	0	0	0	0	0	0	0	0	1.11944	3.69928	0	0.975482	1.48025	0.741971
SmLINC120104-IBu	0	0	0	0	0	0	0.770754	0.208824	0.0642629	0.162075	0	0.691045	0	0	0	0	0	0	0	0	0	0	0	0
SmLNCA120115-IBu	0.91037	0.0969358	0	2.14315	2.34666	1.52666	0.795418	0	1.3386	1.11021	0.297389	0	0.259356	0.493292	0.528075	2.65	5.43248	2.87172	2.29892	1.22686	0.906261	5.78677	8.40679	3.85414
SmLNCA120134-IBu	0.646552	0.0336175	0.254574	0.267747	0.661559	0.219553	0.154151	0.348041	0.0642629	0.0810373	0.0778505	0.0628223	0	0.382553	0.193125	0.62056	0.582547	0.596881	0	0.187021	0.217851	0.379794	0.347027	0.185909
SmLINC120136-IBu	1.40503	2.39598	1.66098	2.72236	1.41257	2.01325	0.999668	0.976602	1.14709	1.53971	0.497465	0.775227	1.00655	1.02518	0.620111	0.389257	0.131157	0	0.507429	0.246868	0.651375	0.18368	0.0770573	0.154832
SmLINC120143-IBu	5.13345	5.85858	5.12866	0.359468	0	5.04277	2.29145	2.67017	0.572583	0.171799	0.964567	2.0901	0	0	0.525058	0	0	0	0	0	0	0	0	0.332971
SmLINC120146-IBu	1.65161	0	0.59927	0	0	0	2.58896	2.37851	0.350876	0.191248	0	2.84962	0	0	1.06068	0	0	0.291879	1.69466	0	0.474916	0.326668	0	0
SmLINC120149-IBu	2.59645	1.7109	1.41299	0.239645	0.728131	4.58457	2.18509	0.235275	0	0	1.45658	1.44114	0.771894	0.557051	0	0.108934	0.143602	0	0	0.62652	0	0	0.377204	0
SmLNCA120144-IBu	4.82841	9.17529	6.35976	3.4733	0	3.10254	3.05527	2.35345	2.83721	3.81605	2.37366	3.7128	1.85255	1.31209	1.94483	0.970601	0.333636	1.26752	0.699167	0	2.79285	1.16877	0.375587	0.846302
SmLNCA120145-IBu	0.164886	1.97135	3.82585	0	0	0	0.832414	0.288874	0.312318	0.636143	1.63486	0.493155	0	0	0	0	0	0	0	1.2867	0	0	0	0
SmLNCA120147-IBu	5.91091	1.77259	2.3086	9.90625	5.34656	6.58832	7.52872	8.83258	7.35361	7.87196	8.17508	6.63341	0	1.89431	2.65697	0.945909	1.61122	1.7558	2.64947	1.56911	0	0.824582	1.22376	0.533864
SmLNCA120151-IBu	0.0499654	0	0.164454	0.0780604	1.97636	0.142965	0	0	0	0	0	0	0	0	0	0	0	0	0	0	0	0	0	0
SmLINC120170-IBu	0.624568	2.05621	0.42758	0.294678	0.416075	0.122541	0	0.139216	0	0.0810373	0	0.0628223	0.154379	0	0	0	0	0	0	0	0	0	0	0
SmLNCA120171-IBu	0.936602	0	0	10.6412	23.9628	4.51125	0.254349	0.208824	1.13874	0.992707	1.01751	0.368767	0.565027	0	0	0.0846053	0.13738	0.384646	0	0	0	0.448179	0.699982	0
SmLNCA120172-IBu	0.257821	0	0	1.1912	2.06997	0.659067	0	0	0.152303	0.237439	0	0.0973746	0.532607	2.01344	0.190107	0	0.196735	0.295951	0	0.194502	0	0.373577	0	0
SmLNCA120174-IBu	0.336517	0	0	8.27752	14.6542	6.25399	0.131028	0.208824	0.380437	2.59644	0.657837	0.224904	0	0	0.577865	0.249822	0	0.203184	0.7747	0	0	1.02578	0.412768	1.02833
SmLNCA120175-IBu	0.132908	0	0	0.645559	1.71839	1.36449	0.0770754	0	0	0	0	0	0	0	0	0	0	0.0669737	0	0.589116	0	0.346449	0.28883	0.359054
SmLNCA120176-IBu	0	0.0326383	0	0.882863	0	0.207503	0.154151	0	0	0.144246	0.137017	0	0	0	0	0.0878733	0.194342	0	0	0	0	0.458917	0	0
SmLINC120179-IBu	7.76962	0.163192	1.7761	0.234181	0.520094	2.78781	0.385377	0.208824	0.642629	0.567261	0.389252	0.376934	0.154379	0	0	0.0363113	0	0	0	0	0.435702	0	0	0.0554952
SmLINC120181-IBu	0.0499654	0.261107	1.4143	2.26375	4.78486	2.05256	0.154151	0.417649	0.963944	1.2966	0.622804	0.251289	0	0	0	0	0.0478674	0.0452525	0	0	0	0	0	0
SmLNCA101868-IBu	1.06426	0.181143	0.0371666	0.0390302	0	0.278883	0.0770754	0.208824	0	0.209076	0	0.188467	0	0	0	0	0	0.112679	4.51844	5.11128	3.25905	0.674812	0.180519	0.494462
SmLNCA101869-IBu	0	0.0799639	0	0	0.102979	0	0	0	0	0.0340357	0	0	0.308758	0	0	0	0	0.105891	14.5469	13.7778	13.9512	1.18064	0.893972	0.625986
SmLNCA101870-IBu	0.0849412	0	0.0943965	0	0	0.0172579	0.154151	0	0	0	0	0.0628223	0	0	0	0	0	0	1.85153	0	0	0	0.222011	0.211437
SmLNCA120184-IBu	3.98174	1.51018	4.04293	3.65088	2.20416	3.61006	1.02048	1.09633	1.47741	1.26742	0.581543	1.17541	0	1.57384	0.342494	2.32356	1.60069	2.91698	0.195612	0.789229	0.224387	0.244718	0.301224	0.246954
SmLNCA101872-IBu	0.124913	0.228468	0.42758	0.0780604	0	0.316564	0.0770754	0	0	0	0	0.0628223	0.463137	0.167787	0	0.0363113	0.0957349	0.090505	2.3241	1.87021	1.30711	0.0565169	0	0.11099
SmLNCA120201-IBu	15.1325	307.89	174.521	10.631	1.18269	7.49053	11.2376	12.9102	6.23029	10.406	16.4335	9.89765	16.0323	8.42456	11.9405	2.13075	0.764922	1.282	24.3546	24.2735	27.8697	2.1013	3.07906	2.05332
SmLNCA120237-IBu	8.19708	1.30945	0.692022	1.07216	0	0.321364	4.53743	3.69132	5.78367	7.84684	3.33667	3.93959	2.28018	0.130874	1.91616	2.40163	2.00756	2.63777	3.62366	5.93231	4.17185	3.76968	3.50422	3.46623
SmLNCA120238-IBu	0	0	0	0	2.14799	0.217102	0	0	3.76774	2.80308	6.9466	0	0	1.78525	0	0	0	0	0	2.32654	0	0	0	0
SmLNCA120240-IBu	1.05477	0.646565	0.298977	1.30244	1.34912	0.577271	1.90684	1.89682	0.0109247	0	0.859469	2.80376	2.23541	3.23996	3.36158	4.37333	6.20362	4.89542	2.43256	1.2867	3.28302	5.32898	11.3382	5.31311
SmLNCA101874-IBu	2.32339	0.326383	0.296017	1.05382	1.87234	2.53252	2.15811	1.80981	1.09247	0.810373	2.33551	2.51289	0.771894	1.51008	1.96142	1.37983	1.14882	1.53859	0.968375	1.87021	1.08926	0.395618	0.969952	0.998914
SmLNCA120253-IBu	19.4001	2.9146	4.49748	1.67361	0.11026	2.84173	1.87447	1.71445	1.49604	2.66694	1.07901	1.71693	1.00038	1.96478	0.478285	2.49168	2.1368	2.30516	4.84769	4.30522	1.63824	1.62317	1.72113	2.30194
SmLINC120269-IBu	0	0	0	0	0	0	0	0	0	0	0.0778505	0	0	0	0	0	0	0.0452525	0.581025	0.935105	0	0.0904271	0.191296	0.00832428
SmLNCA120291-IBu	1.85821	2.57027	6.6561	0.846955	0	0.877394	1.7288	1.25086	3.01907	1.88412	1.76098	0.995733	1.16402	2.24834	0.93243	0.683379	0.492077	0.745309	2.11106	2.64448	1.7341	1.986	1.95661	1.98229
SmLNCA120304-IBu	0.349758	0	0	0.429332	0	0.224659	0	0	0.514104	0.89141	0.467103	0.125645	0	0	0	0	0	0	0	0.187021	0	0	0	0
SmLNCA120344-IBu	9.79397	4.92969	4.07977	4.69182	1.8765	4.29333	1.92688	3.27228	6.29777	8.91572	2.02411	2.89045	2.31568	1.84733	3.31933	1.67504	1.05308	1.8558	3.8735	3.36638	3.04992	2.03461	1.6182	1.72035
SmLNCS120346-IBu	0.249827	0	0.0657815	0.117091	0	0.0612705	1.23321	0.626473	0	0	0.311402	0.125645	0	0	0.150879	0	0.0478674	0	0	0	0	0	0	0
SmLNCA120363-IBu	14.8677	13.7649	15.1821	26.9492	8.98306	21.0133	8.11835	8.08429	9.93376	10.8079	8.28641	8.31265	3.30062	2.14431	4.62443	4.63768	3.87966	4.59539	6.59851	4.9598	4.39188	14.8385	12.8265	11.2239
SmLNCA120369-IBu	3.67596	7.08121	10.2445	1.8149	0.403593	2.6283	4.20754	4.74867	3.87634	2.54295	2.36666	3.84033	1.58238	1.19464	1.84223	0.514168	0.581111	0.552081	0.981933	1.71498	2.86256	1.27728	0.71507	0.607117
SmLNCA120370-IBu	0	0	0	0.421916	1.39385	0.336886	0	0	0	0	0	0.165851	0.324196	0.171142	0	0.200801	0.109138	0.154764	0	0	0	0	0.232789	0.357944
SmLINC101897-IBu	0.54962	0.286891	0.208527	0	0	0.0230786	0.154151	0	0	0.162075	0	0	0.711687	0.335573	0.452636	0.793039	0.244124	1.13086	0	0.187021	0	0	0	0
SmLNCA120371-IBu	6.21745	3.42996	5.59011	0.550716	0.11234	4.26034	0.940319	1.07266	1.07833	1.07618	0.720895	0.323535	0	0	0	0.115107	0.0497821	0.0475151	0	0.196372	0	0.120946	0.113161	0.05827
SmLINC120412-IBu	0	0	0	0.518321	0	0.540304	0	0.0884023	0.132382	0.0931929	0	0.101772	1.00501	1.00672	0.150879	0	0.0780239	0	0.211106	0.295493	0.653554	0	0	0
SmLINC120414-IBu	0.0359751	0.525151	0.570984	0.585063	1.55092	0.637928	0	0	0	0	0.308288	0	0	0	0	0.0029049	0	0	0	0.577895	0	0.0491697	0.0555028	0
SmLINC100166-IBu	1.50471	1.07511	0.234511	2.16461	0	2.64597	0.25589	0.278433	0	0	0.0778505	0.188467	0.38286	0.335573	0.301757	0.497828	0.0957349	0.54303	0	0.561063	0	0.395618	0.237099	0.378477
SmLINC100167-IBu	2.61119	1.33817	0.464417	1.13188	0	1.95586	0.342215	0.139216	0	0.324149	0.233551	0.439756	0.308758	0.50336	0.150879	0.145245	0.335072	0.271515	0	0	0.217851	0.0565169	0.161659	0.0554952
SmLNCA101906-IBu	0.374741	0	0.0328908	0.313022	0	0.23242	0.308302	0.626473	0.192789	0.648298	0.311402	0.439756	0.926273	0.50336	1.05615	0.827171	0.484897	0.648921	0	0.374042	0.217851	0.904271	1.02384	0.499457
SmLINC120456-IBu	8.0844	12.5165	5.24443	5.19999	5.43706	2.30418	1.09987	1.18334	4.79466	5.32496	2.40402	1.74457	2.42838	2.14935	2.76259	2.25566	2.28806	2.23321	2.14011	4.35011	3.1022	3.50914	2.74335	2.45788
SmLNCS120473-IBu	3.82235	4.66859	2.66415	0.781384	0.417115	0.663866	1.00198	0.904906	0.449841	0.648298	0.544953	0.565401	1.85255	1.34229	2.26318	0.508358	0.526542	0.678788	2.3241	0.374042	0.435702	0.73472	0.916066	0.277476
SmLNCA120475-IBu	0.353505	0.0326383	0	0.507392	0.416075	0.585032	2.15811	1.60099	1.221	0.648298	0.622804	1.94749	2.47006	2.70975	1.96142	2.76547	3.08362	3.19121	2.81797	4.49411	1.80816	5.54374	10.8823	7.85146
SmLNCA120476-IBu	0.0499654	0	0	0	0	0	0	0	0	0	0	0	0	0	0	0	0	0	0.581025	0.935105	0	0.113034	0.0538862	0.11099
SmLNCA101908-IBu	0.442694	0	0	1.58267	2.63063	1.41974	0.995814	1.66851	0	0.0972448	0	1.43046	1.25819	3.2668	1.16931	0.763627	0.650997	0.216307	1.58039	0.847205	3.15448	0.761848	0.593826	0.273591
SmLNCA120496-IBu	3.07287	0.652766	1.90766	1.44412	0	1.1335	0.693678	1.60099	5.65514	5.59157	1.40131	0.439756	0.154379	0.335573	0.150879	0.108934	0.19147	0.090505	0.38735	0.187021	0	0.960788	0.215545	0.665942
SmLNCA120497-IBu	3.21827	5.43461	10.5954	7.40012	5.47658	5.56786	11.4449	14.3288	6.27271	14.5851	9.41679	11.4707	0	0	0	1.0454	3.57426	2.82149	5.10915	10.8921	0	6.65826	4.14331	4.63329
SmLNCA002160-IBu	0	0	0	0	0	0.0475868	0	0	0	0	0	0	0	0	0	0.464058	0.952084	1.10778	0	0	0	0.614339	0	0.239184
SmLNCA120499-IBu	0	0	0	0.36259	0	0	0	0	0	0	0	0	0	0	0	0	0.889377	0.118109	0	0	0	0	0	0.0177585
SmLNCA120501-IBu	0	0	0	0	0	0	0	0	0	0	0	0	0	0	0	0	1.65573	0	0	0	0	0	0.544251	0
SmLNCA120502-IBu	0	0	0	0.351272	2.03461	0	0	0	0	0	0	0	0	0.135907	0	0	0	0	0	0	0	0	0	0
SmLNCA120505-IBu	0	0	0	0	0	0	0	0	0	0	0	0	0	0	0	0	1.13972	0.627652	0	0	0.217851	0	0	0
SmLNCA120507-IBu	0	0	0	0	0	0	0	0	0	0	0	0	0	0	0	0.69173	1.29338	0.940347	0	0	0	0.109643	0	0
SmLNCA120508-IBu	0.658294	0	0	0	0	0.0756691	0	0	0	0	0	0	0	0	0	1.17177	0.763007	0	0	0	0.217851	0.106252	0.371815	0
SmLNCA120509-IBu	0.0474671	0	0	0.0940628	0.658438	0	0	0	0	0	0	0	0.174448	0.758395	0.336459	0	0	0	0	0	0	0.230024	0	0
SmLNCA120518-IBu	0	0	0	0	2.3217	0.129077	0	0	0	0	0	0.251289	0	0	0	0	0	0	0	0	0	0	0	0
SmLNCA120528-IBu	0.949343	0	0.0430869	0.312241	0	0.194023	1.46443	1.04412	0.257052	0.243112	0	0.691045	0	0	0	0	0	0.0452525	0	0	0	0	0	0
SmLNCA120550-IBu	22.015	34.3329	14.7939	12.3788	5.66278	12.4276	10.3851	13.1079	5.51569	8.7107	4.33861	9.17457	2.93166	2.65774	3.18957	4.2437	4.84419	5.21218	14.9691	13.2523	7.25227	10.3528	11.1927	6.37751
SmLNCA120581-IBu	0	3.70151	31.2321	0	0	0	0	0	0	0	0	0	0	0	0	0.0533776	0	0.0619959	0	0	0	0	0	0
SmLNCA120582-IBu	0	2.1228	6.54921	0	0	0	0.154151	0	0	0	0	0.125645	0	0.0335573	0.262529	0	0	0	0	0	0	0	0	0.0138738
SmLNCA120583-IBu	2.76833	18.8633	17.4597	0	0	0.032167	0	0	0	0	0	0	0.359703	0	0.301757	0.302473	0	0.181915	0	0	0	0	0	0
SmLNCA120585-IBu	0.0594588	11.8389	0	0	0	0.0188917	0	0	0	0	0	0	0	0.50336	0	0	0	0.090505	0.193675	0	0	0.0565169	0	0
SmLNCA120586-IBu	3.28048	4.3484	4.38006	0	0	0.1736	0	0.0696081	0	0	0.155701	0	0	0.302016	0.190107	0.178288	0.159877	0.271515	0.193675	0	0	0.0565169	0.08999	0.0971166
SmLNCA120587-IBu	0	0.0039166	7.85596	0	0	0	0	0	0	0	0	0	0	0	0	0	0.058877	0	0	0	0	0	0.233327	0
SmLNCA120589-IBu	0.762222	1.15931	2.18592	0.0780604	0	0	0	0	0	0	0	0	0	0	0	0	0	0.027604	0.193675	0	0	0	0	0
SmLINC120597-IBu	0.374741	0.0652766	0.361798	0.780604	0.312056	0.245082	0.231226	0.139216	0.514104	0.324149	0.155701	0.188467	0	0	0	0	0	0	0	0	0	0	0	0
SmLNCA120598-IBu	0	3.34184	3.53313	4.07475	3.02382	3.27511	2.98282	1.5808	1.7653	2.20097	2.26778	0.488129	0.361247	2.43962	0	9.43803	11.3633	7.52006	0.147193	1.01552	0.302813	3.57865	6.94809	8.2366
SmLNCA120599-IBu	0	0	0.176294	0.976926	5.39129	0.0644362	0	0	1.69397	0.683955	0	2.10832	0	0.40101	0.555233	1.04577	1.61218	1.19421	0	0	0	2.16968	1.68826	1.03055
SmLINC120600-IBu	3.79887	1.49614	1.20051	0	0	2.0352	0	0	3.18359	2.6564	2.66949	0	0	0	0	0	0	0	0.054229	0.347859	0	0	0.019399	0
SmLINC120612-IBu	0.553367	0.67594	0.239116	0.135044	0	0.0310437	2.59975	1.73046	3.47534	4.55916	4.85242	2.3684	0.205324	0.335573	0.150879	0	0.0478674	0	0.699167	0	0	0	0.0603526	0.0554952
SmLINC120617-IBu	16.8531	20.0915	3.95084	57.703	101.224	21.2151	6.60228	5.69673	4.70341	5.37845	8.28874	4.74434	6.96249	3.84902	5.05293	4.89404	2.30099	5.04249	15.4398	19.8411	13.4588	7.24829	10.8947	7.56178
SmLNCS120623-IBu	6.04582	1.2729	1.64454	0.390302	0.83215	0.622917	0.154151	0.139216	0.192789	0.324149	0.155701	0.691045	0	0.50336	0.84492	0.0744382	0.107223	0.250246	0.193675	0.561063	0.217851	0.370751	0.323317	0.665942
SmLNCA120626-IBu	2.97819	0	0.284505	4.59307	12.3189	2.85	3.27262	3.09965	3.02036	1.58104	3.571	4.65953	1.8896	1.48994	4.23667	2.98261	5.26973	3.8623	2.43256	2.3733	2.9911	1.94757	2.4432	3.39298
SmLNCA101941-IBu	4.57833	22.3125	33.0078	8.71583	9.83289	4.80453	6.9707	9.18062	7.06185	5.93355	6.76832	8.64058	3.70509	3.5403	3.95	1.48695	0.92432	1.53813	3.37576	4.01534	3.04338	2.5783	1.88763	2.23868
SmLNCA101962-IBu	0	0	0	0	0	0.0102118	0.308302	0.556865	1.28526	0.972448	2.02411	0.188467	0.926273	0.671146	1.35791	0.435736	0.711789	0.988767	0.193675	0	0	0	0.0538862	0
SmLNCA120652-IBu	0.949343	1.40345	3.15751	0.487487	0	0.204235	0	0.0696081	0.0642629	0.0810373	0.0778505	0.0628223	0.154379	0.167787	0	0.0363113	0.0478674	0.090505	0.193675	0	0	0	0.0538862	0.0554952
SmLINC120658-IBu	0.957337	9.314	3.86368	1.27824	0	1.67197	2.77548	2.77806	1.39001	1.53971	1.16776	2.90616	0.308758	0	0.301757	0.217868	0	0.135758	0.677863	0.935105	0.217851	0	0.161659	0.332971
SmLNCA101964-IBu	1.06252	19.8121	13.0859	0.512076	0.597067	0.220676	0.0809291	0.0535983	0.188933	0.438412	0	0.413371	0.558851	0.488259	0.253476	0.303926	0	0.314052	9.23443	10.3666	11.923	1.23546	2.75466	1.45508
SmLINC120666-IBu	1.49172	17.7399	9.6393	2.51745	4.08273	7.18601	1.94153	1.76526	1.32831	2.55267	2.48732	2.28547	1.32303	0.335573	0.834359	0	0.117275	0.264275	0.892842	1.66262	1.24175	0.0565169	0.0883734	0
SmLNCA120715-IBu	0.641056	0	0	0	0	0.0341073	0	0	0.146519	0	0	0	0	0	0	0	0	0.0683313	0	0	0	0	0.0705909	0
SmLNCA120723-IBu	0.824429	0.19583	0	0	0	0.0102118	0.924904	1.46177	0.192789	0.486224	0.311402	1.19362	0.308758	0.335573	0	0.108934	0.143602	0.0452525	0	0	0.217851	0.0565169	0.0538862	0
SmLINC120747-IBu	0.624568	0.0326383	0	0.0780604	0	0.377835	0.0770754	0.0696081	0	0.0810373	0	0.0628223	0.154379	0	0	0.0363113	0.0478674	0.090505	0	0	0	0.0565169	0.161659	0.11099
SmLNCA120758-IBu	0.743485	0.0437353	0.136168	0	0	0.0162367	0.0809291	0.0710003	0	0	0.161929	0	0	0.244968	0	0.234571	0.0516969	0.352065	0.218853	0.218815	0	0.270151	0.252188	0.51666
SmLINC120759-IBu	2.07356	0.554852	0.230235	0.0390302	0	0.0612705	0.0770754	0.139216	0	0	0	0	0	0.167787	0	0.0363113	0	0	0	0	0	0.0565169	0.0538862	0.11099
SmLNCA120760-IBu	0.674533	0.489575	0.0986723	0.0780604	0	0.0816941	0.231226	0.348041	0.0642629	0	0	0.376934	0.154379	0.167787	0	0.0363113	0.0478674	0.135758	0.968375	1.49617	1.30711	0.113034	0.43109	0.221981
SmLNCA120769-IBu	1.0158	0	0.444025	0	2.28841	0.230684	7.43006	4.70064	0	0.296596	1.83961	6.25396	2.11345	1.83726	1.50728	1.0661	1.25317	1.30282	0.581025	0.555452	0	0.523347	0.893433	0.390686
SmLNCA120770-IBu	0	2.51315	1.86359	0.418404	0	0.234768	2.86566	5.30832	2.27105	3.86386	3.38338	4.24176	1.61172	0.679535	1.59177	0.704439	0.773059	0.0271515	0	0.753695	0.871405	0.240762	0.496831	0.346845
SmLNCA120771-IBu	5.6276	0	0.15064	1.12875	0	1.48213	1.58313	1.69913	1.25634	2.00972	0.926421	0.991964	0.969499	0	0.589935	0.704076	0.607438	0.413608	0	0	0	0.305757	0.104	0.240294
SmLNCA120785-IBu	0.64955	0.097915	0.131563	0.0390302	0	0.183812	0	0	0	0.0810373	0	0	0	0	0	0.0363113	0	0	0	0.187021	0	0.0565169	0.0538862	0
SmLNCA120787-IBu	0.46268	2.76251	2.43556	0.99566	4.29389	1.19774	0.355317	0.229707	0.39586	0.940033	0.918636	0.374421	0.299495	0.35403	1.30057	0.181557	0	0.110869	0	0	1.0544	0	0.372354	0.755845
SmLNCA120790-IBu	8.21182	4.48222	6.70708	2.81915	0	1.83393	0	0	1.68369	2.10049	0.520041	0.291496	0	0	0	0.287222	0	0.286901	3.12204	4.35946	0	0	0	0
SmLNCA120808-IBu	2.49827	0.13088	0.131563	0.117091	0	0.040847	0.308302	0.208824	0.128526	0.0810373	0.0778505	0.0628223	0.463137	0	0.301757	0.29049	0.0957349	0.18101	0.968375	1.68319	1.08926	0.791237	1.40158	1.27639
SmLNCA120810-IBu	9.68155	20.4721	8.96142	9.09716	6.81947	4.32274	11.3979	9.09082	3.7144	2.86872	6.12216	10.6578	3.5291	2.74163	3.12017	1.15361	0.836723	0.969761	4.37899	4.98037	6.30679	1.56721	1.86608	1.62878
SmLNCA120819-IBu	3.0259	0.344008	0.187148	0	0	0.050344	0	0	0	0	0	0	0	0	0	0	0.145996	0	0	3.10081	0	0.755631	0.548562	0.559947
SmLINC120826-IBu	0.224844	0.0652766	0.0328908	0.780604	0.83215	0.418682	0.0770754	0	0	0	0	0.0628223	0	0	0	0	0	0	0.193675	0	0	0	0.161659	0.0554952
SmLINC120835-IBu	0.0499654	0.97915	2.92728	2.38084	2.91252	0.694399	0.308302	0.0696081	0.321315	0.729336	0.155701	0.502578	0	0	0.301757	0.0726226	0	0	0.38735	0	0.435702	0.169551	0.107772	0.0554952
SmLINC120836-IBu	0.302041	1.70862	21.0895	5.01694	7.72339	2.8355	0.343756	0.311148	0.321315	0.508104	0.389252	0.565401	0.154379	0	0	0	0	0	0	0	0	0	0.0538862	0.0604898
SmLINC120838-IBu	0	0.0558115	1.90734	0	0.494089	0.214447	0	0	0	0	0	0	0	0	0	0	0	0	0	0	0	0	0	0
SmLINC120839-IBu	0.0249827	0.319529	1.91951	0	0	0	0	0.0696081	0.0642629	0	0.0778505	0.0628223	0	0	0	0	0	0	0.581025	0.187021	0.871405	0	0	0.0554952
SmLINC120857-IBu	0	0	0	1.29307	0	0.694399	0	0	0	0	0	0	0	0	0	0	0	0	0	0	0	0	0	0
SmLINC120858-IBu	0	0	0.131563	1.00971	0.312056	0	0	0.139216	0.128526	0.729336	0.467103	0	0	0	0	0	0	0	0	0	0	0	0	0
SmLNCA120866-IBu	0.0434699	0	0	0	0	0	0	0	0	0	0	0	2.67384	4.60238	4.43885	10.637	6.27542	10.1691	1.28213	0.759305	1.46832	0.545953	0	0.115985
SmLINC120873-IBu	1.22415	0.0652766	0.197345	0.546423	0	0.490164	0.770754	0.974514	0.192789	0.486224	0.778505	0.502578	0	0	0	0	0	0	0	0	0	0	0	0
SmLNCA120893-IBu	5.39926	7.44643	3.15488	0.275553	0.38799	1.00933	2.50187	1.60447	0.463978	1.01135	1.45269	1.90352	0.503275	0.372486	0.642743	0.156139	0.0995643	0.14164	1.85734	1.79166	0.917153	0.707592	0.618075	0.57715
SmLNCA101991-IBu	0	0	0.0381533	0.510905	1.10676	0.105181	0	0.145481	0	0	0.161929	0	0	0	0	0	0	0	0	0	0	0	0	0.0643744
SmLNCA120917-IBu	0.281805	0.0845333	0	1.40977	0.83215	1.28209	0.530278	0.696081	0.38365	0.764992	0.225766	0.991336	10.9655	16.3642	17.5955	38.7736	29.4801	38.0266	11.1886	9.90837	8.46134	6.90354	11.1291	8.6406
SmLNCA120919-IBu	4.82766	5.0609	3.14403	31.9076	59.4841	30.3428	47.3944	35.6923	45.813	34.8282	28.241	51.5733	93.1615	92.2943	138.028	79.6067	117.152	83.7076	36.4671	39.1061	59.0987	62.697	101.416	81.8565
SmLINC101993-IBu	1.82199	0.853819	1.06665	0.593649	0	0.576556	0.966525	0	0.413211	0.155592	1.43245	0	0	0	0	0.141614	0	0.155216	0.84636	0.484384	0.435702	0.826277	0	0.839642
SmLINC101994-IBu	0.164636	0.0453673	0.0559143	0	0.16643	0	0	0	1.08219	1.31442	0.662508	0	0.154379	0.335573	0.340986	0.152144	0.23455	0.161551	0	0.2637	0	0	1.53953	1.16651
SmLINC101995-IBu	0.486413	0.581941	0.435145	1.20955	0	0.162163	0	0.386325	0.812284	0.771475	0.607234	0.559747	0	0	0	0	0	0	0	0	0	0.609818	0	0
SmLINC101996-IBu	0	0.477172	0.152284	1.24116	0.0416075	0.660292	0.11253	0.240148	0.391361	0.675851	0.0225766	0.319765	0	0	0.11165	0.0330433	0.148389	0	0.509365	0	0	0.31593	0.508147	0.269152
SmLNCA120924-IBu	3.38316	0.133491	0.236485	0.733768	0	0.758836	0.308302	0.213001	0.25898	0.491086	0	0.379447	0	0	0.461689	0.0374006	0.0483461	0	0.193675	0.198242	0	0.0587776	0.109928	0
SmLINC120979-IBu	0.759974	0	0	0	0	0.0481995	0	0	0	0	0	0	0	0	0	0	0	0	0	0	0	0	0	0.0793581
SmLNCA120975-IBu	0	0	0	0	0	0	0	0	0	0	0	0	0	0	0	0	0	0	0	0	0	1.52313	1.87362	1.79083
SmLNCA120976-IBu	0	0	0.0562432	0	0	0.290627	0.341444	0.471943	0	0	0	0	0	0	0	0	0	0	0	0	0	0.574777	1.56162	0
SmLNCA120977-IBu	1.84173	0.165803	0.193398	2.1771	0	1.41259	0	0	0	0	0	0	0	0	0	1.15579	0.783111	0.977002	0	0	0	0.297844	0	0.387356
SmLNCA120978-IBu	2.49852	0.0574435	0	0.249013	0	0.766801	0	0.0689121	0	0.211507	0	0.529592	0.36279	0.421144	0	0.293032	0	0.545745	0.739839	0.433889	0.283207	0	0	0.935094
SmLNCA120991-IBu	2.2402	6.28777	4.83165	27.6697	66.6885	23.4018	16.3384	14.5697	17.137	20.722	18.34	16.5964	15.9134	12.0521	19.7063	14.5049	13.7145	16.2153	9.28672	12.6258	12.8314	14.2457	17.0889	13.8699
SmLNCA121003-IBu	19.7099	0.744154	0.759448	12.8483	11.751	13.2075	3.90078	2.15507	5.31069	4.59968	1.73918	3.59029	2.55188	0	1.30359	9.80296	6.27734	10.8398	4.34801	3.87507	1.85391	2.34376	4.46771	6.37917
SmLNCA121004-IBu	0	7.66739	4.8527	15.2655	1.81513	15.5108	3.84992	3.05789	5.33704	3.13614	5.9797	2.86344	1.95598	5.82387	4.85377	7.23829	11.0784	7.8219	3.56362	2.01609	0	4.43488	4.08134	2.27419
SmLNCA121005-IBu	23.9019	2.98216	2.03133	3.65049	0	3.45933	0.719113	1.13252	2.14895	3.21799	0	0.490642	1.83402	2.0923	0	1.74803	0.871188	1.58248	0	0.88835	1.12411	0.448179	0.365887	0.862395
SmLNCA121011-IBu	0.190368	0.0515685	0.0809113	1.09128	7.35724	0.3472	0.170337	0	0.144592	0	0.106655	0.0904641	0	0.206377	0.185581	0	0	0	0	0	0	0	0	0
SmLNCA121012-IBu	0	0.0659294	0.12038	0.729474	3.37645	0.340766	0	0.0445492	0	0	0.0467103	0	0	0	0.168984	0	0	0.437139	0	0	0	0.0259978	0.27482	0
SmLNCA121045-IBu	4.64653	0.52156	1.10546	4.6364	2.83347	3.20006	1.27791	1.44228	1.7698	2.84036	0.932649	2.07	0.561939	1.25001	0.923377	0.876555	0.974103	1.811	0.970312	0.98373	0.830013	1.22359	1.01845	1.27361
SmLNCA121054-IBu	0	0	0	0	0	0	0	0	0	0	0	0	0	1.19464	0	0.00145245	0.326456	0.081907	0	0	0	0.0356057	0	0
SmLNCA121056-IBu	0	0.152421	0.608808	0.185393	0.473285	0	0	0	0	0	0	0	0	0.00335573	0	0.113654	0	0.950303	1.37509	0	0.814763	0	0	0
SmLNCA121057-IBu	0	0.396882	0	0.200615	1.12132	0.159406	0	0	0	0	0	0	0	0	0	0	0.288641	0.312695	0	0.673276	0	0	0	0
SmLNCA121058-IBu	0.586844	0.0760473	0.365416	0.00195151	0	0.138369	0	0	0	0	0	0.127529	1.05286	0	1.6491	0.502548	0.422191	0.515426	0	0	0	0.236241	0	0.122089
SmLNCA121059-IBu	1.9499	0	1.70243	0	0	0.00040847	0	0	0	0	0	0	0	0	0	0	0.00287205	0.0054303	0	0	0	0	1.00606	0
SmLNCA121060-IBu	0.502152	0	0.0907785	0.515198	1.30127	0.0636192	0	0	0	0	0	0	0	0	0	0.293395	0	0.167887	0	0.579765	0.681874	0	0	0
SmLNCA121061-IBu	0.111173	0.0326383	0.109197	0	0	0	0.0770754	0.0696081	0.0642629	0.162075	0.0778505	0.375049	7.41945	10.6427	5.08461	7.94201	9.93585	9.59127	0.286639	1.31476	0.22003	3.1333	5.13266	7.50462
SmLNCA121092-IBu	0	0.329647	0.40357	0.106162	0	0.267242	0	0.324374	0.213996	0.169368	0	0.0332958	0	0	0	0	0	0	0.23822	0.824763	0	0	0	0
SmLNCA121123-IBu	0.149896	0.0652766	0.230235	0.507392	0	1.50113	0.154151	0.0696081	0.128526	0.0810373	0.0778505	0.125645	0	0	0	0	0	0	0	0	0	0	0	0
SmLNCA121127-IBu	1.17544	0.0326383	0.164454	0.0780604	0	0.122541	0.0770754	0.139216	0.192789	0.162075	0.233551	0.251289	0.154379	0	0	0	0.0478674	0.090505	0	0.187021	0	0.113034	0.0538862	0.11099
SmLNCA121149-IBu	20.0079	22.2437	69.7876	108.575	88.547	69.8367	4.28	6.25151	13.4213	11.487	8.22101	6.39342	2.28172	1.34061	0.876605	1.02398	1.14978	1.1381	5.5333	7.14794	4.56398	5.05657	3.76449	3.25923
SmLNCA121150-IBu	13.0455	2.85161	8.09738	51.4496	36.2609	41.358	5.78142	3.93147	13.0685	15.3315	11.0719	5.1709	1.19181	1.95639	1.52086	1.88456	1.48293	1.6128	2.44805	2.10025	4.08471	5.78168	5.00387	4.90134
SmLNCA102013-IBu	0.670786	0.384153	0.0756488	0.0417623	0	0.0588197	0.191147	0.0960592	0	0	0	0	0	0.171142	0	0	0	0	0	0.222555	0	0	0	0
SmLINC121209-IBu	2.05433	0	0	1.6178	0	0.546635	0	0.964769	0.79429	0.697731	0.805752	0.69984	0	0.429534	1.41524	0.304289	0	0.18825	0.916083	0.301104	0	1.30611	1.07719	1.69704
SmLINC121210-IBu	0.130909	0	0	0.65922	1.86818	0.0711759	0.141819	0.0953631	0	0	0	0	0	0	0	0	0	0	0.482251	0	0	0	0	0
SmLINC121211-IBu	0.733992	2.22136	4.29849	0	0	0	3.0622	2.33675	0	0.715559	1.02763	3.55386	0.2362	0	0	0.137257	0.10483	0.609099	0	1.66075	0.601269	0	0.489287	0.144843
SmLINC121213-IBu	0.0249827	0.0806166	0	0	0	0	0	0	0	0	0	0	0	0	0	0	0.0478674	0	1.30343	2.24425	1.40078	0.282585	0.120705	0.452286
SmLINC121214-IBu	0	0.278405	0	0	0	0	0	0	0	0	0	0	0.154379	0	0	0	0	0	1.21434	0	1.21343	0	0.148726	0.102666
SmLINC121216-IBu	2.11179	13.9477	13.8181	1.26965	0	5.94917	2.63752	1.58289	3.68548	4.41005	9.37476	2.26474	2.96099	4.39936	3.9153	0.343868	0.161313	0.546198	3.47066	2.1657	1.76677	0.348144	0.467193	1.19592
SmLINC121218-IBu	1.11973	6.76201	5.33159	0	0.509692	5.47381	1.69874	0.707915	0.51089	0.993517	1.92602	0.682878	0.79042	0.496648	1.23871	0.0562825	0	0.377406	1.23758	1.64204	0.847441	0	0.433245	0.208107
SmLINC121219-IBu	0.977324	2.67634	4.21002	24.799	66.572	4.23655	14.5811	15.7635	5.37431	3.84198	9.03299	15.6446	1.604	4.98662	3.47473	4.11044	3.89306	2.71017	5.95938	7.40416	8.27834	13.8709	10.1107	11.6312
SmLINC121220-IBu	0.971328	0	0	0.804802	0	1.80881	4.1482	6.1631	4.90776	2.64101	3.34524	3.95592	3.02737	1.0537	0.297231	0.61003	2.32971	1.13629	0.819246	2.32093	0	8.05762	7.13292	4.68435
SmLINC121232-IBu	1.32408	3.00273	2.10501	0	0	0	0.0770754	0.139216	0.0642629	0	0	0	7.10143	7.71818	4.2246	4.39367	2.44124	7.69293	3.8735	2.80531	3.92132	2.09113	3.07152	2.71927
SmLNCA121242-IBu	0.849412	0	0	0	0	0	0	0	0	0	0	0	0	0	0	0	0	0	0	0.187021	0	0.395618	0.43109	0.166486
SmLNCA121243-IBu	5.4962	0.097915	0	0	0	0	0	0	0	0	0	0	0	0	0	0	0	0	0	0	0	0.169551	0.107772	0.221981
SmLNCA121262-IBu	3.35393	7.35668	6.46534	4.94669	3.65522	5.1504	2.36467	2.6291	3.61929	3.67099	3.23858	2.65613	3.54763	4.60742	2.71582	4.28691	2.06979	2.46762	2.18659	3.04844	2.35715	5.07352	6.03957	5.22265
SmLNCA102017-IBu	0	0.163192	0.230235	0	0.936168	0.0612705	0	0.139216	0.385578	0.162075	0.233551	0.0628223	0	0	0	0	0	0	0	0	0	0	0	0
SmLNCA121272-IBu	0.524637	0	0	0	0	0.0204235	0.231226	0	0.0642629	0	0.0778505	0.188467	0.308758	0.50336	0.150879	0.29049	0.335072	0.588283	0.193675	0	0	0.0565169	0.0538862	0.0554952
SmLINC121274-IBu	3.43113	1.0627	2.33524	1.42694	0.580424	1.19171	1.79586	2.57968	0.342521	0	0.433627	0.770201	1.85255	0.781885	0.99429	0.594053	0.740988	0.5824	3.78441	0	0.73198	0.842102	1.20867	1.24698
SmLINC121275-IBu	0	3.86274	7.75334	0	0.152908	0.608927	0	0.0696081	0.147805	0.156402	0	0	0	0.516783	0	0	0	0	0	3.11951	1.34414	0.0525607	0	0
SmLINC121276-IBu	0.2893	0.499366	0.321343	0	0.248605	0.270509	0.669785	0.458718	0	0.235008	0	0.493783	0	0	0	0.279234	0.0555262	0.118562	0	0.600337	0	0	0	0
SmLINC121277-IBu	0.0724498	0	0.163138	0.151827	0	0.0457487	0	0.80467	0	0.269854	0	0.507604	0	0	0	0	0	0	0.701104	0	0	0.141857	0.119088	0.23308
SmLNCA121281-IBu	1.20367	0.522213	1.42812	0.694737	0	0.843287	0.324487	0.626473	0.71846	1.13209	0.260799	0.584247	0.234656	0.335573	0.371161	0.575534	0.55957	0.464743	0.193675	1.63269	0.73198	0.714939	0.754407	1.04997
SmLINC121305-IBu	0	0	0	0	0	0	0	0	1.11625	1.17099	4.27399	0.302175	1.31531	1.33055	0	0	0	0	0.857981	0	0	0	0	0
SmLINC121307-IBu	0.0589592	0	0	0	0	0	0.346068	0.107893	0.275688	0.524311	1.29465	0	0	0	0	0	0	0	0	0	0	0	0	0
SmLINC121308-IBu	0	0	0	0	0	0	0	0.148265	0.341236	0	1.47916	0.137581	0.537238	0	0	0	0	0	0	0	0	0	0	0
SmLINC121309-IBu	0.0659543	0	0	0	0	0.0102118	0.193459	0	1.51789	1.8671	2.61422	0	0	0.682891	3.42947	0	0.0478674	0.0452525	0.888969	3.36638	3.04992	0	0	0
SmLINC121311-IBu	0	0	0	0	0	0	0	0.161491	0.154874	0.570503	0.458539	0	0	0	0.644252	0	0	0	1.54553	0	0	0	0	0
SmLNCS121323-IBu	0	0.097915	0.0328908	1.288	1.14421	0.194023	0.0770754	0	0	0.0810373	0.233551	0	0	0	0.301757	0.181557	0.0478674	0.090505	0	0.748084	0	0.0565169	0	0
SmLNCA121327-IBu	5.38777	0.64526	1.05415	0.515198	0	0.820719	0.33759	0.535286	2.78773	0.475689	0	0.338612	0	0	0	0.321355	0.467665	0.338036	1.41383	1.14644	0	0.362839	0.466655	0.773048
SmLNCA121328-IBu	1.68334	0.674634	0.506189	0.114749	0	0.341992	0.371503	0.243628	0.699823	0.1094	0.711553	0.294008	0.852171	0	0	0.473499	0.0703652	0.13259	0.571341	0.304844	0.298456	0.179159	0.560956	0.322982
SmLNCA121330-IBu	1.444	0.0567907	0.121367	0.0612774	0	0.0638235	0.0909489	0	0.155516	0.0810373	0.0949776	0.0898359	0	0	0.150879	0.153234	0	0	0.193675	0	0.217851	0.440832	0.147648	0
SmLNCA121331-IBu	1.59665	0	0	1.57097	0.88832	1.09225	1.7157	1.32882	6.90377	5.97326	7.37867	1.0372	1.85255	1.13424	0.617093	1.46988	0.765401	0.975644	0	0.688237	1.74281	0.548779	0.787817	0.929545
SmLNCA121334-IBu	5.55241	0	0.0328908	0	0	0	0	0	0	0.0810373	0	0	0	0	0.150879	0.0363113	0	0	0	0	0	0.0565169	0	0
SmLNCA121335-IBu	3.21203	0	0	0	0	0.0204235	0	0	0.128526	0	0	0	0	0	0	0	0	0	0	0	0	0	0.269431	0
SmLINC121341-IBu	0.351507	3.94924	2.73552	0.440651	0.839431	0.613522	0	0	0.129168	0	0	0	0.521801	0	0	0	0	0	0	0	0	0	0	0
SmLNCA121342-IBu	0.448689	24.8678	15.3416	0.287262	0.151867	1.67054	0.0778461	0.0716964	0	0.0818477	0.242115	0.255687	0	0	0	0	0	0	0.197549	0.187021	0	0	0	0
SmLINC121362-IBu	0.168633	0.238912	0.77063	0.555009	0	0.0789369	4.85267	4.44517	1.89062	0	3.06887	2.38473	0.466224	0	0	0	0	0	0	0.785488	1.30711	0.156552	0	0.379587
SmLINC121363-IBu	8.25778	0.620128	0.62032	0	0	0.104875	0	0	0	1.33468	0	0	0	0	0	0	0	0	0	0	0	0	0.174591	0.175365
SmLINC121364-IBu	0.142901	2.81603	1.00054	0	0	0	1.05979	0	0	2.58833	0	1.68552	0	0.671146	0.594462	0	0	0	2.14011	0	0	0.3521	0.148726	0
SmLINC121365-IBu	0	3.01578	1.95009	0.108504	0	0	0.407729	0.914651	0.872691	0.209887	1.75786	2.21197	0.30567	0	0.461689	0.0726226	0	0	0.571341	0.71068	0	0	0	0
SmLINC121368-IBu	2.47329	0.163192	0.0328908	0.117091	0.104019	0.102118	0.462452	0.417649	0.192789	0.324149	0.155701	0.188467	0.154379	0.167787	0.150879	0.145245	0.0478674	0	0.193675	0.187021	0.217851	0.113034	0.161659	0.0554952
SmLINC121378-IBu	25.5805	54.0876	63.7778	29.0248	5.13748	33.4792	18.4094	21.5166	19.5359	15.0073	16.3992	19.3398	14.666	11.1427	12.8805	11.8012	10.3872	10.4244	12.3952	9.91211	9.8033	11.0773	8.56791	10.8216
SmLINC121380-IBu	1.62563	3.42115	5.65458	1.26263	9.73719	2.89503	2.7092	4.7257	0	4.84684	4.85398	2.2082	0	1.10571	1.30208	0	0	1.43179	0	0	0	0	0	0
SmLNCA121400-IBu	2.17325	0	0	0	0	0.0919058	0	0	0	0	0	0	0	0	0	0	0	0	0	0	0	0	0.128788	0.167041
SmLNCA121412-IBu	7.11208	2.04479	1.07092	0.628776	0	1.04282	1.95617	2.50241	2.13224	0.807942	0.78629	2.7089	3.27438	3.40103	2.82294	6.36355	3.65659	5.50678	1.00711	1.00243	1.69053	0.847189	0.927921	0.932319
SmLNCA121414-IBu	0.812937	0.097915	0.293714	0.086647	0	0.477502	0.00693678	0	0	0.0810373	0	0	0	0	0	0.113654	0	0.0977454	0	0.2637	0.104569	0	0.156809	0
SmLNCA121421-IBu	1.55043	0.391986	0.756816	1.84262	0.105059	1.23562	0.0770754	0.627865	0.706892	0.567261	0.0778505	0.439756	0.463137	1.00672	1.05766	0.254542	0.431286	0.362473	0.38735	0.935105	0	0.226068	0.107772	0.221981
SmLNCA121436-IBu	1.49996	0	0	9.84458	0.72397	16.8354	0.782315	0.379364	1.53203	0.777148	0.25535	0.713661	1.093	0	3.40986	1.26835	1.59734	0.497778	0	5.55452	0	2.35167	1.09766	2.14655
SmLNCA121437-IBu	0	0	0.0404556	1.811	12.0464	0.115393	0	0	0.482615	0	0	0	0	0	0.0829832	17.079	20.4337	20.5356	6.46875	0	0	16.4877	23.8333	17.4937
SmLNCA121439-IBu	0	0	0	0	0	0	0	0	1.43756	1.06807	0.929535	0.016962	0	0	0.503934	0	0.803216	0	0	0	0	0.153726	0.566883	0
SmLNCA121443-IBu	6.93345	3.45901	5.75687	1.49173	0	2.24373	2.69764	1.95808	8.62409	9.95462	6.17354	2.21951	1.17328	0.81712	0.251967	1.05557	1.0392	0.941252	1.72177	0.407706	1.61428	1.49996	1.02923	0.335746
SmLNCA121453-IBu	0.124913	0.163192	0.0986723	0.234181	0.520094	0.204235	0.231226	0.208824	0.899681	1.03079	1.01206	0.0628223	0	0	0	0	0.0478674	0	0.193675	0	0.435702	0.0565169	0.0538862	0
SmLINC121484-IBu	0.54962	0	0	0	0	0	0	0	0	0	0	0	0	0	0	0	0	0	0	0	0	0	0	0.166486
SmLNCA121511-IBu	4.87013	10.9276	5.80094	8.76579	3.77484	7.77707	6.31941	5.25054	1.33731	1.73582	1.70025	7.13222	4.84441	2.54364	4.1205	2.90164	2.4714	2.76674	3.92773	2.72303	3.97361	2.49127	1.38218	1.32578
SmLINC121545-IBu	0.583596	0.0652766	0	0	0	0.0430936	0.309843	0	0	0	0	0	0	0	0	0.12128	0	0.262465	0	0	0	0	0.121244	0.221981
SmLINC121548-IBu	0.715505	0	0.0328908	0.0780604	0.416075	0.059024	0.0169566	0.192118	0.128526	0.110211	0	0.188467	0.154379	0.167787	0.150879	0.205522	0	0	0.193675	0.187021	0.871405	0.116425	0.164892	0
SmLNCS121553-IBu	0.674533	0.0652766	0	0	0	0.245082	0.0770754	0	0	0.0810373	0.0778505	0.125645	0.308758	0.335573	0	0.145245	0.430807	0.316768	0	0	0.217851	0.113034	0	0
SmLNCA121558-IBu	0.834672	0.0682141	0.138799	0	0	0.857583	0	0	0	0	0	0	0	0	0	0	0	0	0	0	0.217851	0	0	0
SmLNCA121564-IBu	7.16404	3.77332	7.41489	6.52272	2.03149	8.02603	4.60757	3.88483	6.80544	6.37926	4.55425	3.80892	4.53411	1.90941	3.88512	3.14674	3.17553	3.48716	4.61721	2.31906	2.45518	2.24372	2.02289	1.80304
SmLNCA121566-IBu	4.29503	1.09012	2.08955	2.06392	3.74675	2.87594	2.17815	1.37546	0.847628	1.75527	1.30477	1.19488	1.06367	0.739939	0.516005	0.655419	0.55239	0.716347	0.631381	0.398355	0	0.413704	0.456416	0.405115
SmLINC121571-IBu	1.42451	0.424298	0.460471	0.234181	0.104019	0.132242	0.0770754	0	0.192789	0	0	0.0628223	0	0	0	0.108934	0.0957349	0.18101	0	0.187021	0	0	0.377204	0.11099
SmLINC121573-IBu	0	0.649503	0	2.0245	1.09116	0.383451	1.37657	2.06597	0.143306	0	0	1.59066	1.42646	0.533561	0.401337	0.673938	0.200565	0	0	0	0.930224	0.541997	0.53994	0.63209
SmLINC121574-IBu	0.430702	0.897554	0.518358	0.433235	0	0.858911	0	0.481688	0	0	0.0856355	0	0	0.0637589	1.09689	0	0	0.639871	0.338931	0.471293	0	0	0	0
SmLINC121575-IBu	0.0929357	3.06049	0.511122	0.640876	0	0.396012	2.54349	2.53165	1.6959	1.0778	0.106655	2.58828	0	0.602354	0.946009	0	0.176631	0.230788	0.38735	0	0.812585	0.105687	0.1137	0.339631
SmLNCA121599-IBu	0.650799	5.13368	2.60922	1.20369	3.2381	0.64089	4.32855	3.9621	7.66721	9.03161	14.9356	4.4208	5.01268	4.3205	4.87791	0.242923	0.26375	0.117204	19.0731	22.4145	21.4605	0.603035	0.842242	0.916781
SmLNCA121604-IBu	6.86025	8.50294	10.4744	2.20989	0.242364	4.50522	3.26954	2.50589	1.22292	1.55916	1.04086	3.10091	0.671548	0.176176	0.345512	0.26943	0.357091	0.417681	1.19498	0.387133	0.666625	0.696288	0.273742	0.466715
SmLINC121607-IBu	0.0499654	0.0339438	0.164454	0	1.14421	0.153993	0.308302	0	0.194717	0.162075	0.717781	0	0.287145	1.13256	0.158422	0.696088	0	0.522214	1.00905	0.813541	0	0.419921	0.139565	0.237519
SmLINC121610-IBu	0	0	0	0.202957	0	0	0	0.400247	0	0	0.464767	0.329189	0.758	1.04028	0	1.03451	2.21674	0.504566	0	0	0.714552	0	0.53024	0
SmLINC121615-IBu	0.149896	0.227163	0.592034	0.187345	0.312056	0.270612	1.00198	0.017402	1.51339	2.10697	1.23004	0.550323	0.572746	0.511749	1.95388	0.641621	1.15696	0.778796	0	0.239387	0.592555	0.629598	0.227939	0.303004
SmLINC121617-IBu	0	0	0	0	0	0	0	0	0	0	0	0	0	0	0	1.40162	1.41975	1.02271	0.344742	0	0.252707	9.72543	8.51941	4.31364
SmLINC121619-IBu	0.153144	0	0.0328908	0	0	0.0702569	0.231226	0	0.22235	0	0.67185	0.155799	0	0	0	0.287949	0	0	1.13687	3.9611	0.989044	1.46492	2.13659	1.19981
SmLINC121620-IBu	0.0467177	0	0	0.130361	0	0	0	0.311148	0	0.0810373	0.204747	0.221135	0.387491	0	0	1.47279	1.24934	1.1657	0.710787	0.157098	1.25918	4.57957	7.51066	3.95403
SmLINC121621-IBu	0	0	0	0	0	0	0	0	0	0	0	0	0	0	0	0.0940463	0.159399	0	0	0	0	0	1.01037	0
SmLINC121624-IBu	0	0.0326383	0	0	0	0	0	0	0.348948	0.162075	0.0280262	0	0	0	0	0	0.360921	0	1.19498	1.42884	0.599091	0	0	0.385137
SmLINC121626-IBu	0	0	0	0	0.936168	0.0549393	0.0770754	0.132255	0.264121	0	0.0295832	0	0.0756456	0	0.452636	0	0	0.284186	1.45256	3.80401	1.85391	0.0073472	0	0
SmLINC121627-IBu	0	0	0	0	0	0.00765882	0	0	0	0	0	0	0	0	0	1.4274	0.932937	0.930392	0	0	0	3.55096	6.58112	3.63272
SmLNCA102048-IBu	0.558364	0	0	0.468362	1.04019	0.377835	0.154151	0.0696081	0	0	0	0	0	0	0.150879	0	0	0	0	0	0	0	0	0
SmLNCA121661-IBu	3.18405	0.284932	0.425277	0.147144	0	0.450849	1.99934	1.85297	1.72289	2.29741	0.736465	1.79169	0.487837	0.768462	2.29637	2.90273	2.54894	3.70392	2.54102	1.94689	0.862691	2.25333	1.65161	0.572711
SmLNCA121662-IBu	0.105177	0.597934	0.27398	0.0893791	0.624112	0.137552	0.587314	0.27704	0.306534	0.0226904	0.327751	1.03657	0	0.565441	0	0	0.022019	0	0.16075	0.402095	0.167745	0.118686	0	0
SmLNCA121663-IBu	0.378988	2.12867	0.868974	0.106943	0.139385	0.207197	0.362254	1.20701	0.949164	0.301459	0.565973	1.23571	0	0.229868	0	0.0853316	0	0.0199111	0	0.918273	0	0	0.125555	0.206442
SmLNCA121666-IBu	0.616823	0.472276	0.483165	0.434016	0	0.311152	0.874805	1.23067	0.607927	0.158023	0.196183	0.986938	0.310302	0.238257	0	0.220047	0.217797	0.271968	0.420275	0	0.703659	0.358882	0.193451	0.216986
SmLINC121675-IBu	0.498905	5.42743	2.49674	9.72944	15.4249	4.25789	13.5129	13.1378	6.40702	8.24636	11.2906	12.599	1.49747	1.34565	2.42009	2.2513	2.28232	1.75263	4.12915	3.10268	4.5923	3.09826	2.67707	3.24147
SmLNCA121680-IBu	5.22164	0.364896	0.23188	0.923845	1.0974	1.92798	0.462452	0.20952	1.03399	0.893841	0.0778505	0.126901	0	0.169464	0	0.257084	0.39012	0.642586	1.37316	0.387133	0.653554	0.285976	0.434323	0.391796
SmLINC121711-IBu	0	0	0	0	0	0.0540202	0.632789	0	0	0	0	0	0	0	0	0	0.407352	0	0	0	0	0	0	0
SmLINC121712-IBu	0.812188	0	0	0	0	0.423584	0.369962	0.481688	0	0	0	0.628223	0	0	0	0.504364	0.918098	0.775628	0	0	0	0	0	0
SmLINC121713-IBu	0.092436	0	0.296017	0	0	0.136123	0	0	0	0	0	0	0	0	0	0.589696	0	0.93718	0	0	0	0.226068	0.43109	0
SmLNCA121742-IBu	2.02485	0.730446	2.13329	2.04362	2.71281	1.23246	0.0886367	0.320893	0.150375	0.0996759	0.0887495	0.214852	0	0	0	0	0	0	0	0	0	0.0695158	0	0
SmLINC121748-IBu	0.0499654	0	0.0328908	0	0	0	0.154151	0	0	0.0810373	0	0.314111	0	0.167787	0	0.0363113	0.0478674	0.135758	0.193675	0.748084	0.217851	0	0.0770573	0.0793581
SmLNCS121755-IBu	0.599585	0.0652766	0.920941	0.429332	0	0.500376	0	0.0696081	0	0.0810373	0	0	0	0	0	0	0	0	0	0	0	0	0	0
SmLNCA121761-IBu	4.92109	6.32694	6.55546	0.888717	0	1.78665	2.6537	4.01361	5.2792	6.76905	4.9147	2.85276	0.504819	0.380875	1.93426	0.939736	0.582547	0.84758	0.623634	1.21938	3.33094	0.66916	0.589515	0.836868
SmLNCS100174-IBu	1.91118	12.3458	5.30396	0.705666	0	1.13269	9.84561	6.43736	1.15866	1.55835	0.940434	7.20635	0.160554	0.335573	0.458671	0.0838791	0.307309	0	0.772763	0.377782	0.653554	1.02748	0.3314	0.327422
SmLNCA121770-IBu	0.0749481	0.0326383	0	0	0	0	0	0	0	0	0	0	0	0	0	0	0	0	2.57588	1.74304	2.28308	0.0565169	0	0
SmLNCA121771-IBu	0	0	0	0	0	0	0	0	0	0	0	0	0	0	0	0	0	0	1.35185	1.99738	0.766836	0	0	0
SmLNCA121781-IBu	0.599585	0	0	0	0	0	0	0	0	0.0810373	0	0.251289	2.62444	1.17451	1.20703	0.798849	0.861614	1.22182	0.38735	0.187021	0	0.0565169	0.215545	0.332971
SmLNCA121790-IBu	0.974326	0.19583	0.0986723	0	0	0.0714823	0.231226	0.208824	0	0	0.0778505	0	0.154379	0.50336	0.301757	0.29049	0.430807	0.452525	0	0	0.653554	0.113034	0.0538862	0.0554952
SmLNCA102058-IBu	0.0249827	0	0	0	1.37721	0.0622917	0	0	0	0	0	0	0	0.0100672	0	0	0	0	0.0871538	0	0	0	0	0
SmLINC121802-IBu	0	0	0	0	0	0	1.0883	0.342472	0	0	0	0.449808	0	0	0	0	0	0	0	0	0	0	0	0
SmLINC121806-IBu	0.0587094	0	0	0	0	0.00959905	0.154921	0	0	0	0	0.22993	0.771894	0	0.238388	0.0954987	0.153176	0.143903	0	0	0	0	0	0
SmLINC121810-IBu	0.0249827	0	0	0	0	0.0102118	0	0	0	0	0.0778505	0.0628223	0.926273	0.167787	0.452636	0.83516	0.335072	0.54303	0	0	0	0	0	0.0554952
SmLNCA102059-IBu	0	0	0	0	0	0	0	0	0	0	0	0	0	0	0	0	0	0	1.34798	0	0	0.536346	1.31536	0
SmLNCA102060-IBu	0	0	2.45891	0	0	0.292363	0	0	0	0	0	0	2.18292	0	0	1.2767	0	1.16344	0	0	0	0.770891	0.433245	1.90904
SmLNCA102062-IBu	0	0	0	0	0	0	0	0.313237	0	0	0	0	0	1.16779	0	0	0	0	0	0	0	0	0	0.367378
SmLNCA102063-IBu	1.02229	1.55587	3.46406	0	0	0	0	0	0	0	1.06344	0.550952	0	0	0	0	0	0	0	0	0	0	0.169203	0
SmLNCA102064-IBu	0	0	0	0	0	0	0	1.44785	0	0	0	0	0	0	0	0	1.49777	0	0	0	0	0.539737	0.756563	0
SmLNCA102065-IBu	1.14621	0	0	0	0	0	0	0	0	0	0	0	0	0	0	0	0	0	0	0	0	0	0	0
SmLNCA102066-IBu	0	0	0	0.811828	0.958012	0	0	0	0.401001	0	0	0	0	0	0	0	0.636637	0	0	0	0	0	0	0
SmLNCA102067-IBu	0	0	1.1423	0	0	0.108959	0	1.77918	0	0	0	0	0	0	0	0	0	0	0	1.20067	0	0	0	1.21035
SmLNCA102071-IBu	0.707011	0	0	0.719326	0	0	0	0	0	0	0	0	0	0	0	0.662318	0	0.352065	0	2.56032	0	0	0	0
SmLNCA102073-IBu	4.92359	0.493491	0.846608	1.779	0	0.787735	2.0687	0.380756	3.2652	2.21394	0	0.631992	1.68119	0	3.2801	0	0.305873	1.04578	1.8864	0.327287	3.10874	0	0	0.432308
SmLNCA102074-IBu	0.802445	0	0	0	0	0.177174	0	0	0	0	0.753593	1.38712	0	0	0	0	0	0	0	0	0	0.46683	0	0
SmLINC121828-IBu	0.0749481	0	0	0.117091	0	0.0102118	0.462452	0.556865	0	0	0	0.188467	0.308758	0.50336	0.301757	1.30721	1.24455	1.58384	0.581025	0.561063	0.871405	0.847754	0.700521	0.887923
SmLNCA121845-IBu	1.8777	0.218677	0.443039	0.488268	1.07139	1.00331	0.574982	0.60211	0.922816	1.79903	0.289604	0.159569	0.54187	0.221478	1.41071	0.0820635	0.211095	0.361568	1.74114	0.781748	0.276671	0.0655596	0.0619692	0.373483
SmLINC121860-IBu	0	0	0.13255	1.27863	0	0	0	0	0.140736	0.294976	0.072401	0	0	0	0	0.213147	0	0	0	0	0	0.162204	0.111545	0.338521
SmLINC121861-IBu	1.46898	0	0	0.433235	0	0.165328	0.749943	0.576355	0.549448	0.320908	0.736465	0.831767	0	0	0	0	0	0.0963878	0	0.390874	0.30717	0	0	0.199228
SmLINC121864-IBu	6.88124	5.91211	4.20377	11.2305	7.66098	16.0064	2.6907	3.41915	8.06436	8.29822	1.45269	1.33686	6.88221	5.61917	1.8377	17.3859	12.8768	16.014	4.48164	6.19788	1.08926	11.7612	14.2265	9.91755
SmLINC121865-IBu	0	0	0.87029	0	0	0.000204235	4.57519	3.38295	1.31482	0	3.65508	4.7412	1.02353	3.27352	7.24972	0	0	0	0	0	3.64029	0	0	0
SmLNCA121871-IBu	0.193116	0.525803	0.00789378	1.81061	3.19025	1.36827	3.8792	0.866621	1.34567	0.722853	0.315294	2.87852	6.51633	10.1595	6.60245	4.07485	1.24743	2.46309	12.2015	14.6437	7.69668	9.28347	6.46796	4.72153
SmLINC121872-IBu	0	0	0.197345	0.156121	0	0	0.924904	0.487257	0.0642629	0	0.311402	0.439756	0	0	0.150879	0.0363113	0	0.090505	0	0	0	0	0	0
SmLINC121876-IBu	0	0	0	0.741574	0.520094	0.224659	0	0	0.385578	0.162075	0.233551	0.125645	0	0	0	0	0	0	0	0	0	0	0	0
SmLINC121878-IBu	0	0	0	0.390302	0	0.122541	0.231226	0.278433	0.128526	0	0	0.753868	0	0	0	0	0	0	0	0	0	0	0	0
SmLINC121882-IBu	0	0.0326383	0	0.706446	0.61163	0.0711759	0.0770754	0.0696081	0.0642629	0	0	0.376934	0	0	0	0	0	0	0	0	0	0	0	0
SmLINC121900-IBu	0.174879	0.130553	0.394689	1.32703	1.14421	1.23562	0.0770754	0.139216	0.321315	0.324149	0.0778505	0.0628223	0	0	0.150879	0.0363113	0	0	0	0	0	0	0	0.0554952
SmLNCA102079-IBu	0.564859	0	0.0624924	0.0534714	0	0.0936418	0	0	0.212068	0.0899514	0.087971	0	0.180623	0	0	0.0435736	0.106744	0.105891	0	0.231906	0	0.0655596	0	0
SmLNCA121922-IBu	0.733242	0.112602	0.186162	28.4546	129.795	31.9428	0.449349	0.507443	1.05905	0.441653	1.37951	0.822972	0.915467	3.21982	2.10476	1.41433	1.59782	1.60239	0.193675	0.293623	0.838727	0.680464	1.00498	0.907902
SmLINC121924-IBu	0.799447	2.67634	0.920941	5.26908	3.12056	1.50113	0	0	0.706892	0.324149	0.544953	0.565401	0.154379	0	0	0.145245	0.0957349	0.090505	0.38735	0.935105	0.653554	0.113034	0.161659	0
SmLNCA121931-IBu	1.47398	0.58749	0.624924	0.156121	0	0.285929	0.0770754	0.278433	0	0.162075	0.0778505	0.0628223	0	0.167787	0	0.108934	0.143602	0.271515	1.5494	1.12213	0	0.226068	0.161659	0.277476
SmLNCA121937-IBu	0.849412	0.130553	0	0.0780604	0	0.0510588	0	0.139216	0.0642629	0.0810373	0	0.0628223	0	0	0	0	0	0	0	0	0	0	0	0
SmLINC121945-IBu	0	0.0326383	0.131892	0.0780604	0.431678	0.0204235	1.08214	0.0696081	0.0642629	0	0	0.0628223	0	0	0	0	0	0	0	0	0	0	0	0
SmLINC121950-IBu	0.0499654	0.848596	0.526252	0	0	0.265506	0.154151	0	0.0642629	0	0.155701	0	0.771894	0	0.905272	0.326802	0.430807	0.588283	0.193675	0.374042	0	0	0.161659	0
SmLNCA121966-IBu	0.205358	21.2978	14.7939	0	0	0.487816	0	0.142697	0.107319	0	0.154922	0.143863	0	0	0.433022	0.123095	0.0765879	0	0	0.503086	0	0	0.0835236	0.0854626
SmLNCA121972-IBu	1.67384	0	0.131563	0	0	0	0	0	0	0	0	0	0	0	0	0	0	0	0	0	0	0	0	0
SmLNCA121978-IBu	1.14246	2.44722	1.44029	0.410988	0.177872	0.293077	0	0.147569	0.138165	0.0875203	0.495129	0.135068	0	0.44799	0.386249	0.131084	0.113924	0.223095	0.724345	0	0.254886	0.128859	0.0641246	0.0660393
SmLNCA122009-IBu	14.43	10.5768	9.87611	6.65855	0.728131	7.49308	4.31622	4.31919	3.40594	3.97083	2.31449	4.20909	0.308758	0.167787	0.301757	0.762537	0.38294	0.859798	1.5494	0.682627	0.871405	0.678203	0.700521	0.665942
SmLINC122013-IBu	0.695768	9.38972	0.559143	0.0390302	0.416075	0.114882	0.231226	0.208824	0	0	0	0.207314	0	0.167787	0	0.254179	0.0957349	0.0452525	0.704977	1.268	0.228744	0.738676	1.40912	1.30747
SmLINC122016-IBu	0	0	0	0	0	0	0	0	0	0	0	0.0439756	0	0	0	0	0	0	0.0348615	0.89396	0.206959	0	0.692438	0.130969
SmLINC122018-IBu	0	0	0.131563	0	2.3321	0.192696	0	0.139216	0	0.405187	0	0	0	0	0.150879	0	0	0	0	0	0.871405	0.93592	0.661184	0
SmLINC122019-IBu	0	0	0	0	0.817587	0	0	0	0.0642629	0	0	0	0	0	0	0	0	0.135758	0	1.29419	0	0	0.306613	0.247509
SmLINC122021-IBu	0	0.293745	0	0.208031	0	0.0658658	0	0	0	0	0.389252	0	0	0	0	0.254179	0	0	2.13043	0.576025	0	0	0.379359	0.196453
SmLINC122022-IBu	1.17419	0	0.0657815	0.117091	0	0.0816941	0.924904	0.417649	0	0	0	0.188467	0.154379	0	0	0	0	0	0.193675	0	0.435702	0	0	0.0554952
SmLINC122038-IBu	0.199862	0.0652766	0.0328908	0.312241	0	0.0714823	0.308302	0.487257	0.192789	0.162075	0.467103	0.188467	0.926273	0.50336	1.96142	0.217868	0.335072	0.316768	0.193675	1.30915	0.435702	0.0565169	0.269431	0.554952
SmLINC122065-IBu	0	0	0	0	0	0.0102118	1.38736	0.556865	0.257052	0.405187	0	0.81669	0.154379	0	0	0	0	0.0538505	0	0	0	0.0565169	0	0
SmLNCA122072-IBu	25.6892	0.674634	1.22748	10.0066	2.20832	16.123	3.96784	5.68072	2.35202	2.29011	2.14322	4.90265	2.95944	5.7987	4.33625	5.7252	4.96721	6.64533	2.34734	3.78718	1.12193	2.74559	4.12337	3.3114
SmLINC102090-IBu	2.92972	0	0.909101	0	0.312056	5.75963	0	0	0.128526	0	0.233551	0.125645	1.42183	0	0	0	0	0	0	0	0	0	0	0
SmLINC102091-IBu	1.31759	1.66455	1.82083	0.0780604	0	25.9273	0	0	0	0.243112	0	0.0628223	5.06208	8.05375	5.12987	3.88531	1.29242	3.39394	0.7747	0	0.435702	0.282585	0.862179	0.554952
SmLNCA122109-IBu	9.3183	3.40777	2.4724	11.1974	5.22382	7.52208	4.33549	4.86004	1.99922	2.47083	3.7267	5.43853	5.13927	3.72822	4.98503	2.14999	2.83088	3.69713	3.97228	3.72733	4.44416	2.7292	2.20449	2.10771
SmLINC122112-IBu	1.20217	0	1.48239	0.117091	0.208037	0.075567	0.0770754	0.278433	0	0.0810373	0.0778505	0.0628223	0	0.167787	0	0	0.0722799	0.090505	0	0	0	0.169551	0	0.0554952
SmLNCS122111-IBu	0.696518	0.913873	1.34622	0	0	0.0673976	0	0	0	0	0	0	0	0	0	0.0726226	0.0713225	0	0	0	0	0.0565169	0	0
SmLINC102093-IBu	0.220098	0.192566	0.117749	0.117091	0	0	0	0.139216	0.733883	1.1175	0.778505	0.0628223	0	0	0	0	0.0555262	0	0	0.276791	0	0	0	0
SmLINC102094-IBu	0.179626	0.427562	0.0795956	0	0	0.0102118	0.462452	0	0.42285	0.665316	0	0.188467	0	0.167787	0.150879	0.0726226	0.0402087	0.0452525	0.193675	0.0972509	0.217851	0.282585	0.43109	0.499457
SmLINC102096-IBu	0.0294796	0	0	0	0.208037	0.042583	0	0	0.260265	0.306321	0.0934206	0	1.10381	1.89934	1.35791	0.730583	0.430807	0.273778	0	0.187021	0	0.119816	0.0538862	0.0554952
SmLINC102097-IBu	0.195365	0.097915	0.0328908	0.234181	0.936168	0.182076	0.154151	0.139216	0.575153	0.747164	1.30789	0.439756	8.00454	13.3692	12.2212	7.07635	7.56306	6.64986	0.7747	0.935105	0.871405	1.18007	2.26322	2.3308
SmLINC122145-IBu	0	0.0277426	0	0.0316145	0.728131	0.0500376	0	0	0	0.137763	0	0.0477449	0.38286	0	0.301757	0.270519	0.105787	0.00814545	0.38735	0	0	0.255456	0.294219	0.701459
SmLNCA122147-IBu	5.66358	2.77589	0.851213	0	0	0	0	0	0	0	0.230437	0	0	0	0	0.480399	0.260878	0.357495	0	0	0	0	0.0829848	0.105996
SmLINC122152-IBu	0	0	0	0.0854761	0	0	0	0	0.0642629	0	0.220317	0	0	0.167787	0	0	0.577282	0.153406	0	0.553582	0.871405	1.95322	3.02733	1.55608
SmLNCA122176-IBu	3.58127	1.48961	1.31859	1.94097	4.91592	2.44153	3.1994	3.26741	1.27048	1.98622	2.70686	4.0734	1.02816	0.788597	0.505443	1.58426	1.40922	1.42862	2.67853	3.21676	3.7514	3.70525	3.47997	4.36858
SmLNCA122191-IBu	0.748981	1.722	1.78432	1.19979	0	0.867489	0.483263	0.769866	0	0.320908	0.289604	0.0772714	0	0	0.301757	0	0.0698865	0.062901	0	0	0.38124	0.244153	0.225783	0.0854626
SmLINC006520-IBu	0.00349758	0	0	0	0	0.0150113	0	0	0	0	0.155701	0	0.196061	0	0.342494	0.415401	0.446603	0.888307	0	0	0	0	0.351877	0.00721438
SmLINC122196-IBu	0	0	0	0.15456	0	0	0.0770754	0.139216	0	0	0	0	0	0.167787	0	0.881638	0.241252	0.224	0	0.561063	0	0.170116	0	0
SmLINC122205-IBu	1.5117	0	0	0	0	0.534381	1.72803	1.59611	1.18372	0.910859	1.51108	1.35947	0	0.335573	0.150879	0	0	0	0	0	0	0	0.0538862	0
SmLINC122206-IBu	1.28636	0	0	0	0	0.466371	1.27791	1.04899	0.505749	0	0	0.650839	0	0	0	0	0	0	0	0	0	0	0	0
SmLINC122207-IBu	0	0	0	0	0	0	0	0	0.688899	3.30308	0	0	0	0	0	0.0726226	0	0.090505	0	0	0	0.0565169	0	0
SmLINC122208-IBu	0	0.424298	0.657815	0.195151	0	0	0	0	0	0	1.83649	0	0.308758	0	0	0	0	0	0.38735	0.187021	0	0	0	0
SmLINC122209-IBu	1.22415	0.326383	0.164454	0.156121	0	1.54198	4.54745	4.38531	2.05641	1.53971	1.47916	6.91045	0	0	0.150879	0	0	0	0	0.187021	0	0.0565169	0	0.0554952
SmLINC122212-IBu	0	0	0	0	0	0	0	0	0	0	0	0	0	0.167787	0	0	0	0	1.76825	0.89022	1.18511	0.0565169	0.0565805	0
SmLINC122214-IBu	0.0214851	0.0313328	0.0628213	0	0.608509	0.0184833	0.0662848	0	0	0	0.226545	0	0	0	0	0	0	0.0434424	1.30343	0.677016	1.21125	0.113034	0.266737	0.152612
SmLNCS122216-IBu	3.34768	1.76247	1.38141	1.17091	0.312056	2.66527	0.847829	0.487257	0.449841	0.810373	0.233551	0.188467	0.154379	0.50336	0	0.653603	0.38294	0.271515	0.193675	0.561063	0	0.282585	0.484976	0.277476
SmLINC122228-IBu	0.848662	4.16955	2.60067	1.73138	2.18439	1.86589	2.61825	1.88081	0.778867	0.906807	1.13584	3.20394	0.771894	0.50336	0.301757	0.181557	0.0478674	0	0	0.748084	1.08926	0.113034	0	0.277476
SmLINC122229-IBu	1.47573	0.160907	0.562761	0.354004	0	0.461061	0.70524	0.9237	0.577724	0	0.499022	0	0	0	0	0	0	0.36202	0.581025	0	0	0	0	0
SmLNCA122275-IBu	2.84428	1.62963	1.67184	0.291555	0	0.569714	0.346839	0.541551	0.998003	0.649919	0.514592	0	0.270163	0	0.233862	0.217505	0	0	0	0	0	0.165595	0	0.107106
SmLNCA122276-IBu	6.77631	2.51544	1.61724	1.93317	1.45626	3.09631	7.0524	4.12219	0.994148	1.61994	2.59943	5.27707	1.27363	1.17451	1.12405	1.38019	1.19669	1.85626	1.5494	2.05723	1.08926	1.30441	1.77825	1.22478
SmLNCA122277-IBu	0.399723	2.93745	2.63126	1.24897	0.83215	0.541223	0.385377	0.208824	0	0.0810373	0.311402	0.125645	0.308758	0.167787	0.301757	0	0	0	0	0.374042	0	0	0	0
SmLNCA122288-IBu	2.26518	26.1759	19.4986	2.4589	5.51299	5.1694	3.54547	2.64511	1.02821	1.01702	2.80262	3.20394	0.926273	0.335573	0.905272	0.181557	0.287205	0.316768	0.38735	1.87021	0.871405	0.73472	0.484976	0.277476
SmLNCA122289-IBu	0	0	0.564734	0	0	4.02119	0	0	0	0.279579	0	0	0	0	0	0	0	0	0	0	0	0	0	0
SmLNCA122291-IBu	0.388481	0.1769	0.0322329	0.309509	0	0	0	0	0.670905	0.229336	0	0.128158	1.23503	0	0	0.266525	0	0.657066	0.193675	0	0	0	0	0
SmLNCA122292-IBu	0.450188	0	0.22596	0	0	0.0204235	0.231226	0.299315	0.10025	0.337926	0.389252	0	0	0.838933	0.301757	0.910324	1.34603	0.702771	0	0	0.217851	0.169551	0.215545	0.221981
SmLNCA122293-IBu	0	0	0	0	0	0	0	0	0	0	0	0	0	0	0	0	0.808003	0	0	0	0	0	0	0
SmLNCA122297-IBu	0.699516	0.0326383	0.0657815	0.390302	1.04019	0.306353	0.231226	0.208824	0.0642629	0.243112	0.467103	0.125645	0.308758	0.50336	0.301757	0.83516	0.909482	0.814545	0	0.187021	0.217851	0.0565169	0.161659	0.0554952
SmLINC102106-IBu	0.424706	1.69719	10.4593	4.56653	1.76832	1.46028	2.31226	2.64511	4.17709	4.94328	4.82673	2.13596	0	0	0	0.0363113	0	0.0452525	0	0	0	0	0	0
SmLNCA122314-IBu	29.9293	2.28501	1.42088	66.9692	48.7172	103.596	16.1789	17.3575	28.5045	29.406	31.1947	19.1112	48.1322	82.2892	59.4205	38.0459	48.1197	41.4558	7.15436	6.31757	7.68579	7.32742	7.89487	13.0053
SmLNCA122322-IBu	1.61488	0	0	0.117091	0	0.040847	0.231226	0.144785	0.0642629	0	0.0778505	0.251289	0.813577	0	0	5.19978	2.99938	4.38859	0	0	0.435702	1.05291	1.0815	1.68927
SmLNCA122323-IBu	0	0	0	0	0	0	0	0	0	0	0	0	0	0	0	3.46047	3.9663	2.70836	0	0	0	0.529564	0.47851	0.761394
SmLNCA122325-IBu	0.70851	0	0	0	0	0.0306353	0	0.133648	0.0642629	0	0	0	0.575833	0.167787	0.754393	0.925938	2.0741	2.58754	0	0	0	0	0.64879	0.046616
SmLINC122328-IBu	0.0249827	0.19583	0	0	1.14421	0.0742395	0	0	0	0	0	0.0628223	0	0.167787	0	0	0	0	0	0	0	0	0	0.0554952
SmLINC122331-IBu	1.08375	0.0665822	0.197345	0.156121	0.520094	0	0.260515	0.629954	0.0289183	0	0	0.628223	0	0	0	0	0	0	0	0	0	0	0.0538862	0
SmLINC100013-IBu	0.625567	0.156338	1.40476	0	0	0.0510588	0	0	0	0	0	0	0	0	0	0	0	0	0	0	0	0	0	0
SmLINC122369-IBu	0.0749481	0	0	0.171343	0.312056	0.0816941	0.423915	0.760817	0.438273	0.353323	0.485009	0.621941	0	0	0.301757	0.344957	0	0.203184	0	0	0	0.169551	0.229016	0.11099
SmLNCA122382-IBu	0.543124	0.0473256	0.141101	0.305606	0	0.648447	0.4085	0.364747	0.399716	0.0834684	0.080186	0.196634	0.375141	0.426178	0.356073	0.456796	0.594514	0.284638	0	0	0	1.11847	0.38852	0.80912
SmLNCA122386-IBu	21.5253	25.6071	34.2465	19.4089	10.8325	10.9074	12.9772	14.8419	19.0321	22.2066	20.962	17.6135	27.4408	26.9012	24.9961	24.9016	20.8683	24.7386	21.527	29.4128	20.0924	23.1544	24.5754	21.9045
SmLINC122388-IBu	0.0499654	0	0	0	0	0	0.0770754	0	0	0	0	0.0628223	0.308758	0.167787	0	0.83516	0.957349	0.769293	0.38735	0.374042	0	0.452135	0.538862	0.943418
SmLNCA102122-IBu	1.47398	0.0326383	0.0328908	0.468362	0.208037	0.357411	1.61858	1.6706	0.578367	0.405187	1.47916	1.38209	0	0	0.150879	0.108934	0.0478674	0.0452525	0	0	0	0.169551	0	0.0554952
SmLNCS122409-IBu	7.63696	14.8433	9.93992	1.48939	0.520094	3.55675	1.61858	2.71124	0.642629	1.86386	0.724009	1.75902	0.463137	1.00672	0.301757	0.871471	0.718012	0.950303	0.38735	0.935105	0.435702	0.508652	0.269431	0.610447
SmLNCA122440-IBu	0.199862	0.293745	1.90766	1.75636	1.87234	2.07299	0.616603	0.278433	0.771155	0.324149	0.544953	0.81669	0.463137	0	0	0.108934	0.143602	0.226263	0	0	0.217851	0.282585	0.269431	0.388466
SmLNCA122445-IBu	2.94796	0.0326383	0.0328908	0.0780604	0	0.878211	0	0.0696081	0.128526	0.0810373	0	0	0	0.167787	0	0	0.0478674	0.18101	0	0	0	0	0	0
SmLNCA122457-IBu	0.0749481	0	0	0.117091	0.83215	0.0612705	0	0.0696081	0.192789	0.162075	0	0	0.154379	0.167787	0.452636	0.726226	0.670144	0.497778	16.6561	16.4578	16.9924	3.84315	2.64043	2.60827
SmLNCA122459-IBu	0.399723	0.78332	0.85516	0.117091	0.312056	0.204235	0.693678	0.208824	0.321315	0.0810373	0.155701	0.125645	0	0	0	0.0726226	0.19147	0.271515	0.581025	0.187021	0.435702	0.169551	0.215545	0.443962
SmLNCA122461-IBu	0.624568	0.0326383	0.0986723	0	0.208037	0.183812	0	0	0	0.0810373	0	0.502578	0	0.167787	0	0	0	0.0452525	0.193675	0	0.217851	0	0	0.0554952
SmLNCA122488-IBu	3.76065	0.103463	1.04823	2.39255	0.94553	0.802542	0.9303	1.04899	1.09568	1.05673	0.467881	1.38397	0.933992	1.53357	1.97651	2.26401	1.92188	2.09655	0.391224	0.188891	0.880119	0.113599	0.650945	0.728097
SmLNCA122489-IBu	2.36087	0	0.180241	0.115139	0	0.286644	0	0	0	0	0	0	0	0	0	0	0	0	0	0	0	0	0	0
SmLNCA122490-IBu	1.07426	0	0	0.858664	0	0.255294	0	0.139216	0.385578	0	0	0	0	0	0	0.0363113	0	0	0	0	0	0	0.0538862	0
SmLNCS122508-IBu	4.69675	12.1741	10.8868	15.0266	11.338	6.80103	2.46641	4.10688	1.28526	2.02593	1.71271	3.58087	0.926273	0.50336	1.05615	1.56139	1.05308	1.08606	0.581025	0.935105	0.653554	1.13034	0.808293	0.832428
SmLINC122517-IBu	0.699516	0.097915	0.230235	0.117091	0	0.040847	0.616603	0.487257	0.642629	0.405187	0.467103	0.376934	1.38941	2.18122	0.905272	0	1.48389	0.497778	1.35573	1.49617	0.653554	0	0.862179	0.277476
SmLINC122519-IBu	4.08917	31.9872	19.0329	4.06616	9.18381	0.857073	57.8551	62.6891	32.2851	30.8687	53.8103	57.5628	15.705	10.589	6.5768	0.154323	0.814225	0.853462	50.2451	62.9064	68.3377	0.923486	0.532935	1.96342
SmLINC122520-IBu	1.5192	7.89521	4.70469	3.21882	10.1439	0.46341	74.1303	61.8413	42.0312	42.9352	60.3341	60.8729	10.3712	18.2636	20.8046	0	0	0	59.8398	51.8759	72.1784	0	0	0
SmLINC122525-IBu	0	0.342376	0.471654	0.741183	1.76936	0.185343	0.154151	0	1.17023	1.21556	1.79056	0	0.504819	1.00672	1.35791	0.108934	0	0.099103	1.35573	0.935105	0.217851	0	0.269431	0.11099
SmLNCA122540-IBu	36.2132	113.569	136.981	17.0363	28.8537	13.4481	4.93668	6.1986	7.32405	8.66937	6.16887	7.84148	13.8833	7.17455	21.8714	2.081	1.82806	1.14036	7.71989	10.0935	9.44603	2.18212	1.18442	3.09608
SmLNCA122553-IBu	1.12472	0	0.131563	0.236133	0	0.0816941	0	0	0	0	0	0.0628223	0	0.167787	0.150879	0.436099	0.426978	0.588735	0	0	0	0	0.0538862	0.221981
SmLNCA122556-IBu	0.944097	0.163192	0.164454	0.0390302	0	0.0204235	0	0	0	0	0	0	0.308758	0.335573	0.452636	0.285044	0.0957349	0.0515879	0	0	0.217851	0	0	0
SmLNCA122578-IBu	0	0	0	0	0	0	0	0	0	0	0	0	0	0	0	0	0	0	2.13043	1.68319	1.74281	0.113034	0	0
SmLNCA122594-IBu	5.17142	0.097915	1.38141	1.09285	0.312056	0.663764	0.0770754	0.139216	0.449841	0.648298	0.233551	0.251289	0	0.50336	0	0.0726226	0.19147	0.226263	0.193675	0	0	0	0	0.0554952
SmLINC122630-IBu	0.08669	0.097915	0.0328908	0	0	0	0.385377	0	0.257052	0	0	0	0	0	0	0	0	0.0452525	0	0	0.217851	0.284845	0.955403	0.464495
SmLNCA122638-IBu	0	0.163192	0.164454	0	0	0.040847	0.0770754	0.139216	0.192789	0.729336	0.0778505	0	0	0	0	0	0	0	0	0	0	0	0	0.0554952
SmLNCA122643-IBu	18.6246	25.078	31.6866	5.60161	4.26269	8.19524	6.18145	8.84302	2.83014	4.22447	2.88125	7.93383	2.48859	1.84901	3.18052	3.68487	2.16648	4.29084	5.84124	4.89247	2.83642	2.15951	2.69808	2.91794
SmLNCA122644-IBu	12.6243	6.3005	9.78336	8.34622	3.13408	7.36012	8.84902	8.18104	3.81336	4.47488	3.96337	8.5765	3.26357	2.26009	2.64792	4.32504	2.18898	3.74419	3.94903	3.58893	4.51605	4.29642	5.83642	5.88027
SmLINC002017-IBu	0.0617073	0	0	0.0804022	0	0	0.385377	0	0	0	0	0	1.10535	0	0.991272	8.38101	6.21367	6.75303	2.02003	0	1.63171	0.538041	2.58762	2.13712
SmLINC002025-IBu	0.142901	0	0	0	0	0.107428	0	0	0	0	0	0	0.989568	1.99498	1.51784	6.34576	3.18127	2.77172	0	0	0	0.45157	0.849247	0.319097
SmLINC122699-IBu	0.484664	0	0.326934	0	0	0.0557562	0	0	0	0	0	0	0	0	0	1.74403	1.00905	3.2618	1.8864	1.21751	0	0	0	0
SmLINC122700-IBu	0	0.130553	0.0894629	0	0	0	0	0	0.00321315	0	0	0	0.404473	0	0	1.72878	2.28663	2.0427	0.416401	0	0	0.223242	0	0
SmLINC122701-IBu	0	0	0	0	0	0	0	0	0	0	0	0	0.348896	0	0.694042	1.0189	1.48724	1.08742	0	0	0	0.21872	0	0
SmLINC122702-IBu	0.25982	0	0	0.303265	0	0	0	0	0	0	0	0	0	0	1.08633	1.27307	0.939159	0.000452525	0	0	0	0	0.723153	0
SmLINC122704-IBu	0	0	0	0	0	0	0	0	0.0996076	0	0	0	0	0	0	0.0497465	0.281461	0.792371	0	0	0	0	0	0
SmLINC122705-IBu	0	0	0	0	0	0	0	0	0	0	0	0.19789	0	1.60572	0	0	0	1.73543	0	2.08341	0.904082	0	0	1.26252
SmLINC122706-IBu	0	0	0	0	0	0	0	0.0696081	0	0	0.0778505	0.144491	0.742562	1.45806	1.86939	4.66709	5.80919	7.73184	0.325374	1.24182	0.113283	0	1.82998	0.504451
SmLINC122707-IBu	0	0	0	0	0	0	0	0	0	0	0	0.160197	0	0	0	0.324986	0	0.721777	0	0.648963	0	0.110773	0	0
SmLINC122709-IBu	0	0	0	0	0	0	0	0	0.0906107	0	0	0	0	0.813765	0	1.12783	0	0	0	0	0	0	0	0
SmLINC122713-IBu	1.14921	0	0	0	0	0.122541	0.0770754	0	0.0642629	0	0	0.0628223	0	1.17451	0.150879	1.74294	0.909482	1.26707	0.193675	0.187021	0	0.113034	0.377204	0.0554952
SmLINC100179-IBu	0.0781959	0	0	1.84262	0	0	0.561109	0.53459	1.5391	0.78201	0.927978	0.5409	0	0	0	0	0.451869	0	0	0	0	0.992437	0	0.509446
SmLINC100180-IBu	0	0.565622	1.26958	0.00117091	0	0	0.696761	0.00765689	1.0944	0.294165	1.27052	0	0	0	0	0	0	0	0	0	0	0	0	0
SmLINC100181-IBu	0.00124913	0.00261107	0	2.84413	0.99858	3.74455	2.86181	2.06388	1.0025	2.32658	4.68349	2.42934	0	0	0	0.677569	1.12058	0.719515	0	0	0.128532	0.801975	0.958097	0.703124
SmLINC100182-IBu	0	0.0718043	0.064137	1.90389	2.76274	0.110593	0.529508	0.192814	0.0880402	0	0	0.186582	0.396754	0	0	0.0653603	0	0.0796444	0	0	0	0.131684	0	0
SmLINC100183-IBu	0	1.60842	2.40234	6.23117	8.33294	0	1.89066	0.335511	1.77944	1.52755	1.54066	0	0	0.696314	0	0	0	0.0954828	0.641064	0	0	0	0	0.00332971
SmLINC100184-IBu	0	0	0	0	0	0	0	0	0.804572	0.256888	0.881267	0	0.0123503	0	0.419442	0	0.145996	0.143903	0	0	0	0.427833	0.100228	0.0776933
SmLINC100186-IBu	0.21685	0	0	0.295459	0	0.622611	0	0	0	0	0	0	0	0	0	0	0.128764	0.176032	0	0	0	0.412573	0	0.266932
SmLINC100188-IBu	0.831674	0	0	0.701372	6.7581	4.25779	5.87545	5.2227	3.24271	3.67423	5.38881	5.59181	2.92857	3.45976	2.9029	1.54505	1.03585	1.33269	2.51197	1.34842	4.23285	0.661248	1.78148	1.85964
SmLINC100189-IBu	0	0.0708252	0.628871	0	0.262127	0.115597	0.361484	0	0	0.859806	0.256907	0	0	0	0	0	0.261835	0	0	0	0.294099	0	0	0
SmLNCA122718-IBu	14.393	7.91545	8.76769	7.92391	0.968414	11.1676	3.47841	5.38628	4.47077	2.52026	1.95638	2.96835	3.11382	2.36747	1.67777	3.26475	2.07457	2.88032	4.33445	2.08154	3.09131	2.22338	2.00403	1.90016
SmLINC122750-IBu	0.33302	0.0326383	0.156889	1.36332	3.64065	0.187488	0.0770754	0	0	0	0	0	0	0	0	0	0.19147	0.090505	0	0	0	0.0565169	0.107772	0.0532754
SmLINC122756-IBu	0.474671	1.25821	0.653539	1.01478	1.10572	0.257949	0	0.0696081	0.128526	0	0	0	0.154379	0	0	0	0.0478674	0.0452525	0	0	0	0	0	0
SmLINC122757-IBu	0.149896	0.0499366	0	0.663513	0.44624	0.0441148	0	0	0	0	0	0	0	0	0	0.0363113	0	0	0	0	0	0	0	0
SmLINC122758-IBu	0	0.193219	0.0700573	0	0.94449	0.0655595	0	0	0	0	0	0	0	0	0	0	0	0	0	0	0	0	0	0
SmLINC122759-IBu	0.0749481	0.097915	0.131563	0.309509	1.76832	0.465248	0.770754	0.626473	0.0642629	0.0810373	0.233551	0.81669	0.463137	0	0.452636	0.0726226	0.0478674	0.0452525	0.193675	0	0.217851	0	0.107772	0.11099
SmLNCS102156-IBu	0.599585	0	0	0	0	0	0	0	0	0	0	0	0.154379	0.167787	0	0	0	0.18101	0	0	0	0	0.0538862	0
SmLNCA122787-IBu	0.00449689	0	0	0	0	1.22388	0	0.985651	0	0.527553	0.0288047	0	0.770351	0	0	3.28762	2.23589	1.85218	1.24146	1.50739	0.0522843	3.46053	2.06654	4.1627
SmLNCA102169-IBu	3.21552	0.0362285	0.81306	13.7296	15.4374	4.50788	0.285179	0.439923	0.442129	0	0	0.125645	0	0	0	0.145245	0.0478674	0.201826	0	0	0.217851	0.145814	0.169203	0.11099
SmLNCA102170-IBu	0.000249827	0.0381868	0.46376	0.927748	6.04869	0.0533054	0.37844	0	0	0.262561	0.0778505	0	0.186798	0.295304	0.150879	0	0	0	0	0.187021	0	0	0	0
SmLNCA102171-IBu	3.10485	0.284932	2.9332	10.868	13.1511	5.55867	0.107135	0.18655	0.0719745	0.142626	0.155701	0.188467	0.276338	0.208055	0.150879	0	0	0.0696889	0	0	0	0.080254	0.208001	0
SmLINC122821-IBu	1.49896	0.620128	0.296017	0	0	0.23487	0.154151	0.208824	0.128526	0.567261	0.155701	0.125645	0	0	0	0.0363113	0.0478674	0.0452525	0	0	0	0.0565169	0.0538862	0.11099
SmLINC122841-IBu	2.96295	0.442576	0.102948	0.673661	0.753095	0.203214	0.494053	0.229707	0.317459	0	0	0.264482	0.165185	0.335573	0.936956	0.197534	0.154133	0.506828	2.00841	2.10773	1.379	0.461178	0.692438	0.40123
SmLINC122851-IBu	14.8148	3.32911	1.61165	0.156121	0.104019	0.694399	1.07906	1.32255	0.321315	0.162075	0.934206	0.81669	0.463137	0	0	0.0363113	0	0.135758	0.193675	0.187021	0.435702	0.395618	0.0538862	0.11099
SmLNCA122852-IBu	0	0	0	0	0	0	0.575753	0.294442	0	0	0	1.95126	0	0	0	0.509448	0.308266	0.40139	0	7.99702	2.86039	0.497914	0	0
SmLNCA122853-IBu	0	0	0	0.117091	0	0.224659	0.0770754	0.0696081	0	0.0810373	0	0	0	0	0	0.0363113	0	0	2.90513	1.68319	1.08926	0.339101	0.215545	0
SmLNCA102188-IBu	0.120916	0	0.0384822	1.28995	2.68784	2.71949	0.127174	0	0.383007	0.225284	0.193069	0	0	0.493292	0	8.77862	7.35531	4.78274	0.600393	0.813541	0.533735	14.5638	13.6494	6.63001
SmLINC122878-IBu	0.0749481	0.130553	0.0657815	2.38084	2.18439	1.2152	0.539528	0.835298	0.642629	0.0810373	0.622804	0.502578	0.617515	0.50336	0.905272	0.980405	0.478675	1.04081	2.51778	3.5534	1.74281	1.92158	1.88602	1.60936
SmLINC002029-IBu	0.199862	0	0.0328908	0.468362	0.312056	0.704611	0.308302	0.278433	0.0642629	0	0.0778505	0.376934	0.617515	1.00672	0.452636	0.798849	0.478675	0.769293	0.581025	0.935105	0.217851	0.226068	0.592748	0.332971
SmLINC122883-IBu	7.17104	27.2128	7.10112	3.49945	0	1.93452	1.23629	3.14211	1.97866	0.0923825	0	2.15983	6.80656	3.56882	1.18138	2.43903	2.76913	3.28126	2.9458	2.59024	5.60313	2.21772	2.13012	1.43677
SmLINC122884-IBu	2.30341	4.24168	4.89612	0	0	2.24975	1.91224	0	0	0	1.71427	0	3.08295	2.67619	7.17729	2.02581	2.12867	2.92603	0	3.66561	0	0	0	0
SmLINC122885-IBu	0	0	1.71788	0	2.18855	0	0.733757	0	0.0147805	0	0	0	0.646847	0.0973162	0.850955	0	0	0.0882424	0.648811	0	0.326777	0.0542562	0	0.234745
SmLINC122886-IBu	0	2.02553	0.394031	0	0.785341	0	0.514864	0	0.323885	0.254457	0.654722	0	0.523344	0.760073	0	0	0	0.0162909	0	0	0.344205	0	0	0
SmLINC122887-IBu	0	0	0	0	1.52803	0.471068	0	1.13252	0	0	0	0	0	0	0.648778	0	0	0	1.40221	0.738733	2.20901	2.33528	1.64946	0
SmLINC122889-IBu	0	0	0	0	0	0	0.0146443	0	0.286613	0	0	2.6266	0	0	0	0	0	0	0.637191	0	1.62081	0	0.993123	0
SmLINC122890-IBu	2.50677	5.27696	0.0509807	4.56536	1.42402	0	4.87887	6.0392	1.2904	2.38979	0.56208	3.75991	0.785788	0	0	1.38419	0	0	5.72891	0	0	1.94927	1.25878	0.900687
SmLINC122891-IBu	0	0	0	0	0	0	1.00969	0.361962	0.440844	0.380065	1.38262	0.645813	0	0	0	0	0	0	0	0	0	0	0	0.842417
SmLINC122892-IBu	0.50565	0	0	0	0.734372	1.57721	0.712176	1.88638	0	0.185575	0	1.91985	0	0.598998	0	0.983673	0.505002	0.834909	0	0	0	0.080254	1.05509	0
SmLINC122894-IBu	3.43762	1.10676	0.25589	0	0.272529	0.217	0	0.458718	0.125955	0	0.365119	0.20857	0	0	0.550707	0.194266	0.123019	0.126707	0	0.187021	0	0	0.0867568	0.0554952
SmLINC122895-IBu	0.266566	0.0450409	0.110513	0.147924	0.476406	0.0834301	0.754568	0.797013	0.107962	0.179903	0.534833	0.0854383	0	0	0	0.0562825	0.123498	0.133495	0.30988	0.53675	0	0.349275	0.14226	0.0776933
SmLINC122896-IBu	1.32858	0	0.27102	2.22121	0.529455	0.392336	2.14115	1.73533	0	0	0.346435	2.54179	0	1.03357	0	0	0.348475	0	0	0.540491	1.43564	0.269586	0.260809	0
SmLINC122897-IBu	0	0	0	0	0.607469	0	0	1.29262	0	0	0	0.418397	0	0	0	0	0	0	0	0	0	0	0	0
SmLINC122898-IBu	0	0	0	0	5.86457	0	0	1.00236	0	0	0.959896	2.18056	0	0	0	0	0	0	0	2.56406	0	0	0	0
SmLINC122899-IBu	15.7164	21.3902	4.02122	11.1193	3.16113	5.65527	7.55724	13.2416	3.79987	2.93355	3.9766	5.4536	20.2483	11.3608	15.8317	8.69837	7.05375	10.3759	9.70118	3.73855	8.81644	5.45897	5.74804	5.00678
SmLINC122901-IBu	0	2.19591	1.25478	0	0	0.0802644	0	0	0	0	0	0	0	0	0.594462	0	0	0	0	0	0	0	0	0
SmLINC122902-IBu	0	0	0.275954	0	0	0	1.18388	0.0946671	0	0	0	0	0	0	0	0	0	0	0	0	0	0	0	0
SmLINC122903-IBu	0	0	0	0	0	0	0	0	0	0	0	1.87964	0	0	0	0	0	0	0	0	0	0	0	0
SmLINC122904-IBu	0	0	0	0.16744	0	0.32698	0.463223	0.311148	0	0	0	1.41224	0	0	0	0.126363	0.203437	0.27966	0.885095	0	0	0.214764	0	0
SmLINC122905-IBu	0	0.225857	0.77063	2.26297	0.894561	0.539283	5.31666	5.60485	0	0.576175	2.64925	4.1758	0	0	0	0	0	0.647111	0	3.29905	2.7166	1.51917	0.11855	0
SmLINC122907-IBu	0.252076	0	0.227275	1.80632	0.89144	0	0.349151	2.08476	0.796218	0.358185	0.347213	1.13897	0	0.674502	0.389267	0.698993	0.815183	0.58421	0	0.693848	0.525021	0.73585	0.619153	0.536084
SmLINC122908-IBu	4.67876	0.282648	0.0993301	1.61	0	1.99987	0.530278	2.14045	1.07126	0	0	1.36576	2.04706	1.67115	1.97953	2.37984	1.57484	1.95174	0	0	1.40732	2.68964	2.48954	2.49728
SmLINC122909-IBu	3.76564	2.4593	1.34688	3.07597	0	1.35663	6.76413	2.93259	1.59822	0.399514	2.61733	3.81331	4.91542	2.38928	2.13041	4.54363	2.57623	4.2388	0.30407	0	0.0501058	0.392793	1.36278	2.50616
SmLINC122911-IBu	1.71206	2.33886	2.37307	0.514028	2.37267	0.507116	5.14632	1.25643	2.43171	1.65154	3.04551	1.35382	0	0	0.68348	2.10497	2.16983	1.75761	0	2.20124	0	3.60521	3.203	2.18596
SmLINC122912-IBu	0	0	0	0	2.60983	0	1.48139	0	0	0	0	0	0	0	1.47559	0	0	0	3.96065	0	0	0	0.382592	1.20147
SmLINC122913-IBu	0	0	3.74396	0	0	0	0	1.45968	0	0	0.384581	1.45748	0	0	0	0	0	0	1.36541	0	0	0	0	0
SmLNCS122921-IBu	0.714006	1.53988	0.839701	0.316145	0.421276	0.132753	0.620457	0.77265	1.20365	1.07455	1.65277	0.628223	0.154379	0	0.150879	0.109297	0.194342	0.0927676	0.581025	0	0.871405	0.115295	0.150343	0.169815
SmLNCA122927-IBu	0.0969329	0	0	0	0	0	0	0	0.0751876	0.685576	0.200076	0	0	0	0	0	0	0	0	0	0	0	0	0
SmLNCA122928-IBu	0.124913	0	0	0.156121	0	0.178604	0.539528	0.556865	0.3618	1.51459	0.181392	0.565401	0	0	0	0	0	0.0452525	0	0.374042	0	0.226068	0	0.11099
SmLNCA122931-IBu	0.168134	0.0652766	0	0.117091	2.28841	0.0472804	0.693678	0.297923	0.385578	0.0810373	0.0778505	0.314111	0	0	0	0	0	0	0	0	0	0	0	0
SmLINC122935-IBu	1.97064	0	0	6.05046	11.6636	6.62672	1.16384	1.67964	5.94111	7.94247	4.13542	2.01722	8.31793	2.39767	4.08277	1.86277	1.8429	0.102271	3.74374	8.39163	0	0.558387	0	0.46727
SmLINC122936-IBu	5.3483	0	0	1.19237	0	0.557358	1.61088	5.48721	0.614354	0	2.43283	0	0	0	3.23333	0.747286	0	2.10741	0	0	6.71199	0	2.39848	2.68208
SmLINC122937-IBu	1.01055	0	0	0.0277114	0	2.86583	5.29431	3.61823	1.24991	1.05511	0	5.19352	0	0	0	0	0	0.936274	0	0	0	0	0	0.390686
SmLINC122938-IBu	2.77958	13.0788	7.10013	0	3.75091	0	10.4214	5.78304	6.75404	8.26418	14.7013	11.0894	8.62052	4.88091	4.81001	0.350767	1.57388	1.96124	10.5166	11.73	0.143782	0.181419	5.10518	2.5267
SmLINC122939-IBu	3.48084	7.98333	3.4555	1.31141	0	1.74611	4.35091	3.24026	3.90654	4.00648	6.72083	3.38738	1.69817	1.60404	2.00367	0.64271	0.530371	0	1.72177	0.875258	3.00852	0.890141	1.18657	0.803016
SmLINC122940-IBu	0.0599585	1.01244	0.90022	0	1.02146	0	5.50395	4.7424	7.43908	4.18234	6.72706	7.29807	0	4.41111	7.44284	2.99641	0.0263271	0	1.76051	0	3.57712	5.11082	1.2965	0.643189
SmLINC122941-IBu	2.82679	12.8526	5.39573	0	0	1.30292	1.62398	14.1687	6.9661	10.8655	20.6576	7.84776	4.06325	0.00838933	0	0	1.38911	1.23268	0	0	0	0	1.32722	1.9168
SmLINC122942-IBu	3.48609	0	0	1.95932	0	6.83003	3.81908	1.03159	0.408712	2.02917	0	2.92752	0	0	1.97802	2.76946	0	1.17973	0	0	0.827834	3.3588	1.17634	0
SmLINC122944-IBu	4.05744	9.51995	6.14728	1.4769	6.30145	0	11.5012	4.57534	0	1.89384	0	3.66631	0	2.0772	0	0	2.009	0	6.11432	5.71536	5.79702	0.82006	0	2.11159
SmLINC122945-IBu	0.958587	0.308432	0.693008	2.89331	0	0.525395	0.531049	0.975906	2.88348	1.9919	3.65897	0.988823	1.05904	0.39262	2.31146	0.323534	1.92092	0.735353	2.08588	2.43688	4.66202	0.737546	0.370198	0.352394
SmLINC122946-IBu	2.65941	7.22678	4.21166	2.21028	9.86409	2.39313	3.72197	5.90347	3.45478	3.59806	4.17823	4.86307	1.67192	1.08726	2.05647	0.589332	0.514096	0.719515	2.3609	2.74547	5.69899	0.449875	0.865413	1.19426
SmLINC122955-IBu	0	1.74321	9.28572	1.71499	2.00028	0.491083	0.273618	0.208128	1.21071	0.888169	1.10236	0.260713	0	0.412755	2.04139	0.220773	0.471973	0.559774	0	0.185151	0.228744	0	0.266737	0.127639
SmLINC122956-IBu	0.328023	3.84936	3.26901	2.20091	1.44482	0.838896	1.4205	1.191	0.53531	1.1637	2.60488	0.838049	0.640672	1.48323	0.867552	0.386715	0.381025	0.290974	0.991616	0.650833	0	0.453266	0.289908	0.247509
SmLNCA122959-IBu	15.7079	4.9248	5.24476	4.958	0.202836	4.82608	0.315238	0.159403	2.16759	1.68396	2.00076	0.157056	3.06751	2.24666	4.5505	0.238928	0.0976496	0.187345	5.21761	2.63513	4.30038	0.120946	0	0.22864
SmLNCA102193-IBu	11.262	1.49745	2.99141	1.5573	1.97115	1.34468	2.11649	0.666846	2.19908	1.26661	1.54923	2.38285	1.31068	0.714771	0.955062	1.85369	1.01335	2.01419	0.830866	1.00056	1.84956	1.75598	1.54384	1.69926
SmLNCS122968-IBu	4.17211	0.163192	0.131563	0.390302	0	0.847576	0	0.139216	0	0	0	0.188467	0	0	0	0.580981	0.670144	0.54303	0	0	0	0.282585	0	0.166486
SmLINC122979-IBu	0.0249827	0	0	0	0	0	0	0	0	0	0	0	0	0	0	0.29049	0.0478674	0.18101	1.16205	1.12213	1.08926	6.44293	10.4	5.88249
SmLINC122981-IBu	0.213602	4.63301	10.9691	0	0	3.55818	0.097115	0.180981	0.327741	0.408428	0.241337	0.205429	0.466224	0.417789	0.233862	0.0116196	0.0478674	0	0.31569	0.577895	0.612162	0.103991	0.0544251	0.144288
SmLINC122982-IBu	0.639557	2.91069	2.67829	2.62673	8.54826	3.93102	2.25214	2.18848	0.797503	0.820098	1.08134	2.86721	0.557308	2.28693	1.33075	0.000363113	0.304437	0.53398	0.943198	0.740603	0.965081	0.153726	0.640707	0.947858
SmLINC122983-IBu	0.420209	0.988941	3.0789	0	0	0.463818	0	0	0	0	0	0	0	0	0	0	0	0	0	0	0	0	0	0
SmLINC122984-IBu	0	0	0	0	0	0	1.39892	1.09981	0.0700466	0.487034	0.951333	1.87713	0	0	0	0	0	0	0	0	0	0	0	0
SmLINC122986-IBu	0.279806	4.87519	1.77939	10.9468	7.24282	2.56346	0.110218	0.350129	0	0	0	0.228673	0	0	0	0	0	0	0	0	0	0	0	0
SmLINC122987-IBu	0.34726	7.74834	3.88308	35.2396	49.3714	4.30048	0.604271	1.48683	0	0	0	0.72811	0.00617515	0.431211	0	0.149239	0	0.111321	0.247904	0	0.278849	0.329494	0	0.143178
SmLINC122989-IBu	0.410216	0	0	0	0	0	0.620457	0.625777	1.26534	2.25122	1.9595	0.393268	0	0	0	0.296663	0	0	0	0	0	0	0	0
SmLINC122990-IBu	0	0	0	0	0	0	0.477096	1.80424	0.357945	0.150729	0	0	0	0.513427	0	0.209516	0	0.22219	0	0	0	0	0	0
SmLNCA123008-IBu	0.10168	0.0407979	0.288781	2.21379	1.01002	0.0418682	5.54711	3.67949	1.31161	1.23744	2.86023	6.08936	0	0.654367	0.330424	0.0442998	0.0627064	0.0538505	0	0	0	0.295018	0.353494	0.551067
SmLNCA123009-IBu	3.98749	1.24352	1.69322	3.25863	0	3.00042	15.607	15.7161	1.35659	0.73906	2.70608	12.8503	4.13427	2.78526	4.06618	3.34318	2.09181	4.24016	4.61334	3.70863	3.08259	2.37258	3.32801	3.26867
SmLNCA123010-IBu	0.632812	0.183427	0.188793	0.887156	0	1.40218	2.66295	1.69565	0.652911	0.951378	1.3834	1.98016	0.367422	1.85572	0.989764	2.09552	2.29716	2.53912	0.933514	2.35646	1.83649	1.21342	2.3128	2.36909
SmLNCA123011-IBu	0	0	0	0.818853	0	0.138165	0	0	0.21271	0.531605	0.13546	0	0	0.577186	0.914324	0	0	0	1.76438	1.2306	0.542449	0.301235	0.364271	0
SmLNCA123012-IBu	0	4.46558	0	0	0.758296	0	0	0	0	0	0	0	0.561939	0	0	0	0	0	0	0	0	0	0	0
SmLINC123029-IBu	0.174879	0	0.0328908	0.780604	0	0.490164	0	0.278433	0.128526	0.243112	0	0.691045	0.308758	0.335573	0	0.435736	0.19147	0.090505	0.38735	0	0	0	0.215545	0.166486
SmLINC123030-IBu	1.04927	0.293745	0.131563	0.858664	1.35224	0.949693	0.154151	0	0.706892	0.89141	0.311402	0	0.308758	0.167787	0	1.05303	0.718012	0.54303	0.193675	0.374042	0.217851	0.565169	0.43109	0.443962
SmLNCA123073-IBu	15.9829	8.23204	2.53621	1.00698	0.22052	1.75632	1.89991	3.26949	1.68819	1.12399	1.95483	2.62472	6.19831	2.72989	5.30942	4.60427	4.71351	5.37826	6.98005	9.59792	6.97342	7.80499	11.8043	9.08734
SmLNCA123074-IBu	0.481417	1.15246	0.610452	4.63679	4.68084	3.24897	0	0	0.385578	0.324149	0.544953	0.0628223	0	0.216445	0.159931	0	0	0.0452525	0.38735	0.374042	0	0	0	0
SmLINC123090-IBu	0.122165	0	0	0	0	0	0	0	0	0.0810373	0	0	0.617515	0.317117	0	0	0.143602	0.228073	0	0	0.217851	0.173507	0.0846014	0.108771
SmLINC123091-IBu	0.531632	0.822812	0.443039	0.390302	0.289172	0.424401	0.223519	0	0	0	0.0778505	0	0	0	0.208212	0.200801	0	0	0	0	0	0	0.144415	0.195343
SmLINC123092-IBu	0.183873	0.0685405	0.141101	0.0780604	0.438959	0.00602494	0.13257	0.0835298	0	0	0	0.251289	0	0	0	0.190634	0	0	0.861854	0.230036	0	0	0	0
SmLNCA123095-IBu	0.92436	0.097915	0.131563	0.0390302	0	0.0204235	0	0	0	0	0	0	0	0	0	0	0	0	0.38735	0.187021	0	0.113034	0.161659	0
SmLNCA123098-IBu	0.531382	0	0	0	0	0.000919058	0	0	0	0	0	0	0	0	0	0.0337695	0	0	0.38735	0.187021	0	0	0	0.11099
SmLINC123116-IBu	0.474671	3.23119	1.57876	0.0780604	0.208037	0.0816941	1.31028	0.696081	0.449841	0.0810373	1.08991	0.879512	0.463137	0	0.452636	0.181557	0.143602	0.18101	0.581025	1.30915	0.871405	0.0565169	0.377204	0.11099
SmLINC100194-IBu	0.27431	0.301578	0	0	0	0	0.300594	0.323678	0.677974	0.555916	0.56753	0.784022	0.259356	2.2282	0.276108	0	0	0	0.280829	3.08211	0.871405	0	0	0
SmLINC123121-IBu	3.84334	8.48596	7.81583	3.15988	17.4315	13.1042	25.9266	28.8707	18.4062	24.1029	36.4107	24.921	32.3285	25.371	26.7055	34.3715	31.504	31.6066	19.8207	21.2362	16.5262	24.1452	21.7738	22.6054
SmLINC123122-IBu	3.7514	3.89016	1.53271	4.83038	4.62051	7.22717	11.912	11.5062	5.63586	7.23177	9.03688	13.5991	8.64522	11.131	13.8084	7.40932	6.42046	9.90939	8.62629	9.5736	10.6246	5.51662	7.28326	4.04172
SmLINC123123-IBu	0	0	1.70308	0	0.520094	0	0.606583	0	0	0	0	0.767688	0	0	0	0	0	0	0	0	0	0	0	0.0549403
SmLINC123124-IBu	0	0.287217	0	0.28414	0	0.459733	5.17947	5.42526	5.0048	4.64587	7.258	5.06473	3.02428	5.61246	4.29702	3.75314	4.86908	7.13044	4.09042	1.35777	4.00193	2.49635	3.9213	5.70713
SmLINC123139-IBu	0.0499654	0	0	0.0511295	0.312056	0.0447275	0.308302	0.556865	0	0	0	0.691045	0	0.167787	0	0.108934	0.0957349	0	0	0.374042	0	0	0	0.11099
SmLNCS123141-IBu	2.72311	4.56937	7.33464	4.64459	0.936168	4.8608	2.77471	2.29707	2.89183	2.83631	1.94626	2.57571	2.9332	0.671146	1.81054	0.653603	0.478675	0.950303	2.13043	1.68319	1.52496	1.18686	0.700521	0.998914
SmLNCA123143-IBu	0.197114	0.417118	0.115776	1.91287	9.51667	1.69005	0	0	0	0	0	0	0	0	0	0	0	0.253414	0	0	0	0.136206	0.133638	0.313548
SmLNCA123146-IBu	44.821	12.1633	0.322987	50.2611	0	4.17446	0	22.8697	17.6665	21.3096	0	16.8069	9.00492	12.2937	13.5263	18.4294	10.5385	9.68856	19.7394	22.2293	12.0973	15.6772	15.6712	8.61285
SmLNCA123147-IBu	0	0	9.6633	0	13.8948	30.1672	16.0949	0	0	0	14.6328	0	7.27279	0.0755039	1.47559	0.000363113	3.59772	11.1493	0	0	5.69245	0	0	3.30141
SmLNCA123158-IBu	2.57372	9.55879	6.28345	1.94409	0.643876	7.98141	3.07916	4.0672	2.25306	1.44409	2.66716	3.59846	3.84712	2.92452	4.96089	3.01928	2.1976	4.29718	1.69272	3.23733	2.67303	2.64386	4.43861	1.84133
SmLNCA123196-IBu	61.4605	12.5125	21.8309	76.0757	22.6917	70.2875	4.88118	5.84012	15.4854	17.808	5.3133	3.73793	6.0393	11.8088	6.80764	23.3899	17.1729	20.6442	10.137	7.74454	3.4573	11.3288	12.2112	7.44135
SmLINC123204-IBu	0	0	0.230235	0	0	0.040847	0.0770754	0	0.0642629	0	0.311402	0	0.154379	0	0	0.326802	0.622277	0.18101	0.968375	1.12213	1.08926	1.97809	1.77825	1.94233
SmLINC123205-IBu	0.0249827	3.94532	4.29915	0	0	0.0147049	0	0	0	0	0	0	0	0	0	0	0	0	0	0	0	0	0	0
SmLINC123206-IBu	0.0249827	1.72983	2.23657	0	0	0.0102118	0	0	0	0.0810373	0	0	0	0	0	0	0	0	0.193675	0.187021	0.217851	0	0	0
SmLNCA102207-IBu	0.844415	0.034923	0	0	0	0.0262442	0	0.0793533	0	0	0	0	0	0	0	0	0	0	0	0	0	0	0	0.0604898
SmLNCS123226-IBu	2.12353	0.750681	1.01961	0.117091	0	0.490164	0.0770754	0.139216	0	0.0810373	0.155701	0.0628223	0.154379	0	0	0.0363113	0	0.135758	0	0	0	0	0	0.0554952
[truncated: 22,426 more rows]
