# Supplementary material for: Assessment of reference genes at six different developmental stages of Schistosoma mansoni for quantitative RT-PCR
Source: Sci Rep. 2021 Aug 19;11:16816. doi: 10.1038/s41598-021-96055-7 (PMC8376997; doi:10.1038/s41598-021-96055-7)
Supplement: Supplementary file 3 — Supplementary Information 3. [file 41598_2021_96055_MOESM3_ESM.xlsx]

## Sheet: Table S4
								Supplementary Table S4. List of S. mansoni transcripts detected by the UQ normalization method with raw counts for each sample analyzed being described.
gene_ID	SRR11248243_Sporocysts	SRR922068_Sporocysts	SRR922067_Miracidia	SRR1142421_Cercariae	SRR1142423_Cercariae	SRR5860351_Cercariae	SRR8763170_Somula	SRR8763171_Somula	SRR8763176_Somula	SRR8763177_Somula	SRR8763178_Somula	SRR8763180_Somula	ERR572993_Males	ERR573090_Males	ERR582515_Males	SRR5170166_Males	SRR5170167_Males	SRR5170168_Males	ERR572988_Females	ERR573085_Females	ERR578187_Females	SRR5170160_Females	SRR5170161_Females	SRR5170162_Females
SmLNCA118652-IBu	177.026	143.82	55.3866	0	0	0.973968	0	0	0	0	0	0	0	0	0	0	0	0	0	0	0	0	0	0
SmLINC118656-IBu	0.608555	163.208	176.916	28.9029	87.7969	36.1245	35.3945	34.0147	68.0164	64.1585	92.6237	23.2726	13.6726	16.1041	13.8561	6.71365	5.21654	8.12142	16.721	24.6093	18.0794	10.3656	10.1405	23.9605
SmLINC118657-IBu	16.6865	22.7721	39.1001	68.1271	131.174	8.63075	75.17	53.2272	100.468	149.5	155.96	64.6557	50.7972	16.6467	50.5394	25.8693	10.895	12.6897	57.3653	76.7446	69.4569	19.8312	16.6034	15.6524
SmLINC118666-IBu	3.02596	0	0	0.54237	0	0	1.19697	6.45439	4.00391	20.7046	11.4602	0.954187	7.03562	32.0603	6.84815	0	0	0	15.8643	9.11457	15.2569	0	0	0
SmLNCA118684-IBu	258.552	213.868	36.123	0	0	0.139138	0	0	0	0	0	0	0	0	0	0	0	0	0	0	0	0	0	0
SmLNCA118687-IBu	4.70369	34.717	37.6801	2.77151	1.66023	8.47492	0	0	0	0	2.54671	0.954187	0	4.98168	7.80689	0	0	0	0	0	0	0	0	0
SmLNCA118688-IBu	0.672437	1.21516	1.24562	0	0	0.417415	0	0	0	0	0	0	0	0	0	0	0	0	0	0	0	0	0	0
SmLNCS101701-IBu	1.34487	1.82274	2.49125	0	0	0.417415	0	0	0	3.88212	0	0	0	0	0	0	0	0	0	0	0	0	0	0
SmLNCA118689-IBu	1.00866	3.03789	4.35968	0	0	0.471679	0	1.07573	0	0	0	0	0	0	0	0.895751	0	2.72897	6.34572	9.11457	30.5138	6.42826	13.6743	5.22993
SmLINC118691-IBu	2.01731	7.29094	0	337.902	369.483	3.76369	305.827	323.645	229.464	282.696	309.463	262.449	231.449	172.509	228.911	182.72	134.7	211.703	181.773	189.097	320.013	180.586	162.53	127.095
SmLINC118710-IBu	25.6467	520.118	476.351	202.96	189.771	148.625	7.61275	22.784	33.2225	36.0261	59.7202	22.2039	17.2842	19.8774	40.0845	9.71442	2.73453	7.43372	24.1772	33.4505	24.0677	1.45439	0.870835	2.45059
SmLINC118711-IBu	1.34487	4.25305	3.11406	2.16948	0	1.53052	0	0	0	0	0	0	0	0	0	0	0	0	0	0	0	0	0.719699	0
SmLINC118716-IBu	1.34487	13.9743	13.7019	0	0	1.66966	1.19697	0	0	0	0	0	0	0	0	0	0	0	0	0	0	0	0	0
SmLNCA118727-IBu	33.7529	72.5388	29.3531	12.4745	11.3937	21.2311	3.59092	4.30293	0	0	5.09341	3.81675	0	0	2.28272	0.447875	0	1.09159	3.17286	3.03819	0	0	0.719699	0.747132
SmLINC118767-IBu	2.68975	5.46821	0.622811	0	4.88303	4.7307	2.39395	2.15146	0	0	0	3.81675	0	0	0	0	0	0	0	0	0	0	0	0
SmLNCA118774-IBu	0	23.7746	0	0	0	0	0	0	0	0	0	0	0	0	0	0	0	0	0	0	0	0	0	0
SmLNCA118788-IBu	0	0	0	0	0	0	0	0	0	0	0	0	0	0	0	0	0	0	0	0	0	0	0	0
SmLNCS118816-IBu	0	0	0	7.05081	0	0.139138	0	0	0	0	0	0	0	2.46618	0	0	0	0	0	0	0	0	0	0
SmLNCS118819-IBu	0	0	0	0	30.9259	0	0	1.07573	0	0	0	0	9.38083	0	2.28272	0.895751	0.615885	0	0	0	0	0	0.719699	0.747132
SmLNCA118827-IBu	12.3325	190.506	266.345	27.2324	0	13.7914	2.88471	14.3072	7.13697	7.64777	10.9636	8.53997	3.72888	8.28635	0	2.62007	0.708268	0	5.14003	0	0	0	0.770077	1.81553
SmLINC118834-IBu	0	0	0	0	0	0	0	0	0	0	0	0	0	0	0	0	0	0	0	0	0	0	0	0
SmLINC118843-IBu	102.883	90.5292	38.6143	0	0	5.28726	0	0	0	0	0	0	0	0	0	0	0	0	0	0	0	0	0	0
SmLINC118854-IBu	3.62443	97.887	113.881	42.2506	71.5852	32.6502	2.70516	4.4105	0.810792	0	9.67748	1.07823	2.8377	6.56003	5.04481	1.61683	0	2.48882	3.17286	0	0	0	0	0
SmLINC118856-IBu	2.36361	18.9565	43.6528	64.9597	94.096	14.1879	8.16336	5.51851	15.4151	8.17833	24.6521	8.71172	2.86115	10.4073	0	4.22794	0	0.616747	3.17286	3.25086	0	0	1.47538	0
SmLINC118857-IBu	0	0	0	13.6949	21.1598	5.05768	1.29273	0	0	0	0	0	0	0	0	0.501621	0	0	0	0	0	0.891921	0	0
SmLINC118858-IBu	15.5299	90.6204	82.3668	20.9463	8.057	83.8462	12.3887	5.42169	12.6724	9.18768	6.55776	5.05719	17.7767	8.03974	25.7034	1.89899	0.64052	4.08254	28.5557	28.2855	11.6715	0.843709	0.726896	0
SmLINC101734-IBu	0	0	1.24562	0	0	0.417415	0	0	0	0	1.27335	0	2.34521	2.46618	0	0	0	0	0	3.03819	0	0	0	0
SmLNCA118865-IBu	25.7005	44.8393	17.0463	0	0	0.556553	0	0	0	0	0	0	0	0	0	0	0	0	0	0	0	0	0	0
SmLINC118869-IBu	1.34487	0	0	0	0	5.00898	0	0	0	0	0	0	0	0	0	0	0	0	0	0	0	0	0	0
SmLNCA118888-IBu	55.6576	140.776	74.5692	4.32811	0	31.5733	65.7737	33.0895	24.8943	36.1555	30.3313	39.4938	19.9812	13.8353	5.31873	4.38022	3.35657	2.97458	28.9682	25.2474	22.0843	9.7147	16.114	21.0841
SmLINC118896-IBu	0	0	0.622811	0	0	0	0	0	0	0	0	0	0	0	0	0	0	0	0	3.58506	3.81422	0	1.30985	0
SmLNCA118894-IBu	0	0	0	0	0	0	0	0	0	0	0	0	0	0	0	0.895751	0	0	17.6094	33.0555	7.62844	7.23179	4.35418	0
SmLNCA118895-IBu	0	0	0	0	0	0	0	0	0	0	0	0	4.69042	0	0	0	0	0	10.407	8.93228	3.81422	0	5.13145	1.49426
SmLNCA118897-IBu	1.34487	0	0	0	0	0.556553	0	0	0	0	0	0	2.34521	0	0	0	0	0	6.85337	0	3.81422	0	1.4394	2.2414
SmLNCA118902-IBu	157.165	130.66	72.7506	18.8094	19.5321	87.1117	47.077	45.1808	36.0352	34.9391	21.647	44.9422	35.5299	32.0603	46.1337	41.2045	39.0409	54.2519	50.7657	47.2438	22.8853	33.7484	34.5455	15.899
SmLINC118907-IBu	0.672437	1.21516	7.47373	0	0	0.556553	0.0598487	0	42.0411	43.8291	21.3796	1.90837	0	0	0	0.447875	0	0	0	0	0	0	0	0
SmLNCA118906-IBu	0.763216	0	0	0	0	0	4.17744	0	0	20.0706	8.98987	0	0	0	0	0	0	0	0	0	0	0	0	0
SmLINC101744-IBu	8.86271	0	0	0	0	0	0	0	0	0	0	0	0	0	0	0	0	0	3.17286	0	0	0	0	0
SmLNCA101745-IBu	7.33964	0	2.16115	3.83998	0	1.72114	0	3.2272	0	0	3.82006	2.86256	0	0	3.9491	0	0.658997	0.600374	0	0	6.71303	0	0.777274	0
SmLNCA118916-IBu	0	0.11544	10.0397	0	69.4855	0.222621	0	0	2.57251	1.60461	0	1.06869	6.56658	0	0	0.57328	1.5274	0.71499	4.41027	0	0	0	1.65531	0
SmLNCA118917-IBu	66.5712	192.578	132.036	3.79659	0	26.165	33.5153	35.4992	15.0147	9.05828	8.91347	25.763	16.4165	9.86471	9.13087	4.03088	4.31119	3.82056	19.0372	12.1528	3.81422	5.62472	3.59849	2.98853
SmLNCA118920-IBu	0	8.73698	8.37058	65.2526	249.279	4.23398	0	0	5.20508	5.2538	38.9773	0	2.7908	5.67221	0	0	0	0	6.50436	0	4.00493	0	0	0
SmLINC118927-IBu	22.4964	67.4777	133.83	120.938	189.722	34.6858	183.113	147.967	93.3011	97.2729	161.792	127.308	39.1884	51.7651	11.094	19.0034	36.9469	13.3501	20.0207	0	54.5052	41.5989	28.0107	19.8887
SmLINC118928-IBu	72.8417	581.343	839.17	334.594	314.597	305.482	356.411	337.49	131.108	147.236	270.766	332.849	70.5908	118.327	113.611	66.2139	101.067	69.3322	85.7624	121.163	74.9875	121.896	77.2021	89.7157
SmLINC118930-IBu	10.1807	9.83062	12.5559	0.569489	0	8.03385	3.65077	0	1.01099	7.86776	0	2.8721	2.36866	0	0	0	0	0.600374	0	0	0	0	0	0
SmLNCA118945-IBu	9.07789	1.82274	0	0	0	3.47846	0	0	0	0	0	0	0	0	0	0	0	0	0	0	0	0	0	0
SmLINC118949-IBu	85.0229	6.07579	1.86843	5.4237	4.88303	4.59157	9.57579	1.07573	4.00391	2.58808	0	5.72512	0	0	0	0.447875	0	0	3.17286	0	0	1.60706	0	0
SmLINC118950-IBu	82.7501	26.7335	21.7984	0.54237	3.25535	3.6176	3.59092	0	0	0	3.82006	4.77093	0	0	0	0.447875	0	0	6.34572	3.03819	0	0	0.719699	0
SmLNCA118951-IBu	64.5539	60.7579	51.0705	6.50844	3.25535	8.20916	3.59092	8.60586	4.00391	3.88212	5.09341	11.4502	4.69042	2.46618	0	3.13513	1.23177	3.82056	6.34572	3.03819	11.4427	2.4106	2.1591	2.98853
SmLNCA118952-IBu	6.72437	4.25305	9.34217	1.08474	0	0.973968	0	0	0	0	0	0	0	0	0	0	0	0	0	0	0	0	0	0
SmLNCA118969-IBu	0	0	0	0	0	0	0	0	0	0	1.27335	0	0	0	0	0	0	0	0	0	0	0	0	0
SmLNCA118970-IBu	0	0	0	0	0	1.24668	4.48865	1.37694	1.58154	0	0	1.88929	0	0	0	0	0	0	0	0	0	0	0	0
SmLNCA118971-IBu	7.73302	0	4.35968	0	0	2.92747	0	1.24785	2.42237	2.58808	0	0	0	2.46618	0	0	0	0	0	0	0	0	0	0
SmLNCA118972-IBu	0	0	0	0.54237	1.62768	0	1.49622	2.75387	0	0	0	1.92746	0	0	0	0	0	0.545794	0	0	0	0	0	0.747132
SmLNCA118973-IBu	2.01731	0	6.22811	0	0	1.8088	0	0	0	2.58808	0	0	0	0	0	0	0	0	0	0	0	0	0	0
SmLNCA118976-IBu	55.2339	0	0	192.72	83.5161	17.857	6.03275	39.2427	86.3944	148.206	135.357	10.3148	63.9773	50.8526	141.346	4.5325	0	2.86542	118.316	194.11	87.193	5.98631	2.48296	0
SmLNCA118979-IBu	23.4512	0	0	0	0	0	8.53443	26.1403	145.942	102.85	144.767	40.114	96.1066	28.5337	90.2358	1.88556	0	0	179.711	76.9269	152.111	2.49898	1.59773	0
SmLNCA118981-IBu	0	595.269	291.6	0	0	46.6962	18.8763	5.09897	117.325	143.004	452.078	10.6201	0	0	5.47852	0	0	0	0	0	0	0	0	0
SmLINC118988-IBu	362.248	255.043	173.26	0	0	31.8321	2.39395	1.07573	0	0	0	0.954187	0	0	2.28272	0	0	0	0	0	0	0.803532	0	0.747132
SmLINC118989-IBu	252.429	50.4776	59.1048	0	0	34.1932	0	0	0	0	0	0	0	0	0	0	0	0	0	0	0	0	0	0
SmLINC118990-IBu	3634.45	306.511	32.9529	0	3.25535	19.823	0	0	0	0	0	0	0	0	0	0	0	0	0	0	0	0	0	0
SmLINC118992-IBu	6.38815	0	0	0	0	1.94794	0	0	0	0	0	0	0	0	0	0	0	0	0	0	0	0	0	0
SmLINC118996-IBu	12.1039	18.8349	0	16.8135	39.0642	27.9668	4.7879	0	4.00391	0	0	0	0	0	0	0	0.615885	0	0	0	0	0	0.719699	0
SmLINC118997-IBu	0	0	16.8159	0	0	0	0	4.30293	0	3.88212	1.27335	0.954187	0	0	0	0	0	0	0	0	0	0	0	0
SmLINC119000-IBu	530.889	7.89852	4.98249	17.8982	26.0428	26.158	26.3334	47.3322	19.0186	19.4106	16.5536	41.9842	4.69042	0	0	1.34363	1.84766	1.09159	0	9.11457	0	4.01766	2.87879	2.2414
SmLINC101754-IBu	6.72437	9.72126	7.47373	1.62711	0	1.39138	13.1667	11.8331	10.0098	15.5285	10.1868	12.4044	194.652	133.173	182.617	119.583	120.098	127.17	72.9758	115.451	133.498	35.3554	32.3864	27.6439
SmLINC100154-IBu	4.41455	0	0	0	0	0	0	18.4488	0	0	0	18.3395	0	0	0	0	0	5.58893	0	0	0	5.61669	0	0
SmLINC100155-IBu	0	0	0.840795	1.75186	0	0.880746	3.7585	1.29088	2.7627	0	1.43889	0	0	0	3.37842	0	0	0	0	0	0	0	0	0.829317
SmLINC100157-IBu	51.6061	37.4997	34.1799	62.8336	80.8141	62.5969	44.6591	53.0551	27.2166	24.3021	51.6599	43.2342	26.2429	32.4796	21.8913	16.1907	12.1145	5.07589	12.4693	0	10.4891	5.5042	17.4527	8.4426
SmLINC101755-IBu	0.672437	2.43031	3.73687	0.54237	0	0	0	0	2.00196	0	0	0	11.726	2.46618	13.6963	8.06176	8.0065	10.9159	3.17286	0	3.81422	0	2.1591	3.73566
SmLINC119021-IBu	22.1904	0.607579	0.622811	2.71185	0	1.25225	7.18185	7.53013	35.0342	28.4689	24.1937	6.67931	0	0	0	1.34363	1.23177	0.545794	3.17286	3.03819	15.2569	8.03532	2.87879	3.73566
SmLINC119023-IBu	3.02596	1.82274	1.24562	0.54237	0	0.556553	0	2.15146	17.0166	32.351	14.0069	1.90837	0	0	2.28272	0	0	0	0	0	0	5.62472	0	1.49426
SmLNCS119047-IBu	5.71571	1.82274	4.98249	1.62711	0	0.556553	0	4.30293	0	0	0	0	0	2.46618	0	0	0	0.545794	0	0	0	0	0.719699	1.49426
SmLNCA119048-IBu	4.08841	0	1.24562	0	0	0.555162	0	0	0	0	0	0	0	0	1.36963	0	0	0	0	0	0	0	0.806062	0
SmLNCA119049-IBu	9.41411	0.607579	0	0	0	0	0	0	0	0	0	0	0	0	0	0	0.615885	0	0	0	0	0	0	0
SmLINC119053-IBu	18.1558	41.3153	3.11406	0	0	0.695692	0	0	0	0	0	0	0	0	0	0	0	0	0	0	0	0	0	0
SmLINC101759-IBu	1.34487	0	1.86843	0	0	0.556553	0	3.2272	1.00098	0	0	0.954187	2.34521	0	6.84815	0.895751	1.23177	1.09159	0	0	0	1.60706	2.1591	1.49426
SmLNCA119055-IBu	8.74168	2.43031	1.86843	1.62711	0	0.695692	7.18185	15.0602	0	2.58808	1.27335	15.267	0	0	0	1.7915	0	0.545794	3.17286	0	0	0	0.719699	0
SmLINC119064-IBu	3.02596	1.21516	1.86843	2.16948	0	0.417415	0	0	1.00098	1.29404	0	0	0	0	0	0	0	0	6.34572	0	3.81422	0	0	0
SmLNCA119066-IBu	16.2091	9.21089	12.9607	27.3626	56.1711	14.501	11.9697	4.85155	4.47437	13.2251	11.5111	4.48468	6.84801	3.69927	0	0.586717	0.80065	1.47364	9.32821	4.34461	0	5.5042	2.94357	4.819
SmLINC119080-IBu	166.905	152.381	55.4551	108.648	58.5964	26.2137	347.123	375.915	10.3401	10.3523	31.8338	271.705	42.5186	32.0603	91.3087	6.80323	6.68851	10.6648	88.8401	37.3393	30.5138	8.83885	9.65116	26.583
SmLINC119081-IBu	20.8254	1.91995	5.73609	5.66777	0	0	14.1482	16.3511	4.45435	2.58808	1.27335	15.6009	0	4.93235	6.84815	0.447875	0	0.698616	19.0372	8.53731	0	4.01766	2.03675	3.52646
SmLNCA119082-IBu	15.1063	33.4533	23.9409	6.09082	0	20.7497	0	10.0581	2.22217	0	0	3.72133	6.73075	0	0	1.7915	5.62919	5.55618	0	2.73437	0	0	1.27387	1.27012
SmLNCA119083-IBu	5.05	22.4804	14.9475	2.71185	0	4.87819	3.59092	2.15146	2.00196	3.89506	1.27335	0.954187	2.34521	0	0	3.6054	0.615885	2.73443	0	0	0	0.803532	2.16629	1.50174
SmLNCA119092-IBu	91.1152	85.061	57.9215	54.237	70.4133	153.897	89.7731	83.9071	55.0538	73.7602	76.4012	52.4803	96.1535	66.5868	114.136	54.6722	49.2708	52.9693	111.114	118.489	164.011	51.4261	50.3861	42.594
SmLNCS119095-IBu	3.36218	0	0	16.2711	94.4052	0.556553	64.6366	44.105	11.0107	18.1166	16.5536	55.3428	0	0	0	0	0	0	0	0	0	1.60706	0	0
SmLINC119096-IBu	11.1624	30.4822	46.9288	56.3089	240.164	17.9489	15.5607	22.5904	48.2371	55.6437	26.9187	18.1773	2.34521	0	2.28272	1.7915	1.84766	1.17891	0	3.06857	0	2.4347	1.44659	2.24887
SmLINC119097-IBu	0.672437	6.07579	7.47373	8.67792	48.8303	3.20018	9.57579	6.45439	19.0186	10.3523	8.91347	1.90837	0	0	0	0.895751	1.84766	1.09159	3.17286	0	0	0	0.719699	0
SmLINC119098-IBu	4.70706	6.68337	22.4212	27.6609	81.3838	7.93089	3.59092	6.45439	21.0205	40.1152	29.2871	6.67931	4.69042	0	0	2.68725	1.84766	1.63738	3.17286	3.03819	0	1.60706	2.87879	0
SmLINC119100-IBu	1.19694	2.1569	1.51343	2.38643	4.96441	1.10754	0	0	0	0	5.36081	0	0	0	0	0	0	0	0	0	7.97172	0	0	0
SmLNCS119101-IBu	0	0	0	0	0	0	0	0	0	0	0	0	0	0	0	0	0	0	0	0	0	0	0	0
SmLNCS119102-IBu	11.4314	0	1.24562	0.54237	0	1.39138	5.98487	1.07573	1.00098	0	0	1.90837	0	0	0	0	0	0	0	0	0	0	0	0
SmLNCA119103-IBu	6.4722	1928.64	2675.42	160.081	283.167	267.882	148.928	56.0672	0	6.69018	18.8966	50.4956	0	0	41.2259	173.583	73.1363	117.641	0	0	0	172.068	224.834	139.071
SmLNCS119106-IBu	8.06924	0	0	1.08474	0	0.83483	3.59092	2.15146	2.00196	1.29404	1.27335	0	0	0	0	0	0	0	0	0	0	0	0	0
SmLINC119107-IBu	0	1.21516	1.24562	0	0	0	0	0	0	0	0	0	0	0	0	0	0	0	0	3.03819	0	0	0	0
SmLNCA119108-IBu	2.37034	13.2817	7.20593	10.6413	16.7325	11.5805	8.06761	3.59295	1.17114	2.76925	10.3778	3.14882	13.6257	2.95941	7.8982	1.99752	1.32415	1.19529	7.80523	11.5755	13.6549	0.907991	2.34622	2.51784
SmLNCA119111-IBu	3.09657	0.777701	11.3227	12.3172	2.70194	17.4354	1.63986	3.01205	3.44336	4.74913	1.52802	1.26907	0	0	0	1.39737	0	0	4.50546	0	6.86559	0	0	2.26381
SmLINC119113-IBu	0.336218	0	0.622811	0	0	0	0	0	0	0	1.27335	0	0	0	0	0	0	0	0	0	0	0	0	0
SmLINC119114-IBu	3.34201	1.21516	4.85793	0	0	1.15067	0	0	0	4.93029	2.06283	0	0	0	0	0	0	0	0	0	0	0.803532	0	0
SmLINC119115-IBu	4.72723	3.64547	5.72986	1.62711	4.88303	0.797263	0	2.15146	3.00293	1.53991	6.85064	0	0	0	0	0	0	0	0	0	0	0	0	0
SmLINC119121-IBu	4.03462	7.89852	4.98249	3.25422	0	4.17415	1.19697	2.15146	0	2.58808	0	0	0	0	0	0	0	0	3.17286	0	0	0	0	0
SmLINC119123-IBu	3.2277	76.3848	128.006	362.173	326.968	35.9116	25.5554	14.0168	66.1646	113.785	212.102	24.3986	35.4126	71.1985	50.0143	7.42577	8.97344	3.17652	29.2855	44.8133	43.1388	6.82199	3.8144	6.21614
SmLINC119124-IBu	0	6.54362	0	85.9169	63.1213	1.64601	0	9.68159	14.0137	6.26315	45.1403	2.04196	6.30861	6.63401	11.2995	0	1.36726	0	16.1181	24.822	6.86559	0	0	0
SmLINC119125-IBu	5.71571	30.3789	26.7809	23.3219	19.5321	6.95692	0	1.07573	14.0137	15.5285	21.647	0	14.0712	0	2.28272	1.34363	0.615885	0.545794	3.17286	6.07638	26.6995	0.803532	0	0
SmLNCS119137-IBu	0.336218	0	0	1.08474	0	0.556553	0	0	0	0	0	0	0	0	0	0	0	0	0	0	0	0	0	0
SmLINC119139-IBu	1.55669	7.53397	16.0623	15.1104	11.6542	2.32918	13.5019	9.85371	4.45435	7.02663	1.43889	12.2995	5.32362	2.78678	3.28711	0	0	0.660411	0	3.76735	0	0	1.54015	1.71093
SmLNCA119140-IBu	217.009	81.9502	57.7097	74.5488	126.08	190.212	134.324	194.31	58.6473	48.9535	76.8723	190.112	65.0326	68.979	63.8019	78.1901	66.8851	85.4604	95.0906	107.187	94.2112	57.4445	68.6808	59.5838
SmLNCS119152-IBu	4.70706	1.21516	0	0	0	0.139138	1.19697	1.07573	0	0	0	0	0	0	0	0	0	0	0	0	0	0	0	0
SmLNCS119164-IBu	2.35353	1.82274	4.35968	1.08474	3.25535	1.66966	1.19697	1.07573	4.00391	1.29404	2.54671	9.54187	0	0	0	0.447875	0	0	0	3.03819	3.81422	0	0.719699	0.747132
SmLNCA119167-IBu	2.68975	0	1.24562	1.08474	0	0.556553	0	0	0	0	0	0	0	0	0	0	0	0	0	0	0	0.803532	0	0
SmLNCA101772-IBu	2.01731	8.5061	26.7809	4.33896	0	1.94794	1.19697	0	0	1.29404	0	0	0	0	0	0	0	0	0	0	0	0	0	0
SmLNCA119172-IBu	0	0	0	19.5253	0	0	4.7879	5.37866	4.00391	3.88212	3.82006	6.67931	2.34521	0	9.13087	0	0.615885	0.545794	9.51858	0	0	0	0	1.49426
SmLNCA119174-IBu	33.6218	56.5048	32.3862	52.6099	3.25535	48.0027	27.5304	46.2565	28.0274	33.645	17.8269	34.3507	4.69042	2.46618	2.28272	8.50963	4.31119	7.09532	15.8643	6.07638	0	8.84689	5.03789	4.48279
SmLNCS119177-IBu	468.826	60.7579	41.1055	52.6099	34.1812	94.7115	118.5	117.255	50.0489	47.8795	58.5742	130.724	14.0712	0	2.28272	1.7915	3.07942	1.09159	15.8643	18.2291	11.4427	8.83885	6.47729	8.21846
SmLNCS119185-IBu	13.785	9.72126	3.73687	15.1864	47.2026	57.8815	9.57579	6.45439	12.0117	12.9404	11.4602	4.77093	39.8685	32.0603	50.2198	22.3938	16.013	22.3776	25.3829	33.4201	3.81422	15.2671	17.9925	8.21846
SmLNCA119187-IBu	71.0093	331.957	243.731	52.5557	68.0043	13.7288	11.9817	13.877	13.4732	15.3861	21.1249	13.5399	20.6144	13.0954	27.0958	19.7468	38.6529	26.733	26.4299	15.829	27.0047	30.3494	32.4944	44.3946
SmLINC119206-IBu	0	0	0	0	0	0	0	0	0	0	1.27335	0	0	0	0	0	0	0	0	0	0	0	0	0
SmLINC119210-IBu	1.00866	0	0	0	0	0	0	2.15146	0	0	0	0	0	0	0	0	0	0	0	0	0	0	0	0
SmLINC119217-IBu	1.00866	6.68337	3.11406	1.62711	0	0.278277	0	0	1.00098	1.29404	2.54671	0	0	0	0	0.447875	0	0	0	0	0	0	0	0
SmLNCA119219-IBu	8.39537	0	0	0	83.923	0	0	0.408778	7.00684	3.88212	0	1.42174	0	0	0	0	0	0	0	0	0	0	0	0
SmLNCA119220-IBu	0	0	0	0	0	0.36176	0	0	0	0	0	0	0	0	0	0	0	0	0	0	0	0	0	0
SmLNCA119221-IBu	13.5698	4.86063	6.85092	26.8039	13.7376	17.1363	5.98487	4.96988	0	0	7.64011	2.39501	0	0	2.28272	0	0	0	0	0	0	0	0	0
SmLNCA119222-IBu	5.2719	0	0	7.36539	0	3.23358	0	0	0	0	0	0	0	0	0	0	0	0	0	0	0	0	0	0
SmLINC119227-IBu	10.759	27.341	48.5793	4.33896	8.13838	3.06104	1.19697	2.15146	15.0147	16.8225	10.1868	2.86256	4.69042	2.46618	0	0	0	0	3.17286	0	7.62844	1.60706	0	2.2414
SmLINC119228-IBu	18.8282	18.2274	40.4827	0.54237	6.51071	7.23519	3.59092	7.53013	5.00489	9.05828	5.09341	6.67931	7.03562	2.46618	9.13087	0.895751	1.23177	1.09159	12.6914	18.2291	26.6995	7.23179	5.75759	8.21846
SmLNCS119237-IBu	0.867443	0	0	1.09559	0	0	0	1.07573	0	0.763483	0	0.601138	0	0	0	0	0	0	0	0	0	0	0	0
SmLNCA119238-IBu	23.5252	6.58008	27.0985	13.9335	0	5.61562	0	4.44278	6.37623	3.32568	0	4.30338	0	0	0	0	0	0.605831	3.68052	0	0	0.867815	0	0
SmLINC119251-IBu	0	0	0	0.58576	0	0.278277	0	0	0	0	2.54671	0.954187	2.2983	0	0	0.474748	0	0.545794	0	0	0	0	0	0
SmLNCS119257-IBu	33.6218	0.607579	1.86843	0	0	3.06104	1.19697	1.07573	0	0	0	0	0	0	0	0	0	0	0	0	0	0	0	0
SmLINC119285-IBu	1.00866	0	0	0	0	0	2.39395	1.07573	0	0	0	1.90837	85.5767	147.107	126.234	80.7564	72.3234	85.0948	34.8063	56.8749	44.5119	16.1992	50.8035	45.2463
SmLINC119286-IBu	115.316	1528.27	955.206	446.555	1303.04	306.328	120.164	124.29	75.8741	104.61	110.603	118.357	140.736	183.41	184.603	91.5323	65.136	83.9049	146.237	236.31	195.975	123.905	70.4801	101.647
SmLINC119287-IBu	18.5324	105.233	26.5504	11.3681	0	5.35404	30.6545	37.0697	8.20802	4.08917	18.0052	22.8623	55.0889	73.8127	54.3972	7.26454	7.2736	13.8468	47.5929	62.2525	22.7327	6.95055	4.65645	8.50237
SmLINC119288-IBu	3.02596	7.89852	0.622811	0.54237	4.88303	0	2.39395	7.53013	2.00196	1.29404	0	7.63349	0	7.39853	0	1.34363	1.84766	4.36635	3.17286	9.11457	3.81422	1.60706	2.87879	2.2414
SmLINC119291-IBu	0	0	0	0	0	0	0	0	0	0	0	0	2.34521	0	0	0	0	0	0	0	0	0.803532	0	0
SmLINC119295-IBu	121.375	1111.26	341.301	66.1692	105.799	316.401	112.516	107.573	48.0469	58.2318	53.4808	94.4645	86.7727	51.7897	86.7433	39.413	35.7213	40.3888	38.0743	18.2291	15.2569	12.053	12.9546	11.9541
SmLINC119300-IBu	0.336218	2.62474	10.1082	4.47455	10.3683	1.0004	0	0	1.00098	0	0	0.954187	0	0	0	0	0	0	0	0	0	0	0	0
SmLNCS119313-IBu	1.68109	0.607579	3.11406	0	0	1.39138	0	0	0	0	0	0	0	0	0	0	0	0	0	0	0	0	0	0
SmLNCA119314-IBu	5.95443	60.4237	19.3819	39.3869	43.4752	49.1896	39.0333	26.7535	15.5952	7.45367	12.4788	20.1238	49.8122	25.3523	60.0811	29.8643	21.4143	27.0496	11.803	32.6909	64.2696	32.6154	49.6952	21.9881
SmLNCA119316-IBu	181.03	810.352	333.098	184.4	48.049	164.108	122.558	134.241	122.67	128.835	118.524	123.262	64.4932	37.5845	39.7421	25.2333	7.79094	22.1756	100.262	104.757	79.7553	35.1545	27.9747	37.4014
SmLNCA119317-IBu	148.353	219.524	78.2064	93.9114	25.1964	131.004	52.7147	65.6842	69.1375	76.3483	39.5249	42.051	14.1181	44.6871	9.17652	72.1706	50.6812	67.6948	76.7832	107.491	30.6663	98.9309	110.949	82.8271
SmLNCA119319-IBu	2.01731	0.607579	8.71936	0	0	0	2.39395	0	3.00293	12.9404	3.82006	0.954187	0	0	0	0	0	0	0	0	0	0	0	0
SmLINC119326-IBu	0.339581	7.3274	1.87466	0	0	0	2.39395	0	1.00098	0	1.27335	0.954187	0	0	0	0.895751	0	0.545794	3.17286	6.07638	3.81422	0	0.719699	0
SmLINC119331-IBu	0	0	0	0.54237	0	0.278277	0	0	0	0	0	0	0	0	0	0	0	0	0	0	0	0	0.719699	0.747132
SmLINC119372-IBu	0.672437	1.21516	3.73687	0	0	0	2.39395	1.07573	3.00293	11.6464	0	2.86256	0	0	2.28272	0	0	0	0	0	0	0	0	0
SmLINC119373-IBu	0.672437	0	0.622811	0	0	0	2.39395	0	2.00196	0	0	0	0	0	0	0	0	0	0	0	0	0	0	0
SmLINC119374-IBu	0.975033	0	0	0	0	0	0	0	0	0	0	0	0	0	0	0	0	0	0	0	0	0	0	0
SmLINC119375-IBu	0	2.37563	0.411055	0	0	0	0	0	0	0	0	0	0	0	0	0	0	0	0	0	0	0	0	0
SmLINC119376-IBu	1.71471	0	2.08019	0	0	0	1.19697	0	2.00196	0	0	0	0	2.46618	0	0.447875	0	0	0	0	0	0	0	0
SmLINC119377-IBu	0	0	0	0	0	0.278277	0	0	0	0	0	0	0	0	0	0	0	0	0	0	0	0	0	0
SmLINC119378-IBu	0	1.87742	0	1.08474	0	0	0	0	0	3.88212	2.54671	0	0	0	0	0	0	0	0	0	0	0	0	0
SmLINC119392-IBu	2.01731	0	0	0	0	0	1.19697	2.15146	11.0107	3.88212	7.74198	0	0	2.46618	0	0	0	0	0	0	0	0	0	0
SmLINC119393-IBu	0	0	0	0	0	0	0	2.15146	0	0	2.44484	0	0	0	0	0	0	0	0	0	0	0	0	0
SmLINC119394-IBu	0	0	0	0	0	0	0	0	0	1.29404	0	0	0	0	0	0	0	0	0	0	0	0	0	0.747132
SmLINC119395-IBu	0	0	0	0	0	0	0	0	0	0	0	0	0	0	0	0	0	0	0	0	0	0	0	0
SmLINC119396-IBu	21.2524	2.15083	1.42001	1.62711	4.88303	0.409067	3.59092	0	0	8.06187	7.44911	2.31867	16.4165	24.6618	22.8272	0	1.23177	2.72897	6.34572	0	7.62844	0	0	0
SmLINC119397-IBu	0.938049	0	2.93967	0	0	0.564902	0	2.15146	0	0	4.01106	0	0	0	0	0	0	0	0	0	0	0	0	0
SmLINC119398-IBu	0	0	0	0	0	0	0	0	7.00684	0	0	0	0	0	0	0	0	0	0	0	0	0	0	0
SmLINC119399-IBu	0	2.7098	0	0	0	0	0	0	0	8.76065	0	0	0	0	0	2.23938	0	0	0	0	0	0	0	0
SmLINC119400-IBu	0	0	0	0	0	0	0	0	0	0	2.54671	0	0	0	0	0	0	0	0	0	0	0	0	0
SmLINC119401-IBu	0	0	0	0	0	0	0	0	0	0	0	1.49807	0	0	0	0	0	0	0	0	0	0	0	0
SmLINC119402-IBu	0	0	0	0	0	0	3.55501	11.8331	30.9302	34.6156	27.4026	21.9463	8.84144	0	0	8.97095	4.81006	0	0	0	0	0	6.47729	7.47132
SmLINC119403-IBu	0.0100865	3.03789	3.73687	0	0	0.695692	0	0	0	0	0	0	9.92023	0	0	2.67382	0	4.06617	0	0	0	9.64239	0	0
SmLINC119404-IBu	1.33479	0	0	2.16948	0	0	3.62683	0	6.10596	0	0	0	0	12.3309	6.84815	0	3.19644	4.12075	3.17286	12.1528	19.0711	0	0	0
SmLINC119405-IBu	0	0	0	0	0	0	0	0	0	14.5579	18.4381	0	0	0	0	0	0	0	0	0	0	0	0	0
SmLINC119406-IBu	0.336218	0.607579	1.79992	0	0	0	1.19697	1.07573	0	1.29404	2.54671	0.954187	0	0	0	0.447875	0	0	0	0	0	0.803532	0	0
SmLINC119407-IBu	0	0.607579	2.55975	2.16948	0	0.83483	0	0	1.00098	0	1.27335	0	0	0	0	0	0	0	0	0	0	0	0	0
SmLNCA119430-IBu	0	0	0.865708	1.10644	0	0	0	0	0	0	0	0	0	0	0	0	0	0	0	0	0	12.4788	0	0
SmLNCA119431-IBu	187.388	344.606	196.323	185.61	156.648	121.329	61.5125	77.5388	75.8841	86.5065	67.1821	65.2187	89.1648	30.038	49.8774	30.7422	24.4876	34.2868	135.481	94.2446	94.7071	27.2317	28.1474	33.606
SmLNCA119432-IBu	1.58023	5.68694	13.2534	26.1694	9.32659	7.57747	1.97501	3.32401	5.20508	2.00576	7.05437	0	0	0	10.8886	2.78131	4.43437	0	0	0	0	2.04097	0	1.79312
SmLNCA119434-IBu	0	0	0	23.3219	19.5321	0	0	0	0	0	0	0	0	0	0	0	0	0	0	0	0	0	0	0
SmLNCA119436-IBu	74.4051	264.017	148.522	921.069	1618.29	920.246	564.254	521.881	1185.55	1244.85	837.255	719.972	679.29	455.182	883.686	514.215	559.901	466.807	110.574	140.152	228.929	183.278	242.071	314.334
SmLINC119443-IBu	0	0	3.73687	0	0	0	0	0	0	0	0	0	0	0	0	0	0	0	0	0	0	0	1.34584	0
SmLNCA119444-IBu	0.336218	0	0	0	0	0.278277	0	0	0	0	0	0	0	0	0	0.447875	0	0.545794	0	0	0	0	0.0935608	0.747132
SmLINC119446-IBu	0.336218	2.43031	0	0	0	0.556553	0	0	0	0	0	0.954187	0	0	0	0	0.615885	0	0	0	0	0	0	0
SmLNCA119447-IBu	4.37084	3.64547	4.35968	2.71185	1.62768	0.139138	4.7879	5.37866	11.0107	7.76424	19.1003	7.63349	2.34521	0	0	0	0	0	0	0	0	0	0	0
SmLINC119460-IBu	5.41984	0	0	0	16.2768	0	0	0	6.67652	0	12.3261	0	0	0	0	0	0	0	0	0	0	0	0	0
SmLINC119461-IBu	0	0	0	0	0	0.294973	12.5204	6.43288	0	0	4.31667	1.62212	0	0.468574	0	0	0	0	0	0	0	0	0.719699	0
SmLINC119462-IBu	5.34251	24.3031	12.4562	0	0	1.45956	7.82821	0	4.094	0	12.6317	0	0	0	2.28272	0.447875	0	0	0	0	3.81422	0	0	0
SmLINC119463-IBu	33.2856	0	0	5.4237	0	1.58618	0	5.40018	10.25	21.9987	0	3.14882	11.726	11.8623	0	0	0	0	0	0	0	0	0	0
SmLINC119464-IBu	0	0	0	0	0	0	0	0	0	0	0	0	0	0	0	0	0	0	0	0	0	0	0	0
SmLNCA119471-IBu	11.8584	1.96856	1.38887	2.39728	0	1.36356	4.95547	0	3.11304	0	0	1.04006	0	0	0	0	0	0.573084	0	3.28124	0	0.843709	0	0.79196
SmLINC101788-IBu	1.00866	0.607579	5.6053	0	0	0.139138	1.19697	0	0	0	0	4.77093	0	0	0	0	0	0	0	0	0	0	0	0
SmLINC119476-IBu	0	0	0	7.65284	33.6766	5.18986	0	0	0	0	0	0	0	0	0	0	0.615885	0	0	0	0	0	0	0
SmLINC119477-IBu	0	0	0	2.4949	16.4395	0	2.39395	0	0	0	0	0	0	0	0	0	0	0	0	0	0	0	0	0
SmLINC119478-IBu	1.98033	5.46821	4.98249	10.2128	0	0	0	10.7573	2.00196	0	0	1.90837	0	0	0	0	0	0	0	3.03819	0	0	0	0
SmLINC119479-IBu	0	0	0	2.38643	7.16178	1.34964	0	0	0	0	0	0	0	0	0	0	0	0	0	0	0	0	0	0
SmLINC119481-IBu	0	0	0	0	7.09667	0	0	0	0	0	0	0	0	0	0	0	0	0	0	0	0	0	0	0
SmLINC119482-IBu	0	0	0	0	0	0	0	0	0	0	0	0	0	0	0	0	0	0	0	0	0	0	0	0
SmLINC119483-IBu	0.914514	0	0	0	13.7376	0	0	0	0	0	0	0	0	0	0	0	0	0	0	0	0	0	0	0
SmLNCA119480-IBu	1.13978	0	0	3.82913	0	0	0	0	0	0	0	0	0	0	0	0	0	0	0	0	0	0.803532	0	0
SmLNCA119486-IBu	11.7676	1.82274	3.11406	0	1.62768	0.695692	7.18185	2.15146	0	0	1.27335	2.86256	0	0	0	0	0	0	0	0	0	0	0	0
SmLNCA119487-IBu	79.593	1100.29	663.904	34.4134	50.2789	132.976	34.2813	24.5267	75.2835	80.7481	103.409	42.0319	189.962	240.921	220.465	96.974	66.7927	54.4157	81.4156	138.481	102.984	21.0686	45.9887	37.8721
SmLINC119492-IBu	42.9418	7.29094	0	12.941	14.6491	1.0658	2.46577	0	0	6.4702	1.27335	1.88929	0	0	0	4.86393	5.48137	0.409346	3.17286	0	0	16.7135	7.89509	7.74029
SmLINC119493-IBu	23.9656	0	4.35968	10.381	0	16.3265	2.32213	15.0602	6.00587	0	0	6.69839	0	4.93235	2.28272	6.33296	4.37278	19.2392	0	6.07638	7.62844	13.0172	5.77918	9.44375
SmLINC119503-IBu	18.492	14.5819	28.0265	1.62711	0	19.7576	3.59092	4.30293	1.00098	1.29404	0	7.63349	0	0	2.28272	1.34363	0	0	6.34572	0	0	0.803532	0.719699	0.747132
SmLNCS119536-IBu	12.7763	0.607579	0	0	0	0	0	0	0	0	0	0	0	0	0	0.447875	0	0	0	0	0	0	0	0.747132
SmLINC119537-IBu	0	0	0	0	0	0.139138	1.19697	0	0	0	0	0	0	0	0	0	0	0	0	0	0	0	0	0
SmLINC119539-IBu	1.00866	0	1.24562	1.62711	0	0	0	0	0	0	0	0	0	0	0	0	0	0.545794	0	0	0	0	0	0
SmLINC119540-IBu	0	0	0	0.54237	0	0.278277	0	0	0	0	0	0	0	0	0	4.35335	0	0	0	0	0	0	0	0
SmLINC119541-IBu	0	0	0	0	0	0	0	0	0	0	0	0	4.69042	0	0	1.46903	2.46354	4.36635	0	0	0	0	0.719699	0
SmLINC119542-IBu	0	0	0	0	0	0	0	0	0	0	0	0	0	0	0	0	0	0	0	0	0	0	0	0
SmLINC100161-IBu	452.032	1082.21	524.133	198.546	46.1121	496.88	274.334	287.694	243.488	281.13	186.011	282.802	236.538	203.681	199.989	285.78	280.437	303.511	262.491	188.307	113.092	371.537	284.367	260.465
SmLINC101803-IBu	1.99378	2.41816	0	4.96269	11.3937	0.889094	37.1541	33.6382	13.7735	9.69236	22.411	36.8698	0	0	13.3539	1.88556	0	0.736822	20.1476	30.1996	0	0	4.03031	5.41671
SmLNCA119547-IBu	8.54331	303.018	517.257	37.5049	504.189	45.444	160.418	92.1472	22.7022	7.99716	34.3169	44.6655	20.5909	29.7174	30.8852	10.5475	15.9761	3.47671	90.9659	144.071	207.722	21.6472	37.5107	13.2467
SmLINC119567-IBu	24.1607	4.29558	5.28144	15.5497	12.1425	37.0804	0	1.108	9.46925	5.33144	6.71057	0	32.528	5.57356	6.16334	0.492663	0.677473	0	12.4059	6.77516	14.9136	0	0	0
SmLINC119568-IBu	35.9754	37.0623	90.345	10.305	0	17.9489	26.3334	45.1808	3.00293	7.76424	1.27335	27.6714	0	0	4.56543	1.34363	0.615885	0.545794	0	6.07638	3.81422	2.4106	0	0
SmLINC119571-IBu	16.8378	35.8471	181.026	27.6175	55.341	23.8163	11.9697	11.8976	14.8545	25.4796	35.6539	5.30528	4.69042	0	13.6963	1.34363	1.84766	0.311103	12.6914	0	11.4427	1.60706	1.4394	2.98853
SmLNCA119570-IBu	12.4165	0	8.21488	3.43863	0	7.56217	0	4.23839	6.19605	4.29621	0	8.05334	0	0	0	0	0	2.4397	0	0	0	0	0	0
SmLNCA119596-IBu	58.0414	29.261	42.5256	13.5538	2.0346	7.17119	11.0241	8.6704	5.07496	16.9649	2.57217	6.79381	0	0	0	2.73652	2.48202	1.65921	6.40918	0	3.81422	0.811567	2.16629	3.77302
SmLNCA101809-IBu	19.4839	316.008	136.938	43.6174	67.3695	36.5238	26.501	17.287	14.1138	23.3833	28.2812	34.5988	26.665	17.4852	23.4892	7.38099	6.2266	8.57988	55.3347	40.4079	30.9715	15.46	14.6243	13.6651
SmLNCA119608-IBu	2.68975	0	0	0	8.13838	0	0	2.93675	1.46143	0	0	1.89883	0	4.93235	0	3.31428	5.4629	0	0	0	0	0	1.24508	0
SmLNCA119609-IBu	0	2.6855	3.73687	1.08474	0	0.695692	3.59092	8.89631	1.54151	0	0	1.91792	0	0	0	1.77807	5.62303	5.84	3.17286	0	0	4.01766	3.79281	3.73566
SmLNCA119611-IBu	0	1.56755	4.35968	1.08474	0	0.139138	0	1.07573	0	0	1.84636	0.954187	0	0	0	0	0.615885	0.709532	3.17286	0	0	3.21413	2.1591	2.98853
SmLNCA119612-IBu	0	0	0	0	0	0	0	0	0	0	4.5204	0	0	0	0	0.734516	0	0	0	0	0	0	0	0
SmLINC119637-IBu	0	0	0	0	0	0	1.19697	0	0	0	0	0.954187	2.34521	0	2.28272	0.447875	0.615885	0	6.34572	0	7.62844	0	0	0
SmLINC101811-IBu	1.34487	0.607579	0.622811	0.54237	0	0.626123	4.7879	3.2272	2.00196	2.58808	1.27335	8.58768	1.1726	4.93235	2.28272	4.03088	2.46354	2.72897	3.17286	9.11457	0	3.21413	0.359849	1.49426
SmLINC101813-IBu	0	0	0.622811	0	0	0.626123	0	0	2.00196	0	1.27335	0	1.1726	0	2.28272	0	0	0	0	0	3.81422	0	0.359849	0
SmLINC119638-IBu	0	0	0	0	0	0.139138	0	0	0	0	0	0	2.34521	2.46618	0	1.7915	2.46354	3.82056	6.34572	0	3.81422	12.053	7.19699	2.98853
SmLINC119640-IBu	0	0	0	0	0	0	0	0	0	0	0	0	0	0	0	0	0	0	0	0	0	0	0	0
SmLNCA119641-IBu	0	0	0	0	0	0	0	0	0	0	0	0	0	2.46618	0	0	0	0	0	0	0	0	0	0
SmLINC119642-IBu	0	4.25305	3.73687	0	0	0	0	3.2272	0	0	2.54671	0.954187	0	0	0	0.895751	0.615885	2.72897	0	0	0	3.21413	2.1591	2.2414
SmLNCA119652-IBu	30.7337	203.824	166.509	2.26711	0	24.9294	0	0	10.28	13.8203	12.9882	0	8.9587	5.49957	14.1072	1.44664	0.997734	0	4.37854	4.16232	0	6.99876	0	0
SmLNCA119654-IBu	0	4.62975	0	0	0	0	0	0	0	0	0	0	0	0	0	0	0	0	0	0	9.11598	0	1.6625	0
SmLINC119658-IBu	0	0.607579	0	0	0	0	0	0	0	1.29404	0	0	0	0	0	0	0	0	0	0	0	0	0	0
SmLNCA119659-IBu	393.944	3036.57	2679.18	318.908	369.418	206.033	584.447	559.392	299.172	432.727	368.406	496.74	294.91	167.774	298.1	58.0626	56.2796	64.8403	325.155	355.225	375.167	91.675	87.5801	96.1933
SmLINC119660-IBu	0	3.82167	3.87389	2.71185	0	1.07971	2.39395	0	0	5.17616	0	0	0	0	0	0	0	0	0	0	0.87727	0.803532	0	0
SmLINC119661-IBu	0.672437	0	3.97976	0	0	0.674821	0	2.15146	0	0	2.54671	2.86256	0	0	0	0	0.615885	0	0	3.03819	10.5654	0	0	0
SmLNCA119665-IBu	391.328	142.107	212.727	163.226	35.6624	251.992	94.0463	97.3	108.336	72.298	109.725	119.455	92.2136	65.7976	141.894	66.7021	87.8437	78.7035	133.165	163.546	174.577	141.759	90.0559	103.956
SmLNCA119673-IBu	2.01731	0	4.35968	0	0	0.417415	2.39395	0	1.00098	1.29404	0	0	0	0	0	0	0	0	0	3.03819	0	0	0	0
SmLINC119676-IBu	0	0	0	0	0	0	0	0	0	0	0	0	0	0	0	0	0.615885	0	0	0	0	0	0	0
SmLNCA119698-IBu	3.02596	0	0	0	0	0.139138	1.19697	0	0	0	0	0.954187	0	0	0	0	0	0	0	0	0	0	0	0
SmLINC119706-IBu	0	3.64547	5.6053	2.71185	0	1.39138	0	0	5.00489	5.17616	0	1.90837	0	0	0	0	0.615885	0.545794	0	0	0	0	0	0
SmLINC119713-IBu	4.83482	61.4748	27.2916	0.54237	0	0	0	3.2272	7.08692	2.78219	13.141	5.72512	4.08066	7.39853	0	1.14208	4.8347	3.16015	12.5011	12.1528	7.62844	3.72839	4.31819	0
SmLINC119714-IBu	0	0	0	0	0	0	0	0	0	0	0	0	0	0	3.05884	0	0	0	0	0	0	0	0	2.1368
SmLINC119715-IBu	0	2.21159	0	0	0	0	0	0	0	0	0	0	0	0	0	0	0	0	0	0	0	0	0	0
SmLINC119717-IBu	1.00866	0.607579	0.622811	0.54237	0	0.417415	0	2.15146	17.0166	10.3523	11.4602	0	0	2.46618	0	0	0	0	0	0	0	0.803532	0	0
SmLNCA101822-IBu	1.34487	0	0	0	0	0	0	0	0	1.29404	0	0	0	0	0	0	0.123177	1.09159	0	0	1.14427	0	0.719699	0
SmLNCA101823-IBu	1.34487	0	0	15.7287	6.51071	43.5503	31.1213	21.5146	15.0147	3.88212	5.09341	13.3586	7.03562	14.7971	20.5445	2.23938	1.10859	3.27476	9.51858	9.11457	10.2984	0.803532	0	0
SmLNCA119718-IBu	90.3452	43.29	61.8888	23.7178	18.1649	39.0617	321.974	297.214	458.688	415.387	416.59	336.828	105.347	74.9964	193.552	59.9078	97.8087	69.0375	24.4627	31.3237	20.8638	40.8114	51.8471	46.3745
SmLNCA119741-IBu	9.10815	15.2016	13.7019	1.64338	0	1.99107	4.7879	0	0	0	5.09341	0	0	0	0	0	0.615885	0	0	3.03819	0	0.803532	2.17349	1.50174
SmLNCA101826-IBu	5.7258	1.85919	0	8.0542	0	2.36674	23.8317	22.9561	10.25	0	4.68594	34.5797	0	0	6.57423	6.1986	4.89628	3.84239	0	0	0	5.52027	5.66403	3.54888
SmLNCA101828-IBu	0	0	0	0	0	0	15.6205	32.7561	0	0	0	14.5418	0	7.39853	7.46448	0	1.62594	0	9.1061	8.35502	0	0	0	0
SmLNCA101829-IBu	2.01731	3.03789	2.62203	20.9789	32.3257	1.00319	41.5709	77.4527	33.0323	38.42	66.2143	52.4803	4.69042	22.1956	29.6753	16.4236	28.3184	8.7327	44.42	51.6492	44.3212	54.6	41.0228	47.8165
SmLNCA101831-IBu	0.0773302	0	0	0	0	2.56154	0	4.23839	0	0	2.2029	13.2441	0	0	0	0	4.56371	1.96486	0	7.01822	0	0	0	0
SmLNCA101833-IBu	1.44238	0	0	0	0	0	8.21124	0	4.83472	11.0511	0	0	0	0	0	2.66486	0	0	5.64769	0	0	0	1.10114	0
SmLNCA101835-IBu	0.511052	7.87422	19.7992	0	0	3.33515	3.74653	0	4.17408	15.5026	0	0	11.726	0	0	0	0	0	0	0	24.3347	3.31859	0	0
SmLNCA119759-IBu	1.34487	2.43031	3.11406	0	0	0.556553	1.19697	1.07573	14.0137	20.7046	5.09341	0	0	0	0	0	0	0	0	0	3.81422	0	0	0
SmLNCA119760-IBu	0	0	0	0	0	0	0	0	0	0	0	0	0	0	0	0	0	0	26.8741	0	7.89543	1.08477	0	0.747132
SmLNCA119761-IBu	0	0	0	0	0	0	0	0	0	0	0	0	0	0	0	0	0	0	0	0	0	0	0	0
SmLNCA119762-IBu	0	0	0	0	0	0	0	0	0	0	0	0	0	0	0	0	0	0	0	0	0	0	0	0
SmLNCA119763-IBu	1.06245	0	0	0	0	0	0	0	0	0	0	0	0	0	0	0	0	0	0	0	0	0	0	0
SmLNCA119764-IBu	0	0	0	4.64269	13.5586	1.11867	0	0	0	0	0	0	0	0	0	0.447875	0	0	8.02733	0	14.9899	0	0	0
SmLNCA119765-IBu	0	0	0	0	0	0	0	0	0	0	0	0	0	0	0	0	0	0	0	0	0	0	0	0
SmLNCA119766-IBu	1.29108	0	0	0	0	0	0	0	0	0	0	0	0	0	0	0	0	0.545794	0	9.11457	0	1.32583	1.4394	0
SmLNCA119767-IBu	0	0	0	0	0	0	0	0	5.18506	0	0	5.41024	0	0	0	0	0	0	0	0	0	0	0	0
SmLNCA119768-IBu	1.00866	0	2.49125	0	0	0.139138	3.59092	2.15146	0	6.65136	0	0	0	0	0	0	0	0	0	0	0	0	0	0
SmLNCA119769-IBu	0	0	0	0	0	0	1.19697	0	2.82276	7.58307	8.91347	1.26907	0	0	0	0	0	0	0	0	0	0	0	0
SmLNCA119770-IBu	1.68109	0	11.2106	1.08474	0	0.139138	0	0	0	0	0	0	0	0	0	0	0	0	0	0	0	0	0	0
SmLNCA119771-IBu	5.71571	0.607579	0	0	0	1.11311	0	0	0	0	0	0	0	0	0	0	0	0	0	0	0	0	0	0
SmLNCA119777-IBu	3.36218	0	0	0.54237	0	1.94794	0	0	0	0	0	0	0	0	0	0	0	0.545794	0	0	0	0.803532	0.719699	0
SmLNCA119778-IBu	7.73302	84.4899	40.4578	16.9925	52.7367	1.53052	3.59092	0	8.00782	15.5543	16.2734	1.90837	9.38083	5.52424	11.4136	2.23938	0	2.18318	6.56782	0	0	0	0	0
SmLNCS119780-IBu	17.4834	23.6956	76.6058	18.4406	40.6919	9.73968	5.98487	9.68159	8.00782	9.05828	8.91347	8.58768	11.726	29.5941	15.979	2.68725	2.46354	2.18318	12.6914	12.1528	19.0711	8.03532	2.87879	4.48279
SmLNCA119788-IBu	14.4574	26.7335	12.4562	7.59318	14.6491	8.20916	16.7576	22.5904	34.0332	21.9987	22.9203	13.3586	35.1781	14.7971	45.6543	10.3011	13.5495	13.6448	22.21	9.11457	15.2569	10.4459	5.75759	11.9541
SmLNCA119789-IBu	18.7778	69.6285	19.6622	4.78371	5.48527	8.73789	23.5924	20.9768	26.7962	36.2719	29.962	21.8032	27.2748	13.3913	45.9511	30.984	24.66	37.0758	10.4704	16.2543	27.8819	22.1936	19.8205	22.1375
SmLNCA119793-IBu	0	0	0	0	0	0	0	0	0	0	0	0	3470.84	265.977	283.011	0	0	0	1978.91	1936.57	2747.38	0	1.41781	0
SmLNCA119794-IBu	0	0	0	0	0	0	0	0	0	0	0	0	4460.98	111.743	41.1346	0	0	0	107.846	110.681	0	0	0	0
SmLNCA119795-IBu	0	0.607579	0	0	0	0	0	0	0	0	0	0	0	68.0418	0	0	0	0	300.914	772.763	325.315	0	0	0
SmLNCA119796-IBu	0	0	0	0	0	0	0	0	0	0	0	0	0	0	0	12.3166	0	2.63618	191.546	228.168	368.072	358.166	251.635	146.886
SmLINC119797-IBu	17.6515	0	0	0	0	0	38.6623	36.0478	48.4673	62.7092	51.2015	20.8681	30.2766	0	25.7947	6.1762	11.4986	3.49308	97.0895	166.341	72.8135	4.74084	9.39926	32.7319
SmLINC119798-IBu	9.11152	293.369	249.785	114.668	428.014	41.249	18.7087	40.6627	89.8578	66.5136	64.8391	26.3356	24.5074	0	71.6088	17.6149	11.8619	18.3769	20.6236	17.6519	88.6425	51.4019	29.3925	31.1778
SmLINC119799-IBu	3.34873	0	0	0	0	0	0	0	7.27711	13.8333	0	0	0	0	0	0	2.39579	0	0	0	0	13.9975	5.31138	4.18394
SmLINC119800-IBu	7.40017	33.0158	32.7474	0	0	0	13.3582	22.2569	5.55543	0	27.9501	4.05529	0	16.9426	0	0	3.1287	7.18811	0	21.875	0	0	8.55722	13.0972
SmLNCS119812-IBu	76.994	0.607579	5.6053	0.54237	0	2.92191	2.39395	2.15146	2.00196	2.58808	0	1.90837	0	0	0	0	0	0	3.17286	0	0	0.803532	0	0
SmLNCA119823-IBu	5.41312	15.3171	20.7085	10.7281	19.2391	2.55041	8.4267	3.23795	87.8158	110.019	82.2458	5.72512	2.34521	4.88303	2.28272	0.922623	0.622044	1.09159	3.17286	9.17533	11.4427	1.51868	2.8572	1.54656
SmLINC119824-IBu	53.4587	15.797	37.9915	22.7796	21.1598	43.087	43.0911	61.3167	293.286	361.037	239.39	62.9763	152.439	115.91	109.57	78.3782	75.138	62.7663	44.42	21.2673	57.2133	18.4812	25.1895	18.6783
SmLINC119826-IBu	6.72437	99.6429	33.6318	0	0	0.83483	1.19697	2.15146	7.00684	10.3523	11.4602	0.954187	0	2.46618	0	0.447875	0	0	0	0	0	0	0.719699	0
SmLINC119827-IBu	15.6745	22.5958	38.7264	5.4237	0	3.75673	15.5607	10.7573	100.018	146.032	53.0733	3.81675	12.3358	9.86471	15.2029	7.36755	8.09889	7.20994	6.53609	3.03819	15.2569	6.71753	5.75759	3.84026
SmLNCS119829-IBu	5.04327	0	0	0	0	0.278277	0	0	0	1.29404	1.27335	0	0	0	0	0	0	0	0	0	0	0	0	0
SmLINC119833-IBu	7.79018	91.6897	29.9759	11.4061	8.25232	7.01396	9.57579	5.37866	0	0	1.28609	5.72512	2.34521	2.46618	0	0	1.23177	0	0	3.03819	0	0.803532	0	0
SmLINC000094-IBu	5.71571	0	0	0	0	0.556553	0	0	0	0	0	0	0	0	0	0.447875	0	0	0	0	0	0	0	0
SmLNCA119836-IBu	1.68109	1.21516	0.622811	34.4622	32.7651	32.0046	12.0296	19.3632	13.0227	11.6464	7.64011	19.0837	77.4622	9.86471	41.1574	45.3026	29.581	69.9599	343.05	410.733	282.519	87.6654	267.195	157.04
SmLINC119844-IBu	18.4819	147.611	60.6245	112.357	216.676	30.7329	28.2366	41.136	9.28907	14.8297	30.3822	22.1944	30.816	28.2871	25.2925	11.4746	9.50926	8.89644	14.7221	10.2387	0	10.1165	6.98827	10.0415
SmLINC119845-IBu	0	9.94606	36.6026	4.14913	0	0.47307	36.6274	20.0839	17.0567	32.2345	39.2702	21.1066	14.5403	4.56243	17.828	9.26654	8.28981	7.56471	28.6192	9.29686	28.3396	15.1546	12.2853	17.5053
SmLINC119846-IBu	1.33815	11.2341	32.6789	17.9524	71.6829	2.68676	34.9038	40.1141	26.2356	16.6155	40.2889	19.6372	18.5975	15.9068	11.8017	11.2954	1.96467	8.8637	0	7.53471	0	8.26031	13.4008	14.3151
SmLNCA119852-IBu	7.41025	0	0.622811	2.27795	0	3.1487	0	0	0	0	0	0.954187	0	0	0	0	0	0	0	0	0	0	0.971593	1.50174
SmLNCA119853-IBu	0	0	0	0	0	0.470288	0	0	0	0	0	0	0	0	0	0	11.7018	0	0	0	7.62844	0	0	0
SmLNCA119854-IBu	0.837184	0	0	0	0	0	0	0	0	0	0	0	4.69042	9.86471	13.6963	8.06176	0	10.9159	0	0	0	0	1.1947	0.747132
SmLNCA119861-IBu	5.37949	19.4425	34.8774	2.16948	0	4.59157	0	1.07573	1.00098	1.29404	0	0	0	0	0	0.447875	0	0.545794	0	0	0	0	0	0
SmLNCA119864-IBu	0.467343	375.532	249.249	0	0	1.09085	0	1.47375	1.29126	1.70813	4.53313	2.72897	0	0	0	0.546408	0	0	0	0	0	0.948168	0	0
SmLNCA119867-IBu	0.44717	12.5465	98.9087	3.92676	0	1.71001	6.52351	11.8115	35.0643	37.7601	8.68426	12.2899	2.41556	0	2.53382	0	0	0	4.02953	3.1901	9.42112	0	0	0
SmLNCA119868-IBu	0	44.2499	144.866	27.6934	18.2951	6.47967	0	0	9.49928	38.9506	12.186	0	0	5.17897	0	0	0	0	8.66191	0	33.2219	0	0	0
SmLNCA119869-IBu	4.70033	0	23.262	0	0	4.18946	0	0	9.95973	8.10069	6.29036	0	0	0	0	0	0	0	0	0	0	0	0	0
SmLNCA119870-IBu	2.57207	1.81058	11.4224	0	0.390642	6.17635	2.41789	4.38899	5.87574	9.05828	0	3.3969	0	0	0	1.34363	0.615885	0	0	9.60068	0	2.4106	0.719699	1.50174
SmLINC119883-IBu	0	3.64547	3.73687	0	0	0	0	0	0	0	0	0	0	0	0	0	0	0	0	0	0	0	0	0
SmLNCA119893-IBu	26.8672	8.54863	17.0401	4.73489	4.91558	5.50988	1.8194	0	6.80665	3.61037	7.55098	7.12777	0	0	0	0.734516	0.929986	0.840523	0	0	0	2.26596	1.05076	2.24887
SmLNCA119911-IBu	21.9349	46.7957	48.1059	16.6508	6.18517	9.9637	43.51	23.1067	9.12892	10.5464	13.4975	29.6561	12.8752	3.354	6.36878	1.581	5.10569	1.28807	12.9453	12.5781	5.18734	4.67656	5.85835	4.44544
SmLINC119915-IBu	31.2683	30.9865	29.8949	10.8474	8.13838	12.5447	67.0306	69.9226	16.0156	23.2927	57.3009	64.8847	21.1069	34.5265	36.5235	35.3822	27.7148	37.6598	25.3829	27.3437	41.9564	36.9625	30.947	32.1267
SmLNCS119920-IBu	0	0	0	0	0	0	0	0	0	0	0	0	0	0	0	0	0	0	63.4572	36.4583	26.6995	5.62472	5.03789	0.747132
SmLINC119921-IBu	0.336218	0	0	2.71185	0	0.278277	5.98487	4.30293	0	0	0	3.81675	0	0	0	0.895751	0.615885	0.545794	0	3.03819	0	8.83885	9.35608	8.21846
SmLINC119922-IBu	0.336218	0	0	1.08474	0	0	0	0	0	0	0	0	0	0	0	0	0	0	3.17286	0	7.62844	0.803532	0.719699	0
SmLNCA119923-IBu	1.34487	0	0	0	0	0.417415	0	0	0	0	0	0	0	0	0	0	0	0	0	0	0	0	0.719699	0
SmLNCA119953-IBu	36.7184	41.2546	133.126	13.2718	16.3256	63.5445	15.0699	11.7685	14.2739	35.9096	8.68426	10.9063	7.73919	10.1853	4.35999	14.4888	13.9929	10.8668	0	16.2847	10.0314	8.06746	8.60759	11.2145
SmLNCA119954-IBu	66.7999	162.047	673.969	79.3271	53.2901	99.4923	77.6836	73.6446	158.265	171.667	119.109	84.9322	14.0712	12.6761	30.2917	4.50563	2.77764	2.8163	12.6914	15.0998	13.693	5.27921	2.69167	4.34831
SmLNCA119955-IBu	69.6577	42.0201	81.6755	54.6655	11.996	61.328	12.5563	11.1338	26.3257	52.098	13.2556	15.8395	17.4953	7.71913	27.0958	20.9113	21.9378	24.0095	23.1619	22.7257	15.8672	32.3181	33.9122	21.8686
SmLNCA119962-IBu	262.933	92.352	154.457	268.598	60.2403	198.371	25.1365	26.8933	26.0254	40.1152	14.0069	27.6714	0	0	27.3926	24.6421	22.7877	18.0221	0	30.3819	0	61.0684	44.6213	41.0998
SmLNCA119963-IBu	0	0	0	0	0	0	0	0	0	0	0	0	0	0	0	0	0	0	0	0	0	0	0	0
SmLNCA119964-IBu	0	0	0	0	0	1.76706	0	0	0	0	0	0	16.4165	24.6618	0	0	0	0	15.8643	0	3.81422	0	0	0
SmLNCA119967-IBu	2.67293	0	0	0	0	0	0	1.19406	0	2.84689	0	0	0	0	0	0	0	0	0	0	0	0	0	1.57645
SmLNCA119968-IBu	0.672437	0	0	2.71185	0	0.556553	0	0	1.00098	0	0	0	0	0	0	0	0.615885	0	3.17286	0	0	0.803532	0	0
SmLNCA119972-IBu	0.702696	0	0	0	0	0.356194	0	0	0	0	0	0	0	0	0	0	0	0	0	0	0	0	0	0
SmLNCA119978-IBu	111.756	51.2736	75.2107	92.3006	47.4468	92.4783	82.7468	86.9084	59.438	70.6287	55.5054	121.945	107.364	80.5947	80.9223	175.133	118.392	161.62	99.1518	92.9078	77.4287	85.5681	69.7748	86.0398
SmLNCS119993-IBu	6.05193	3.64547	8.09655	4.33896	30.9259	1.8088	1.19697	9.68159	6.00587	5.17616	5.09341	1.90837	9.38083	2.46618	15.979	1.34363	0	0	6.34572	0	3.81422	0.803532	0	1.49426
SmLNCA119996-IBu	2.35353	0.607579	1.24562	0	0	0	4.7879	5.37866	0	0	2.54671	6.67931	0	0	0	0	0	0	0	0	0	0	0	0
SmLINC119997-IBu	0.672437	0	1.24562	4.00812	2.34385	0.155835	0	1.07573	11.251	14.8685	0	0.954187	0	0	0	0	0	0	0	0	0	0	0.719699	0
SmLINC119998-IBu	0	2.7341	2.92721	22.8609	33.6441	5.33456	14.6629	24.3761	38.6377	31.3287	42.6318	11.393	0	0	0	0	0	0	0	0	0	0	0	0
SmLINC120003-IBu	2.44431	1.32452	4.4095	7.22437	0	2.30274	3.85426	0	12.5623	3.51979	0	4.34155	2.34521	0	2.28272	0.895751	0	1.09159	0	0	3.81422	0	0	0
SmLNCA119999-IBu	0	0	8.85015	2.76066	8.04072	0	0	3.9587	17.8975	8.16539	23.3788	1.43128	0	0	0	0	0	0	0	0	0	0	0	0
SmLNCA120000-IBu	3.31511	0	0	20.328	0	0	15.9557	45.8907	8.47828	13.9239	7.43638	25.7726	0	0	0	0	0	1.63738	0	0	0	0	0	0
SmLNCA120001-IBu	0.961584	9.3081	12.2382	0	22.6898	0	2.63334	0	12.272	5.88788	2.13923	0	0	0	0	0	0	0	0	0	0	0	0	0
SmLNCA120002-IBu	0	0	2.09265	5.72743	0	3.06104	0	0	0	1.22934	4.635	0	0	0	0	0	0	0	0	0	0	0	0.719699	0
SmLINC120016-IBu	0	10.5901	18.2982	3.20541	75.2149	9.97344	0	2.43115	4.51441	0	0	0	3.3302	8.9029	0	0	0	0	0	8.11196	0	0	2.57652	0
SmLINC120017-IBu	0	38.9093	20.3223	3.24337	20.2157	12.0661	1.66379	0	0.130127	3.98564	0	0	0	0	0	0.658377	0	0	0	7.99044	0	0	0	2.31611
SmLINC120018-IBu	71.0597	15.0679	12.7303	52.5286	77.0542	174.961	46.0596	56.3899	23.2227	25.609	11.3328	32.4423	34.7091	32.8495	37.3909	10.431	12.601	19.3375	41.2472	28.5894	36.4639	10.5504	12.9402	19.9634
SmLINC120019-IBu	33.41	36.6977	25.1055	16.3037	30.0632	72.3019	7.05018	6.99226	1.61157	10.8182	9.84301	6.30717	9.5919	8.50831	0	4.38918	1.82302	4.92306	0	12.0616	9.30669	0	0.806062	3.87015
SmLINC120020-IBu	0	14.5029	4.42819	8.95453	85.8925	17.2128	0	0	1.39136	0	0	0	0	0	0	0	0	0	4.98139	0	0	0	0	0
SmLINC120021-IBu	0	0	0	0	0	0	0	0	0	0	0	0	0	0	0	0	0	0	0	0	0	0	0	0
SmLINC120022-IBu	0	4.55684	0	37.7978	156.485	31.9935	11.7184	3.67901	5.09498	0	0	3.77858	4.78423	1.52903	0	0	0	0	4.53719	1.0026	0	1.5026	0	0
SmLINC120023-IBu	0	0	0	0	0	0	0	0	0	0	0	0	0	0	0	0	0	0	0	0	0	0	0	0
SmLINC120025-IBu	0	0.747322	0	0	0	0	0	6.88469	0	1.83754	0	2.76714	0	0	0	1.09282	0	0	0	0	0	0	0	0
SmLINC120027-IBu	0	0	0	0	53.1436	1.92707	0	0	0	0	2.52124	3.37782	1.52439	0	0	0	0.973098	1.65376	0	0	0	0	3.1091	0
SmLINC120030-IBu	0	0	2.56598	0	0	0	2.92062	0	2.07202	0	0	0	0	0	5.98072	0	0	0	0	0	0	0	0	0
SmLINC120032-IBu	0	0.443532	0	0	0	0	0	0	0	9.51119	5.60275	0	0	0	0	0	0	1.3754	0	0	0	0	0	0
SmLINC120034-IBu	4.12876	0	1.86843	6.50844	6.51071	6.81778	5.98487	4.30293	1.00098	1.29404	1.27335	1.90837	0	0	0	3.583	1.23177	2.18318	0	0	0	0	3.59849	0
SmLINC120035-IBu	0	0	0	0	0	1.11311	0	0	0	0	6.36676	0	0	0	0	0	0	0	0	0	0	0	7.46328	0
SmLINC120036-IBu	2.68975	0	1.86843	4.33896	9.76606	0	2.39395	0	0	3.88212	0	0	0	0	0	0	0.615885	0	0	0	3.81422	6.42826	1.89281	2.98853
SmLINC120037-IBu	0	0	0	0	0	0	0	0	0	0	0	0	0	0	0	0	0	0	57.9047	44.6614	26.1655	1.96062	0	0.874145
SmLINC120043-IBu	0	0	0	0	0	0	0	0	0	0	0	0	0	0	0	0.0806176	0	0	0	22.4218	33.4507	2.45881	0	0
SmLNCA120038-IBu	0	0	0	0	0	0	0	0	0	0	0	0	0	0	0	0	0	0	19.8621	14.6137	28.7211	0	0	0
SmLNCA120039-IBu	1.22047	0	0	0.233219	0	0	3.59092	0	0	1.29404	0	1.92746	0	0	0	0.0268725	0.997734	0	0	0	16.4011	0.779426	0.993184	0
SmLNCA120040-IBu	8.57357	0	5.02609	0.949148	0	1.5987	0	0	2.00196	0	0	0	0	0	2.28272	1.32571	0.862239	1.09705	22.4638	42.5346	10.2984	12.1333	7.6504	6.73166
SmLNCA120041-IBu	2.55862	1.61008	0.952901	10.0555	6.10379	6.18331	4.7879	7.53013	1.00098	3.88212	2.54671	4.85681	0	0	2.28272	0.940538	0	1.34811	5.93325	5.8637	7.3233	9.28883	10.4716	10.9754
SmLNCA120042-IBu	0	0	0	0	0	0	0	0	0	0	0	0	0	0	0	0	0	0	0	0	0	0	0	0
SmLNCA120044-IBu	0.490879	0	0	0	0	0	0	0	0	0	0	0	0	0	0	0	0	0.545794	24.2089	27.921	18.766	5.40777	4.51251	3.71325
SmLNCA120045-IBu	1.00866	0	0	2.71185	3.25535	0	2.39395	2.15146	0	1.29404	0	1.90837	0	0	0	0	0	0	0	0	0	0	0	0
SmLNCA120064-IBu	32.3845	42.9194	57.3983	1.34508	0	0.23097	1.34061	3.57143	0	1.96694	1.75723	0	0	0	0	0	0.769856	0	0	0	0	0	0	0
SmLINC120076-IBu	5.39294	0	4.35968	6.53014	22.7875	4.69035	4.7879	3.5284	3.00293	2.58808	0	0.954187	0	0	0	0	4.31119	3.27476	0	0	0	2.4106	0	0.747132
SmLINC120078-IBu	0	0	0	4.31727	0	0	0	1.85026	0	0	0	0	2.34521	0	0	1.7915	0	0	0	0	0	0	0	0
SmLINC120080-IBu	0	0	0	0	0	0.318627	1.19697	0	0	0	0	0.954187	0	0	0	0	1.84766	0	0	3.03819	0	0	2.1591	0
SmLINC120081-IBu	0.658988	0	0	0	0	0	0	0	0	0	0	0	0	0	0	0	0	0	0	0	0	0	0	0
SmLINC120084-IBu	3.6984	0	0	0	0	0.139138	0	0	0	0	0	0	0	0	0	0	0	0	3.17286	0	0	0	0	0
SmLNCA120079-IBu	0	0	0	163.313	0	41.3547	15.0699	20.8154	0	10.8052	0	14.5991	0	0	0	29.5553	38.9301	34.8107	0	0	0	53.0894	110.128	21.9657
SmLNCA120082-IBu	32.8519	4.69051	0.267809	38.7144	218.744	0	0	0	0	0	0	0	27.181	28.4104	34.8114	0	0	0	6.28226	68.9061	30.1323	0	0	25.8284
SmLNCA120083-IBu	23.6429	0.783776	1.34527	0.889487	0	1.38025	0	0	9.64942	0	0	0	6.8011	0	0	0	0	1.5828	7.83696	0	0	2.17757	0	0
SmLINC120086-IBu	0	0	0	2.16948	8.13838	0	0	0	0	0	0	0	0	0	0	0	0	0	1.36433	0	109.582	152.502	83.8953	62.8563
SmLINC120087-IBu	0	0	0	0	0	0	0	0	0	0	0	0	0	0	0	0.931581	0	2.72897	12.3107	112.626	0	95.3391	73.3229	58.5528
SmLINC120088-IBu	3.97746	0	0	0	0	1.68079	0	6.06713	3.49341	0	4.30393	0	7.03562	0	0	0	1.84766	0	196.019	108.311	69.3425	35.5884	58.8713	40.5319
SmLINC120090-IBu	1.40203	0	1.24562	0	0	0.823699	7.18185	5.76593	9.5193	9.64059	0	2.86256	0	0	0	4.42501	0	0	240.979	265.052	218.44	64.9897	29.3709	54.0027
SmLINC120092-IBu	0	0	0	0	0	0	0	0	0	0	8.42959	0	0	0	0	2.25729	0	0	111.621	161.814	117.554	33.8448	29.1334	19.8812
SmLINC120094-IBu	0	0	0	0	0	0	0	0	0	2.00576	0	0	0	0	0	0	0	0	18.3391	60.0954	0	13.869	19.7701	9.98916
SmLNCS120096-IBu	2.35353	0	0	0.54237	0	1.39138	0	0	2.00196	0	2.54671	0	2.34521	0	0	0.895751	0	0.545794	0	0	0	0	0	0
SmLINC120104-IBu	0	0	0	0	0	0	11.9697	3.2272	1.00098	2.58808	0	10.4961	0	0	0	0	0	0	0	0	0	0	0	0
SmLNCA120106-IBu	3.02596	0.607579	0.622811	1.62711	0	0.83483	0	0	3.00293	0	0	0	0	0	0	0	0	0	0	0	0	0	0	0.747132
SmLNCA120109-IBu	0	0	0	0	0	0	0	0	0	0	0	0	0	0	0	0	0	0	0	0	0	0	0	0
SmLNCA120110-IBu	0	0	2.49125	1.62711	0	0.417415	0	0	1.00098	0	2.54671	0	0	2.46618	0	0	0	0	0	0	0	0	0	0
SmLNCA120111-IBu	0	0	0	0	0	0	0	0	0	0	0	0	0	0	0	0	0	0	0	0	0	0	0	0
SmLINC120113-IBu	0.672437	0	0	0	0	0	0	0	1.00098	0	0	0.954187	0	0	0	0	0	0	0	0	0	0	0	0.747132
SmLNCS101864-IBu	5.04327	0	1.24562	0	0	1.66966	0	0	0	0	0	0	2.34521	0	0	0	0	0	0	6.07638	0	0	0	0
SmLNCA120115-IBu	12.2518	1.80451	0	29.7815	36.7204	20.8012	12.3528	0	20.8504	17.7283	4.86421	0	3.93995	7.25056	7.98951	32.6859	69.8968	34.6361	37.6618	19.9305	15.8672	82.2737	112.28	51.8883
SmLNCA120134-IBu	8.70133	0.625806	4.82056	3.72066	10.352	2.99147	2.39395	5.37866	1.00098	1.29404	1.27335	0.954187	0	5.62288	2.92188	7.65419	7.49532	7.19902	0	3.03819	3.81422	5.39974	4.63486	2.50289
SmLINC120136-IBu	18.9089	44.6023	31.452	37.8303	22.1039	27.4311	15.5247	15.0925	17.8675	24.5867	8.13672	11.7747	15.2908	15.0683	9.38197	4.80122	1.68752	0	8.31289	4.01041	11.4045	2.61148	1.02917	2.0845
SmLINC120143-IBu	69.0861	109.06	97.115	4.99523	0	68.7093	35.586	41.2651	8.91871	2.74336	15.7768	31.7458	0	0	7.94386	0	0	0	0	0	0	0	0	4.48279
SmLINC120146-IBu	22.2274	0	11.3476	0	0	0	40.2064	36.7578	5.46534	3.05393	0	43.2819	0	0	16.0475	0	0	3.52037	27.7625	0	8.315	4.64442	0	0
SmLINC120149-IBu	34.9432	31.8493	26.756	3.33015	11.3937	62.4662	33.9342	3.63598	0	0	23.8244	21.889	11.726	8.18771	0	1.34363	1.84766	0	0	10.1779	0	0	5.03789	0
SmLNCA120144-IBu	64.9809	170.803	120.427	48.2655	0	42.273	47.4481	36.3705	44.1932	60.9363	38.8245	56.3924	28.1425	19.2855	29.4242	11.9717	4.29272	15.2877	11.454	0	48.8983	16.617	5.0163	11.3938
SmLNCA120145-IBu	2.21904	36.6977	72.4454	0	0	0	12.9273	4.46429	4.86475	10.1582	26.7404	7.49037	0	0	0	0	0	0	0	20.9027	0	0	0	0
SmLNCA120147-IBu	79.5493	32.9976	43.7151	137.659	83.6626	89.7679	116.92	136.5	114.542	125.703	133.715	100.753	0	27.8431	40.1987	11.6671	20.7307	21.1768	43.4047	25.4904	0	11.7235	16.3444	7.18741
SmLNCA120151-IBu	0.672437	0	3.11406	1.08474	30.9259	1.94794	0	0	0	0	0	0	0	0	0	0	0	0	0	0	0	0	0	0
SmLNCA101866-IBu	2.01731	1.21516	0	0	0	0.556553	0	0	0	0	0	0	0	0	0	0	0	0	0	0	0	0	0	0
SmLNCA120166-IBu	1.68109	0.607579	3.6995	0	0	0.28106	0	0	0	0	0	0	0	0	0	0	0	0	0	0	0	0	0	0
SmLINC120170-IBu	8.40546	38.2775	8.09655	4.0949	6.51071	1.66966	0	2.15146	0	1.29404	0	0.954187	2.34521	0	0	0	0	0	0	0	0	0	0	0
SmLNCA120171-IBu	12.6048	0	0	147.872	374.968	61.4671	3.95002	3.2272	17.7373	15.852	16.6427	5.60108	8.58346	0	0	1.04355	1.76759	4.63925	0	0	0	6.37201	9.34888	0
SmLNCA120172-IBu	3.46977	0	0	16.5531	32.3908	8.97999	0	0	2.37232	3.79154	0	1.47899	8.09097	29.5941	2.87622	0	2.53129	3.56949	0	3.15972	0	5.31135	0	0
SmLNCA120174-IBu	4.52886	0	0	115.026	229.307	85.2125	2.03486	3.2272	5.92579	41.461	10.7598	3.41599	0	0	8.74281	3.08138	0	2.45061	12.6914	0	0	14.5841	5.51289	13.8444
SmLNCA120175-IBu	1.78868	0	0	8.9708	26.8892	18.5917	1.19697	0	0	0	0	0	0	0	0	0	0	0.807775	0	9.57029	0	4.92565	3.85758	4.83395
SmLNCA120176-IBu	0	0.607579	0	12.2684	0	2.82729	2.39395	0	0	2.30339	2.2411	0	0	0	0	1.08386	2.50049	0	0	0	0	6.52468	0	0
SmLNCA120177-IBu	0	0	0	0	0	0	0	0	0	0	0	0	0	0	0	0	0	0	0	0	0	0	0	0
SmLNCA120178-IBu	0	0	0	0	0	0	0	0	0	0	0	0	0	0	0	3.32324	0	0	0	0	11.4427	0.546402	0	0
SmLINC120179-IBu	104.564	3.03789	33.6318	3.25422	8.13838	37.9848	5.98487	3.2272	10.0098	9.05828	6.36676	5.72512	2.34521	0	0	0.447875	0	0	0	0	7.62844	0	0	0.747132
SmLINC120180-IBu	0	0	0.622811	3.79659	4.88303	4.7307	0	0	2.00196	1.29404	2.54671	0	0	0	0	0	0	0	0	0	0	0	0	0
SmLINC120181-IBu	0.672437	4.86063	26.7809	31.4575	74.8731	27.9668	2.39395	6.45439	15.0147	20.7046	10.1868	3.81675	0	0	0	0	0.615885	0.545794	0	0	0	0	0	0
SmLNCA101867-IBu	0	0	0	0	0	0	0	0	0	0	0	0	0	0	0	0.447875	0	0.092785	0	0	0	3.34269	2.79963	0
SmLNCA101868-IBu	14.3229	3.37206	0.703777	0.54237	0	3.79987	1.19697	3.2272	0	3.33862	0	2.86256	0	0	0	0	0	1.35903	74.0228	83.0337	57.0607	9.59417	2.41099	6.65695
SmLNCA101869-IBu	0	1.48857	0	0	1.6114	0	0	0	0	0.543497	0	0	4.69042	0	0	0	0	1.27716	238.313	223.823	244.263	16.7858	11.9398	8.42765
SmLNCA101870-IBu	1.14314	0	1.78747	0	0	0.235144	2.39395	0	0	0	0	0.954187	0	0	0	0	0	0	30.3325	0	0	0	2.96516	2.84657
SmLNCA101871-IBu	0.366478	3.03789	1.86843	0	11.703	3.71082	0	0	0	0	0	0.954187	0	0	0	0	0	0	0	0	0	0	0.755683	0
SmLNCA120184-IBu	53.5865	28.1127	76.556	50.7333	34.4905	49.1882	15.8479	16.9428	23.0125	20.2388	9.51194	17.8528	0	23.1327	5.18177	28.6595	20.5952	35.1819	3.20459	12.8212	3.92865	3.47929	4.02311	3.32474
SmLNCA120185-IBu	1.22047	0	0	0	0	2.40849	0	0	0	1.61755	0	0	3.3771	2.17024	0	0	0	0	0	0	0	0	0	0
SmLINC120188-IBu	0.336218	0	0.622811	1.62711	8.13838	4.45243	0	0	0	0	0	0	0	0	0	0	0	0	0	0	0	0.803532	2.1591	0
SmLNCA101872-IBu	1.68109	4.25305	8.09655	1.08474	0	4.31329	1.19697	0	0	0	0	0.954187	7.03562	2.46618	0	0.447875	1.23177	1.09159	38.0743	30.3819	22.8853	0.803532	0	1.49426
SmLNCA120201-IBu	203.654	5731.53	3304.68	147.731	18.5067	102.061	174.519	199.516	97.0448	166.168	268.792	150.332	243.55	123.827	180.654	26.2813	9.84184	15.4624	398.987	394.327	487.953	29.8753	41.1236	27.6439
SmLNCS120227-IBu	1.68109	0	0	0	0	0.139138	0	0	0	0	0	0.954187	0	0	0	0	0	0	0	0	0	0	0	0
SmLNCS120233-IBu	0.336218	0.607579	1.24562	0	0	0.278277	0	2.15146	2.00196	2.58808	6.36676	8.58768	0	0	2.28272	0	0	0	0	0	0	0	0	0
SmLNCS120236-IBu	2.68975	0	0	0	0	0.278277	0	0	0	2.58808	0	0	0	0	0	0.447875	0	0	0	0	0	0	0	0
SmLNCA120237-IBu	110.317	24.376	13.1039	14.8989	0	4.37868	70.4659	57.0461	90.088	125.302	54.5759	59.837	34.6387	1.92362	28.9905	29.6225	25.8302	31.8143	59.3642	96.3714	73.0423	53.5956	46.802	46.6659
SmLNCA120238-IBu	0	0	0	0	33.6115	2.95808	0	0	58.6873	44.7608	113.621	0	0	26.2401	0	0	0	0	0	37.7951	0	0	0	0
SmLNCA120240-IBu	14.1951	12.0361	5.66135	18.0989	21.111	7.86549	29.6131	29.3137	0.170166	0	14.0578	42.5853	33.9586	47.6219	50.8589	53.9421	79.8187	59.044	39.8511	20.9027	57.4803	75.7651	151.432	71.5305
SmLNCA120241-IBu	0	0	0.622811	0	0	0.278277	0	0	0	0	0	0	0	0	0	0	0	0	3.17286	0	0	0	0	1.49426
SmLNCA101874-IBu	31.2683	6.07579	5.6053	14.644	29.2982	34.5063	33.5153	27.969	17.0166	12.9404	38.2006	38.1675	11.726	22.1956	29.6753	17.0193	14.7812	18.557	15.8643	30.3819	19.0711	5.62472	12.9546	13.4484
SmLNCA120253-IBu	261.087	54.2568	85.1632	23.2568	1.72534	38.7194	29.1104	26.4953	23.3028	42.5868	17.6487	26.0779	15.1969	28.8789	7.23621	30.7332	27.4931	27.8027	79.4167	69.9391	28.6829	23.0774	22.9872	30.9911
SmLINC120267-IBu	1.34487	0	0	0	0	0	0	0	0	0	0	0	0	0	0	0	0	0	0	0	0	0	0	0
SmLINC120268-IBu	0	0	0	0	0	0	0	0	0	0	0	0	0	0	0	0	0	0	0	0	0	0	5.38335	1.70346
SmLINC120269-IBu	0	0	0	0	0	0	0	0	0	0	1.27335	0	0	0	0	0	0	0.545794	9.51858	15.1909	0	1.28565	2.55493	0.11207
SmLINC120270-IBu	0	0	0	0	0	0	0	0	0	0	0	0	0	0	0	0.895751	0	0	0	0	0	4.33907	0	0
SmLINC120271-IBu	0	0	0	0	0	0	0	0	0	0	0	0	0	2.46618	0	0	0	0	0	0	15.2569	0	2.1375	4.90866
SmLINC120277-IBu	0	0	0	0	0	0	0	0	0	0	0	0	0	2.46618	0	0	0.615885	0	0	0	0	0.803532	0	0.747132
SmLINC120278-IBu	0	0	0	0	0	0	0	0	0	0	0	0	0	0	0	0	0	0	0	0	0	0	0	0
SmLINC120279-IBu	0	0	0	0	0	0.139138	0	0	0	0	0	0	0	0	0	0	0	0	0	0	0	0	0	0.747132
SmLINC120280-IBu	0	0	0	0	0	0	0	0	0	0	0	0	0	0	0	0	0	0	0	0	0	0	0	0
SmLINC120282-IBu	0	0	0	0	0	0	0	0	0	0	0	0	0	0	0	0	0	0	0	0	0	0	0	0
SmLINC120289-IBu	1.68109	0	0	0	0	0.278277	0	1.07573	0	0	0	0	0	0	0	0	0	0	0	0	0	0	0	0
SmLNCA120291-IBu	25.0079	47.8468	126.038	11.7694	0	11.9548	26.8481	19.3309	47.0259	30.0864	28.8032	15.1239	17.6829	33.0468	14.1072	8.42901	6.3313	8.98923	34.5842	42.96	30.3612	28.2361	26.1323	26.6876
SmLNCA120303-IBu	2.53509	0	0	3.47117	0	0.194794	0	0	1.06104	0	0	0	0	2.8361	0	0	0	0	0	0	0	0.980309	0	0
SmLNCA120304-IBu	4.70706	0	0	5.96607	0	3.06104	0	0	8.00782	14.2344	7.64011	1.90837	0	0	0	0	0	0	0	3.03819	0	0	0	0
SmLINC120327-IBu	0	1.21516	0	0	0	0.556553	4.7879	0	0	0	0	0	0	0	0	0	0	0	0	0	3.81422	0.803532	0	0
SmLNCA120344-IBu	131.808	91.7687	77.2535	65.1983	29.3633	58.4979	29.9244	50.5702	98.0958	142.37	33.1072	43.9021	35.1781	27.1526	50.2198	20.6605	13.5495	22.383	63.4572	54.6874	53.3991	28.9272	21.6125	23.1611
SmLNCS120346-IBu	3.36218	0	1.24562	1.62711	0	0.83483	19.1516	9.68159	0	0	5.09341	1.90837	0	0	2.28272	0	0.615885	0	0	0	0	0	0	0
SmLNCA120363-IBu	200.09	256.24	287.483	374.49	140.566	286.313	126.077	124.936	154.731	172.586	135.536	126.258	50.1406	31.5177	69.9653	57.2026	49.9175	55.4254	108.099	80.5728	76.8947	210.967	171.31	151.107
SmLNCA120366-IBu	0.336218	0.607579	0.622811	0	0	0.278277	0	0	0	0	0	0	0	0	0	0	0	0	0	0	0	0	2.1591	0.747132
SmLNCA120369-IBu	49.4712	131.82	193.987	25.2202	6.31539	35.8114	65.3428	73.3865	60.379	40.607	38.7099	58.3294	24.0384	17.5592	27.872	6.34192	7.47684	6.65869	16.0864	27.8602	50.1188	18.1598	9.5504	8.17363
SmLNCA120370-IBu	0	0	0	5.86302	21.8109	4.59017	0	0	0	0	0	2.51905	4.92494	2.5155	0	2.47675	1.40422	1.86662	0	0	0	0	3.1091	4.819
SmLINC101896-IBu	3.02596	0	0	0	4.88303	0.556553	0	0	0	0	0	0	2.34521	0	2.28272	0.447875	0.615885	4.36635	0	0	0	0	0	0
SmLINC101897-IBu	7.3968	5.34062	3.94862	0	0	0.314453	2.39395	0	0	2.58808	0	0	10.8114	4.93235	6.84815	9.7816	3.14101	13.6394	0	3.03819	0	0	0	0
SmLINC101898-IBu	0	0	0	0	0	0	0	0	0	0	0	0	3.25984	0	0	0.967411	0.554296	1.09705	0	0	0	0	0	0
SmLNCA120371-IBu	83.6746	63.8504	105.853	7.65284	1.75789	58.0485	14.6031	16.577	16.7964	17.1848	11.7912	4.91406	0	0	0	1.41976	0.64052	0.573084	0	3.1901	0	1.71956	1.51137	0.784489
SmLINC101899-IBu	0.336218	0	0	0	0	0	0	0	0	0	0	0	0	0	0	0	0	0	0	0	0	0	0	0
SmLINC120412-IBu	0	0	0	7.20268	0	7.36181	0	1.36618	2.06201	1.48815	0	1.54578	15.2673	14.7971	2.28272	0	1.00389	0	3.45842	4.80034	11.4427	0	0	0
SmLINC120414-IBu	0.484154	9.77594	10.812	8.13013	24.2687	8.69197	0	0	0	0	5.04248	0	0	0	0	0.03583	0	0	0	9.388	0	0.699073	0.74129	0
SmLINC120415-IBu	0	1.82274	0	1.62711	1.62768	0.417415	0	0	1.00098	0	0	0	0	0	0	0	0	0	0	0	0	0	0	0
SmLNCS120427-IBu	0	0	0	0	0	0	0	0	0	0	0	0	0	0	0	0	0	0	0	0	0	0	0	0
SmLNCA101905-IBu	0.336218	0	0	0	0	0	0	4.30293	0	0	3.82006	1.90837	2.34521	0	2.28272	0.447875	0	0	0	0	0	0	0	0
SmLINC100011-IBu	3.36218	0.607579	0.622811	1.39932	0	2.35422	0	0	0	0	1.27335	0	0	4.93235	0	0.447875	0	0	0	0	0	0.803532	0	0
SmLINC100166-IBu	20.2504	20.0136	4.44064	30.0799	0	36.0521	3.97395	4.30293	0	0	1.27335	2.86256	5.81612	4.93235	4.56543	6.14037	1.23177	6.54953	0	9.11457	0	5.62472	3.16667	5.09544
SmLINC100167-IBu	35.1415	24.9107	8.7941	15.7287	0	26.6492	5.31456	2.15146	0	5.17616	3.82006	6.67931	4.69042	7.39853	2.28272	1.7915	4.31119	3.27476	0	0	3.81422	0.803532	2.1591	0.747132
SmLNCA101906-IBu	5.04327	0	0.622811	4.34981	0	3.16679	4.7879	9.68159	3.00293	10.3523	5.09341	6.67931	14.0712	7.39853	15.979	10.2026	6.23891	7.82669	0	6.07638	3.81422	12.8565	13.6743	6.72419
SmLINC120456-IBu	108.8	233	99.3073	72.26	85.0787	31.3952	17.0808	18.2874	74.6829	85.0313	39.3211	26.4978	36.8901	31.5917	41.7966	27.822	29.4393	26.9349	35.0601	70.6683	54.3145	49.8913	36.6399	33.0905
SmLINC101907-IBu	0.336218	0	0	0	0	0	0	0	0	0	0	0	0	0	0	0	0	0	0	0	0	0	0	0
SmLNCS120473-IBu	51.4414	86.908	50.4477	10.8582	6.52698	9.04538	15.5607	13.9845	7.00684	10.3523	8.91347	8.58768	28.1425	19.7294	34.2408	6.27026	6.77473	8.18691	38.0743	6.07638	7.62844	10.4459	12.2349	3.73566
SmLNCA120475-IBu	4.75749	0.607579	0	7.05081	6.51071	7.97124	33.5153	24.7418	19.0186	10.3523	10.1868	29.5798	37.5233	39.8287	29.6753	34.1102	39.6753	38.4894	46.1651	73.0077	31.658	78.8185	145.343	105.704
SmLNCA120476-IBu	0.672437	0	0	0	0	0	0	0	0	0	0	0	0	0	0	0	0	0	9.51858	15.1909	0	1.60706	0.719699	1.49426
SmLINC120482-IBu	1.68109	17.5226	19.1078	0	0	1.85332	0	0	2.04199	6.4702	0	0	0	0	0	0	0	0	0	0	3.81422	0.803532	0	0.747132
SmLNCA101908-IBu	5.95779	0	0	21.9931	41.1639	19.3444	15.4649	25.7853	0	1.55285	0	21.7268	19.1135	48.0165	17.6911	9.41882	8.37603	2.6089	25.8905	13.763	55.2299	10.8316	7.93108	3.68336
SmLNCA120496-IBu	41.3548	12.1516	36.123	20.0677	0	15.4444	10.7728	24.7418	88.086	89.2887	22.9203	6.67931	2.34521	4.93235	2.28272	1.34363	2.46354	1.09159	6.34572	3.03819	0	13.6601	2.87879	8.96559
SmLNCA120497-IBu	43.3116	101.168	200.632	102.833	85.6972	75.8638	177.739	221.44	97.7054	232.901	154.025	174.225	0	0	0	12.8943	45.9881	34.0303	83.7	176.944	0	94.6641	55.3376	62.3781
SmLNCA002159-IBu	0	0	0	0	0	0	0	0	0	0	0	0	0	2.07159	0	0	0	0	0	0	0	0	0	0
SmLNCA002160-IBu	0	0	0	0	0	0.648385	0	0	0	0	0	0	0	0	0	5.72385	12.25	13.361	0	0	0	8.73439	0	3.22014
SmLNCA120499-IBu	0	0	0	5.03862	0	0	0	0	0	0	0	0	0	0	0	0	11.4431	1.42452	0	0	0	0	0	0.239082
SmLNCA120501-IBu	0	0	0	0	0	0	0	0	0	0	0	0	0	0	0	0	21.3035	0	0	0	0	0	7.26896	0
SmLNCA120502-IBu	0	0	0	4.88133	31.8374	0	0	0	0	0	0	0	0	1.9976	0	0	0	0	0	0	0	0	0	0
SmLNCA120503-IBu	0	0	0	0	0	1.13954	0	0	0	0	0	0	0	0	0	0	0	0	0	0	0	0	0	0
SmLNCA120504-IBu	0	0	0	0	0	0	0	0	0	0	0	0	0	0	0	0	0	0	0	0	0	0	0	4.58739
SmLNCA120505-IBu	0	0	0	0	0	0	0	0	0	0	0	0	0	0	0	0	14.6642	7.57016	0	0	3.81422	0	0	0
SmLNCA120506-IBu	0	0	0	0	0	0	0	0	0	0	0	0	0	0	0	0	3.43664	0	0	0	0	0	0	2.55519
SmLNCA120507-IBu	0	0	0	0	0	0	0	0	0	0	0	0	0	0	0	8.53203	16.6412	11.3416	0	0	0	1.55885	0	0
SmLNCA120508-IBu	8.85935	0	0	0	0	1.03102	0	0	0	0	0	0	0	0	0	14.4529	9.8172	0	0	0	3.81422	1.51064	4.96592	0
SmLNCA120509-IBu	0.638815	0	0	1.30711	10.3032	0	0	0	0	0	0	0	2.65009	11.1471	5.09046	0	0	0	0	0	0	3.27038	0	0
SmLNCA120511-IBu	0	0	0	2.42982	0	0	0	0	0	0	0	0	0	0	0	0	0	0.829607	0	0	0	0	1.4394	0
SmLNCA120512-IBu	0	0	0	0	0	0	0	0	0	0	0	0	11.4212	0	0	0	0	0	0	0	0	0	0	0
SmLNCA120513-IBu	0	0	0	5.26099	0	0	0	0	0	0	0	0	0	0	0	1.76911	5.76468	0	0	0	0	0	1.2019	2.98106
SmLNCA120514-IBu	0	0	0	0	0	0	0	0	0	0	0	0	0	0	0	0	2.74069	1.63738	0	0	0	1.96865	0	0
SmLNCA120515-IBu	0.581658	0	0	0	9.63585	0	0	0	0	0	0	0	2.34521	0	2.28272	0.528493	1.77375	0	0	0	0	0	0	0
SmLNCA120516-IBu	0	0	0	0.612878	0	0.431329	0	0	0	0	0	0	0	6.97928	0	6.0508	6.14653	0	0	0	0	0	2.3966	8.83858
SmLNCA120517-IBu	0	0	0	0	0	0.00139138	0	0	0	0	0	0	0	0	8.60584	4.05775	0	0	0	0	0	0	0	0
SmLNCA120518-IBu	0	0	0	0	36.3297	1.75871	0	0	0	0	0	3.81675	0	0	0	0	0	0	0	0	0	0	0	0
SmLNCA120519-IBu	0.426997	0	0	0	2.0997	0.139138	0	0	0	1.29404	0	0	0	0	0	0	1.41038	0.545794	0	0	0	0	0	0.747132
SmLNCA120520-IBu	0	0	0	0	0	0	0	0	0	0	0	0	0	0	0	0.447875	1.36726	0	0	0	0	0	0	0
SmLNCA120521-IBu	0	0	0	0	0	0	2.39395	0	0	0	2.54671	0	0	0	0	0	0.0123177	0	0	0	0	5.18278	0	0
SmLNCA120522-IBu	4.95922	0	0	0	0	0	0	0	0	0	0	0	0	0	0	0	7.9326	0	0	0	0	0	0	0
SmLNCA120523-IBu	0.672437	0	0	0	0	0	0	0	0	0	0	0	0	0	0	0	1.6321	0.949682	0	0	0	0	0	0
SmLNCA120524-IBu	0	0	0	0	2.53918	0	0	0	0	0	0	0	0	0	0	0.985326	2.37732	0	0	0	0	0.281236	0	0
SmLNCA120525-IBu	0	0	0	0	0	0.278277	0	0	0	0	0	0	0	0	0	0	0	0.545794	0	0	0	0	0	0
SmLNCA120528-IBu	12.7763	0	0.815883	4.33896	0	2.64363	22.7425	16.136	4.00391	3.88212	0	10.4961	0	0	0	0	0	0.545794	0	0	0	0	0	0
SmLNCA120529-IBu	0	0	0.42974	2.71185	0	0	0	2.15146	0	0	0	0	0	0	0	0	0	0	0	0	0	0	0	0
SmLINC120534-IBu	0.672437	0	0	0	0	0.417415	0	0	0	0	0	0	0	0	0	0.447875	0.615885	1.09159	0	0	0	0.803532	0	0
SmLNCS120535-IBu	0.672437	0	0	1.62711	0	0.556553	0	0	0	0	0	0	0	0	0	0	0	0	0	0	0	0	0.719699	0
SmLNCA120550-IBu	296.279	639.124	280.134	172.018	88.6107	169.33	161.28	202.571	85.9139	139.096	70.9639	139.349	44.5355	39.0642	48.2566	52.3432	62.3276	62.8646	245.23	215.286	126.975	147.191	149.489	85.8605
SmLNCS120559-IBu	0	0	0	0	0	0	0	0	0	0	0	0	0	0	0	0	0	0	0	0	0	0	0	0
SmLNCA120566-IBu	6.72437	0	2.49125	0	0	1.11311	3.59092	7.53013	0	0	2.54671	0.954187	0	0	0	0	1.23177	0	0	3.03819	0	0	0	0.747132
SmLINC120571-IBu	1.00866	0	0.622811	0	0	0	0	0	0	0	0	0	0	0	0	0	0.615885	1.09159	0	0	0	0	0	0.747132
SmLNCS120574-IBu	1.34487	2.43031	13.7019	1.62711	0	0.278277	0	1.07573	0	0	0	0	0	0	0	0	0	0	0	0	0	0	0	0
SmLNCA120581-IBu	0	68.9055	591.403	0	0	0	0	0	0	0	0	0	0	0	0	0.658377	0	0.747738	0	0	0	0	0	0
SmLNCA120582-IBu	0	39.5169	124.014	0	0	0	2.39395	0	0	0	0	1.90837	0	0.493235	3.97193	0	0	0	0	0	0	0	0	0.186783
SmLNCA120583-IBu	37.2563	351.15	330.613	0	0	0.438286	0	0	0	0	0	0	5.46434	0	4.56543	3.7308	0	2.19409	0	0	0	0	0	0
SmLNCA120584-IBu	0	0	0	0	0	0	0	0	0	1.29404	0	0	10.9521	0	0	0.129884	1.4966	0	0	0	0	0.803532	0	0
SmLNCA120585-IBu	0.800199	220.387	0	0	0	0.257406	0	0	0	0	0	0	0	7.39853	0	0	0	1.09159	3.17286	0	0	0.803532	0	0
SmLNCA120586-IBu	44.1488	80.9477	82.9398	0	0	2.36535	0	1.07573	0	0	2.54671	0	0	4.43912	2.87622	2.19907	2.05706	3.27476	3.17286	0	0	0.803532	1.2019	1.30748
SmLNCA120587-IBu	0	0.0729094	148.758	0	0	0	0	0	0	0	0	0	0	0	0	0	0.757538	0	0	0	0	0	3.1163	0
SmLNCA120589-IBu	10.258	21.5812	41.392	1.08474	0	0	0	0	0	0	0	0	0	0	0	0	0	0.332934	3.17286	0	0	0	0	0
SmLINC120597-IBu	5.04327	1.21516	6.85092	10.8474	4.88303	3.33932	3.59092	2.15146	8.00782	5.17616	2.54671	2.86256	0	0	0	0	0	0	0	0	0	0	0	0
SmLNCA120598-IBu	0	62.21	66.9024	56.6234	47.3166	44.6245	46.3229	24.4299	27.4968	35.1461	37.0928	7.41403	5.48779	35.8582	0	116.412	146.205	90.7001	2.41137	16.4974	5.30176	50.8797	92.7979	110.889
SmLNCA120599-IBu	0	0	3.33827	13.5755	84.3625	0.877963	0	0	26.3858	10.9217	0	32.0225	0	5.89416	8.4004	12.8988	20.743	14.4035	0	0	0	30.8476	22.5482	13.8742
SmLINC120600-IBu	51.1253	27.8514	22.7326	0	0	27.7303	0	0	49.5884	42.4186	43.6633	0	0	0	0	0	0	0	0.888401	5.65103	0	0	0.259091	0
SmLINC120606-IBu	0	0	0	0	0	0.83483	1.19697	0	0	0	0	0.954187	0	0	0	0.447875	0	0	0	0	0	0	0	0
SmLINC120612-IBu	7.44724	12.583	4.52784	1.8766	0	0.422981	40.3739	26.7427	54.1329	72.8027	79.3681	35.9728	3.11913	4.93235	2.28272	0	0.615885	0	11.454	0	0	0	0.806062	0.747132
SmLINC120617-IBu	226.81	374.013	74.8121	801.851	1583.94	289.063	102.533	88.0379	73.2615	85.8854	135.574	72.0602	105.769	56.5741	76.4482	60.3646	29.6056	60.8178	252.94	322.322	235.643	103.053	145.509	101.804
SmLNCS120623-IBu	81.3648	23.6956	31.1406	5.4237	13.0214	8.48744	2.39395	2.15146	3.00293	5.17616	2.54671	10.4961	0	7.39853	12.7832	0.918145	1.37958	3.01824	3.17286	9.11457	3.81422	5.27117	4.31819	8.96559
SmLNCA120626-IBu	40.0806	0	5.38732	63.8261	192.766	38.8321	50.8235	47.9024	47.0459	25.2467	58.4087	70.772	28.7053	21.8997	64.0987	36.7885	67.8028	46.5835	39.8511	38.5546	52.3692	27.6897	32.6311	45.6797
SmLNCA101941-IBu	61.6154	415.359	625.029	121.117	153.864	65.4632	108.254	141.878	109.997	94.7496	110.705	131.239	56.285	52.0363	59.7615	18.3405	11.8927	18.5515	55.3029	65.2299	53.2846	36.6571	25.211	30.1393
SmLNCA120644-IBu	3.36218	1.82274	0	0	0	1.39138	0	0	0	0	0	0	0	0	0	0.447875	0	0	0	0	0	0	0	0.747132
SmLNCA101962-IBu	0	0	0	0	0	0.139138	4.7879	8.60586	20.0195	15.5285	33.1072	2.86256	14.0712	9.86471	20.5445	5.37451	9.15821	11.9256	3.17286	0	0	0	0.719699	0
SmLNCA101963-IBu	0	0	0	0.54237	0	0	5.98487	1.07573	1.00098	0	1.27335	1.90837	2.34521	0	2.28272	3.583	2.5436	3.90243	0	0	0	0	0	0
SmLNCA120652-IBu	12.7763	26.1259	59.7899	6.7742	0	2.78277	0	1.07573	1.00098	1.29404	1.27335	0.954187	2.34521	2.46618	0	0.447875	0.615885	1.09159	3.17286	0	0	0	0.719699	0.747132
SmLNCA120653-IBu	0	0.729094	0.741145	1.01423	0	0.460548	0	0	0	1.30698	0	0	0	0	0	0.470269	0	0.573084	0	0	0	0	0	0
SmLINC120658-IBu	12.8839	173.385	73.1616	17.7626	0	22.7811	43.103	42.9325	21.6512	24.5867	19.1003	44.1407	4.69042	0	4.56543	2.68725	0	1.63738	11.105	15.1909	3.81422	0	2.1591	4.48279
SmLINC120659-IBu	0.732956	26.6788	16.4609	1.79524	0	3.68717	0	0	2.00196	0	1.45162	0.954187	4.69042	0	0	0	0	0	0	3.03819	0	0.803532	0	0
SmLNCA101964-IBu	14.2994	368.812	247.792	7.1159	9.34286	3.00678	1.25682	0.828314	2.94287	7.00075	0	6.27855	8.48966	7.17657	3.83496	3.74872	0	3.78781	151.282	168.407	208.752	17.5652	36.791	19.5898
SmLINC120666-IBu	20.0756	330.237	182.527	34.9829	63.8863	97.9116	30.1518	27.2806	20.6902	40.7622	40.6836	34.7133	20.0984	4.93235	12.6234	0	1.50892	3.18744	14.6269	27.0095	21.7411	0.803532	1.18031	0
SmLNCA120715-IBu	8.62736	0	0	0	0	0.464722	0	0	2.28223	0	0	0	0	0	0	0	0	0.824149	0	0	0	0	0.942805	0
SmLNCA120723-IBu	11.0952	3.64547	0	0	0	0.139138	14.3637	22.5904	3.00293	7.76424	5.09341	18.1295	4.69042	4.93235	0	1.34363	1.84766	0.545794	0	0	3.81422	0.803532	0.719699	0
SmLNCA120724-IBu	0	0	0	0	0	0	0	0	0	0	0	0	0	2.46618	0	1.27197	0	0	0	6.07638	0	0	0	0
SmLNCA120725-IBu	0	0	0	0	0	0	0	0	0	0	0	0	0	0	0	1.18239	0	0	0	0	0	0	0	0
SmLNCA120726-IBu	0	0	0	0	0	0	0	0	0	0	0	0	0	0	3.1958	0.658377	1.69984	1.34811	0	0	0	0.353554	0	0
SmLNCA120730-IBu	4.37084	0	0.622811	0.54237	0	0.417415	0	2.15146	0	1.29404	0	1.90837	2.34521	0	0	0.447875	0	1.63738	0	0	3.81422	0	0	0
SmLINC120747-IBu	8.40546	0.607579	0	1.08474	0	5.14812	1.19697	1.07573	0	1.29404	0	0.954187	2.34521	0	0	0.447875	0.615885	1.09159	0	0	0	0.803532	2.1591	1.49426
SmLINC120749-IBu	1.00866	6.68337	14.3247	1.08474	8.13838	7.79175	1.19697	1.07573	0	1.29404	0	1.90837	2.34521	0	0	0	0	1.09159	0	0	0	0	0	0
SmLINC120750-IBu	1.34487	5.46821	9.34217	1.08474	0	0.278277	0	2.15146	0	0	0	0	4.69042	0	0	0	1.23177	0.545794	0	0	0	0	0	0
SmLNCS120757-IBu	0	0	0	0	0	0	0	0	0	0	0	0	0	2.46618	0	0	0	0	0	0	0	0	0	0
SmLNCA120758-IBu	10.0059	0.814155	2.57844	0	0	0.22123	1.25682	1.09725	0	0	2.64857	0	0	3.60062	0	2.89328	0.665156	4.24628	3.58533	3.55468	0	3.84088	3.36819	6.9558
SmLINC120759-IBu	27.9061	10.3288	4.35968	0.54237	0	0.83483	1.19697	2.15146	0	0	0	0	0	2.46618	0	0.447875	0	0	0	0	0	0.803532	0.719699	1.49426
SmLNCA120760-IBu	9.07789	9.11368	1.86843	1.08474	0	1.11311	3.59092	5.37866	1.00098	0	0	5.72512	2.34521	2.46618	0	0.447875	0.615885	1.63738	15.8643	24.3055	22.8853	1.60706	5.75759	2.98853
SmLNCA120769-IBu	13.6706	0	8.40795	0	35.8089	3.14314	115.388	72.6442	0	4.73618	30.0893	94.9893	32.1059	27.0046	22.8043	13.1496	16.1239	15.7134	9.51858	9.02342	0	7.44071	11.9326	5.25981
SmLNCA120770-IBu	0	46.7835	35.2885	5.81421	0	3.19879	44.5035	82.0353	35.3745	61.6998	55.3399	64.4267	24.484	9.98802	24.0827	8.68878	9.94654	0.327477	0	12.2439	15.2569	3.42305	6.63562	4.66958
SmLNCA120771-IBu	75.7365	0	2.85248	15.6853	0	20.1945	24.5859	26.2586	19.5691	32.0922	15.1529	15.0666	14.7279	0	8.92542	8.6843	7.81558	4.98856	0	0	0	4.34711	1.38902	3.23508
SmLNCA120774-IBu	0.336218	0	0	0	0	0.139138	0	0	0	0	0	0	0	0	0	1.7915	0	0	0	0	0	0	0	0
SmLNCA120785-IBu	8.74168	1.82274	2.49125	0.54237	0	2.50449	0	0	0	1.29404	0	0	0	0	0	0.447875	0	0	0	3.03819	0	0.803532	0.719699	0
SmLNCA120787-IBu	6.22676	51.4254	46.1192	13.8359	67.1905	16.3195	5.51805	3.54992	6.16602	15.0109	15.0256	5.68695	4.5497	5.20363	19.677	2.23938	0	1.3372	0	0	18.4608	0	4.97312	10.1759
SmLNCA120790-IBu	110.515	83.4388	127.004	39.1754	0	24.9879	0	0	26.2256	33.5415	8.50599	4.42743	0	0	0	3.5427	0	3.46034	51.1465	70.8202	0	0	0	0
SmLNCA120791-IBu	3.6984	1.21516	1.86843	0	6.51071	0.278277	3.59092	0	1.00098	0	0	0	0	0	0	0	0	0	0	0	0	0	0	0.747132
SmLNCA120808-IBu	33.6218	2.43639	2.49125	1.62711	0	0.556553	4.7879	3.2272	2.00196	1.29404	1.27335	0.954187	7.03562	0	4.56543	3.583	1.23177	2.18318	15.8643	27.3437	19.0711	11.2494	18.7194	17.184
SmLNCA120809-IBu	0.672437	0	0	0	0	0	0	0	0	0	0	0	0	0	0	0	0	0	0	0	0	0	0	0
SmLNCA120810-IBu	130.295	381.098	169.691	126.416	106.71	58.8987	177.008	140.491	57.8565	45.809	100.136	161.878	53.6115	40.2973	47.2066	14.229	10.7657	11.6964	71.7383	80.907	110.422	22.2819	24.9232	21.9283
SmLNCA120817-IBu	0	0	0.622811	8.39589	1.69278	3.75813	2.39395	0	0	0	0	0	0	2.46618	0	2.55737	3.05479	2.72351	0	0	0	3.28645	4.35418	4.45291
SmLNCA120819-IBu	40.7228	6.40388	3.5438	0	0	0.685952	0	0	0	0	0	0	0	0	0	0	1.87845	0	0	50.3732	0	10.7432	7.32653	7.53857
SmLNCA120820-IBu	0	0	0	0	0	0	0	0	0	0	0	0	0	0	0	0	0	0	36.9955	0	0	0	0	0
SmLNCA120821-IBu	0	0	0	0	0	0	0	0	0	0	0	0	0	0	0	0	0	0	0	4.25346	0	0	0	0.694833
SmLNCA120823-IBu	1.36505	0.38885	0	0.862369	0	1.82828	2.39395	0	0	0	0	0	1.19606	2.44151	0	0.895751	0	1.46273	0	9.50953	0.915413	3.69625	0	2.40577
SmLNCA120824-IBu	0.336218	0	0	0	0	0.139138	0	0	0	0	2.54671	0	0	0	2.28272	0.895751	0.615885	1.09159	0	3.03819	0	0	0	0
SmLINC120826-IBu	3.02596	1.21516	0.622811	10.8474	13.0214	5.70467	1.19697	0	0	0	0	0.954187	0	0	0	0	0	0	3.17286	0	0	0	2.1591	0.747132
SmLINC120835-IBu	0.672437	18.2274	55.4302	33.0846	45.575	9.46141	4.7879	1.07573	5.00489	11.6464	2.54671	7.63349	0	0	4.56543	0.895751	0	0	6.34572	0	7.62844	2.4106	1.4394	0.747132
SmLINC120836-IBu	4.06488	31.8067	399.347	69.7163	120.855	38.6345	5.3385	4.80852	5.00489	8.11363	6.36676	8.58768	2.34521	0	0	0	0	0	0	0	0	0	0.719699	0.814374
SmLINC120838-IBu	0	1.03896	36.1168	0	7.73146	2.92191	0	0	0	0	0	0	0	0	0	0	0	0	0	0	0	0	0	0
SmLINC120839-IBu	0.336218	5.94819	36.3473	0	0	0	0	1.07573	1.00098	0	1.27335	0.954187	0	0	0	0	0	0	9.51858	3.03819	15.2569	0	0	0.747132
SmLINC120840-IBu	0	0	15.5205	3.25422	5.35506	2.19282	0	0	0	3.88212	0	0	0	0	0	0	0	0	0	0	0	0	0	0
SmLNCS120844-IBu	5.04327	13.3667	21.1756	0.54237	3.25535	0.556553	0	0	2.00196	0	0	0	0	0	0	0	0	0	0	0	0	0	0	0
SmLINC120845-IBu	0	0	0	0	0	0	0	0	0	0	0	0	0	0	0	0	0	1.09159	0	0	0	0	0	0
SmLINC120846-IBu	0.642177	4.85455	1.65668	0	0	2.42518	0.646366	0.0215146	0	0	0	0	0	0	0	0	0	0	0	0	0	0	0	0
SmLINC120847-IBu	0	0	0	0	0	0	0	0	0	0	0	0	0	0	0	0	0	0	0	0	0	0	0	0
SmLINC120848-IBu	0	0	0	3.50371	0	0	0	0	0	2.23869	0	0	0	0	0	0	0	0	0	0	0	0	0	0
SmLINC120849-IBu	0	0	0	0	0	0	0	0	0	0	0	0	0	0	0	0	0	0	0	0	0	0	0	0
SmLINC120850-IBu	0	0	5.38732	0	0	0	0	0	0	0	0	0	0	0	0	0	0	0	0	0	0	0	0	0
SmLINC120851-IBu	0	0	13.3593	0	0	0	0	1.07573	0	0	0	0	0	0	0	0	0	0	0	0	0	0	0	0
SmLINC120852-IBu	0	0	0	0	0	0	0	0.548624	0	0	0	0	0	0	0	0	0	0	0	0	0	0	0	0
SmLINC120853-IBu	0	0	0	0	0	0	0	0	0	0	0	0	0	0	0	0	0	0	0	0	0	0	0	0
SmLINC120854-IBu	0	1.31237	12.9233	0	4.411	2.6645	0	0	0	0	0	0	0	0	0	0.895751	0	0	0	0	0	0	0	0.67989
SmLINC120856-IBu	0	0	0	0	0	0	0	0	0	0	0	0	0	0	0	0	0	0	0	0	0	0	0	0
SmLINC120857-IBu	0	0	0	17.9687	0	9.46141	0	0	0	0	0	0	0	0	0	0	0	0	0	0	0	0	0	0
SmLINC120858-IBu	0	0	2.49125	14.0311	4.88303	0	0	2.15146	2.00196	11.6464	7.64011	0	0	0	0	0	0	0	0	0	0	0	0	0
SmLNCA120864-IBu	2.86122	0	0.0311406	1.24745	0.358089	0.765261	0	0	0	0	0	0	0	0	0	0	0	0	1.5547	2.24826	0	0.321413	0	3.25003
SmLNCA120865-IBu	0	0	0	0	0	0	0	0	0	0	0	0	0	0	0	0	0	0	3.17286	0	0	0	0	0
SmLNCA120866-IBu	0.58502	0	0	0	0	0	0	0	0	0	0	0	40.619	67.6472	67.1575	131.201	80.7425	122.651	21.0043	12.3351	25.7078	7.76212	0	1.56151
SmLINC120873-IBu	16.4747	1.21516	3.73687	7.59318	0	6.67864	11.9697	15.0602	3.00293	7.76424	12.7335	7.63349	0	0	0	0	0	0	0	0	0	0	0	0
SmLNCA120874-IBu	0	0	0	0	0	0	0	0	0	0	0	0	0	0	0	0.877836	0.615885	0	0	0	0	3.68821	1.72728	4.41555
SmLNCA120875-IBu	0.336218	0	0	0	0	0.749956	0	2.12995	3.00293	0	0	0.954187	0	0	0	3.3949	0	1.22258	9.48685	2.97743	3.77608	8.30852	3.25304	1.41955
SmLNCA120893-IBu	72.6635	138.619	59.7401	3.82913	6.07123	13.7524	38.8538	24.7956	7.22706	16.1496	23.7608	28.9119	7.64538	5.47491	9.72438	1.92586	1.28104	1.70834	30.4277	29.1059	16.0579	10.0602	8.25494	7.77018
SmLINC120900-IBu	0	0.607579	0	0	0	0.201751	5.98487	0	7.89771	7.76424	10.1868	1.90837	0	0	0	0	0.615885	0	0	0	3.81422	0	0	0
SmLINC120901-IBu	0	0	1.24562	0	0	0.354803	0	0	2.11206	0	0	0	0	0	0	0	0	0	0	0	0	0	0	0
SmLNCA101991-IBu	0	0	0.722461	7.09963	17.3185	1.43312	0	2.24828	0	0	2.64857	0	0	0	0	0	0	0	0	0	0	0	0	0.866674
SmLNCA120917-IBu	3.79254	1.57363	0	19.5904	13.0214	17.4688	8.23518	10.7573	5.97584	12.2157	3.69272	15.0571	166.58	240.526	266.211	478.246	379.305	458.642	183.296	160.963	148.144	98.1514	148.639	116.329
SmLNCA120918-IBu	0	4.86063	8.71936	1.08474	6.51071	0.386805	1.19697	0	4.00391	7.76424	2.54671	0.954187	0	0	0	0	0	0	0	0	0	0	0	0.747132
SmLNCA120919-IBu	64.9708	94.2111	59.5345	443.393	930.803	413.43	736.031	551.592	713.597	556.152	461.921	783.33	1415.24	1356.57	2088.3	981.895	1507.33	1009.6	597.418	635.285	1034.72	891.398	1354.5	1102.04
SmLINC101993-IBu	24.5204	15.8943	20.1978	8.24945	0	7.85575	15.0101	0	6.43629	2.48456	23.4297	0	0	0	0	1.74671	0	1.87207	13.8654	7.86891	7.62844	11.7476	0	11.3041
SmLINC101994-IBu	2.21568	0.844534	1.05878	0	2.60428	0	0	0	16.8565	20.9893	10.8362	0	2.34521	4.93235	5.15894	1.8766	3.01784	1.94849	0	4.28385	0	0	20.5618	15.7047
SmLINC101995-IBu	6.54617	10.8331	8.23979	16.8081	0	2.20952	0	5.97032	12.6524	12.3193	9.93215	8.5018	0	0	0	0	0	0	0	0	0	8.67011	0	0
SmLINC101996-IBu	0	8.8828	2.88362	17.2474	0.651071	8.99668	1.74758	3.71128	6.09595	10.7923	0.369272	4.85681	0	0	1.68921	0.407567	1.90924	0	8.34462	0	0	4.49174	6.78676	3.62359
SmLNCA120924-IBu	45.5307	2.485	4.47801	10.1966	0	10.3394	4.7879	3.29174	4.03394	7.84188	0	5.76329	0	0	6.98512	0.461312	0.622044	0	3.17286	3.22048	0	0.835673	1.46819	0
SmLINC120979-IBu	10.2278	0	0	0	0	0.656733	0	0	0	0	0	0	0	0	0	0	0	0	0	0	0	0	0	1.0684
SmLINC120981-IBu	0	0	1.63177	0	0	0	0	0	0	0	3.82006	0	0	0	0	0	0	0	0	0	0	0	0.950002	0
SmLNCA120975-IBu	0	0	0	0	0	0	0	0	0	0	0	0	0	0	0	0	0	0	0	0	0	21.6552	25.0239	24.11
SmLNCA120976-IBu	0	0	1.06501	0	0	3.95988	5.3026	7.29347	0	0	0	0	0	0	0	0	0	0	0	0	0	8.17192	20.8569	0
SmLNCA120977-IBu	24.786	3.0865	3.66213	30.2534	0	19.247	0	0	0	0	0	0	0	0	0	14.2559	10.0759	11.7837	0	0	0	4.23461	0	5.21498
SmLNCA120978-IBu	33.6252	1.06934	0	3.46032	0	10.4479	0	1.06498	0	3.37744	0	8.04379	5.51124	6.1901	0	3.61436	0	6.58228	12.1203	7.0486	4.95848	0	0	12.5892
SmLNCA120980-IBu	0.195007	0	0	0	0	0	0	0	0	0	0	0	0	0	0	0	0	0	0	0	3.81422	0	0	0
SmLNCA120991-IBu	30.1487	117.05	91.491	384.502	1043.54	318.856	253.735	225.161	266.931	330.899	299.976	252.077	241.744	177.145	298.146	178.908	176.457	195.574	152.139	205.108	224.657	202.538	228.238	186.731
SmLNCA121003-IBu	265.256	13.8528	14.3807	178.543	183.879	179.956	60.5789	33.3047	82.7208	73.4497	28.4467	54.5318	38.7663	0	19.7227	120.913	80.7671	130.739	71.2307	62.9513	32.459	33.3225	59.6702	85.8829
SmLNCA121004-IBu	0	142.732	91.8896	212.132	28.403	211.34	59.7889	47.2569	83.1312	50.0793	97.8062	43.4918	29.7138	85.601	73.435	89.2795	142.54	94.3405	58.3806	32.7517	0	63.0532	54.51	30.6175
SmLNCA121005-IBu	321.673	55.5145	38.4648	50.7279	0	47.1345	11.1678	17.5022	33.4727	51.3863	0	7.4522	27.8611	30.7532	0	21.5607	11.2091	19.0864	0	14.4314	19.6814	6.37201	4.88675	11.6104
SmLNCA121011-IBu	2.56198	0.959974	1.53212	15.1647	115.126	4.7307	2.64531	0	2.2522	0	1.74449	1.37403	0	3.0334	2.80774	0	0	0	0	0	0	0	0	0
SmLNCA121012-IBu	0	1.22731	2.27949	10.1369	52.8344	4.64305	0	0.688469	0	0	0.764011	0	0	0	2.55664	0	0	5.27237	0	0	0	0.369625	3.67046	0
SmLNCA121015-IBu	0.336218	0	0.622811	4.88133	0	0.695692	0	2.15146	0	0	0	0.954187	0	0	0	0	0.615885	0	0	0	3.81422	0.803532	0.719699	0
SmLNCS121028-IBu	0	4.86063	8.09655	0	3.25535	0	0	0	0	0	0	0	0	0	2.28272	0	0	0	0	0	0	0	0	0
SmLNCS121037-IBu	0.672437	5.46821	5.6053	0	1.62768	0	1.19697	0	0	0	0	0	0	0	0	0	0	0	0	0	0	0	0	0
SmLINC121041-IBu	0	0	0	0	0	0.278277	1.19697	0	0	0	0	0	0	2.46618	0	0	0	0.545794	0	0	0	0	0.719699	0
SmLNCA121045-IBu	62.5332	9.70911	20.9327	64.4282	44.3379	43.6018	19.8458	22.2892	27.5669	45.3561	15.2548	31.4404	8.53656	18.373	13.9702	10.8117	12.5333	21.8427	15.896	15.9809	14.5322	17.3965	13.6023	17.1467
SmLNCA121054-IBu	0	0	0	0	0	0	0	0	0	0	0	0	0	17.5592	0	0.017915	4.20033	0.987887	0	0	0	0.506225	0	0
SmLNCA121056-IBu	0	2.83739	11.5282	2.57626	7.40593	0	0	0	0	0	0	0	0	0.0493235	0	1.40185	0	11.4617	22.5273	0	14.2652	0	0	0
SmLNCA121057-IBu	0	7.38816	0	2.78778	17.5464	2.17195	0	0	0	0	0	0	0	0	0	0	3.71379	3.77144	0	10.9375	0	0	0	0
SmLNCA121058-IBu	7.89777	1.41566	6.91943	0.0271185	0	1.88532	0	0	0	0	0	1.937	15.9943	0	24.9501	6.1986	5.4321	6.21659	0	0	0	3.35876	0	1.64369
SmLNCA121059-IBu	26.2418	0	32.2367	0	0	0.00556553	0	0	0	0	0	0	0	0	0	0	0.0369531	0.0654953	0	0	0	0	13.4368	0
SmLNCA121060-IBu	6.75799	0	1.71896	7.15929	20.3622	0.866832	0	0	0	0	0	0	0	0	0	3.61883	0	2.0249	0	9.41839	11.9385	0	0	0
SmLNCA121061-IBu	1.49617	0.607579	2.06773	0	0	0	1.19697	1.07573	1.00098	2.58808	1.27335	5.69649	112.711	156.43	76.9276	97.9593	127.839	115.681	4.69583	21.3585	3.85236	44.5478	68.5513	101.035
SmLNCS121074-IBu	1.68109	0	0	0.54237	0	1.25225	0	0	0	0	0	0	0	0	0	0.447875	0	0	0	0	0	0.803532	0	0.747132
SmLNCS121078-IBu	2.01731	4.25305	2.49125	0	0	0.417415	1.19697	0	0	0	2.54671	0	0	0	0	0	0	0	0	0	0	0	0	0
SmLINC121090-IBu	0	0	0	1.62711	0	0	0	0	0	0	0	0	0	0	0	0	0	0	0	0	0	0	0	0
SmLNCA121092-IBu	0	6.13654	7.64189	1.47525	0	3.64125	0	5.01291	3.33325	2.70454	0	0.505719	0	0	0	0	0	0	3.90262	13.3984	0	0	0	0
SmLNCA121123-IBu	2.01731	1.21516	4.35968	7.05081	0	20.4533	2.39395	1.07573	2.00196	1.29404	1.27335	1.90837	0	0	0	0	0	0	0	0	0	0	0	0
SmLNCA121127-IBu	15.8191	0.607579	3.11406	1.08474	0	1.66966	1.19697	2.15146	3.00293	2.58808	3.82006	3.81675	2.34521	0	0	0	0.615885	1.09159	0	3.03819	0	1.60706	0.719699	1.49426
SmLINC121137-IBu	0	0	1.35773	0	0	1.70862	1.19697	0	0	0	0	0	0	0	0	0	0	0	0	0	0	0	0	0.747132
SmLINC121138-IBu	0	1.82274	2.37914	2.16948	0	0.93501	0	0	2.00196	1.29404	3.82006	0.954187	0	0	0	0	0	0	0	0	0	0	0	0
SmLINC121139-IBu	0	1.21516	1.86843	0.54237	0	0.556553	1.19697	1.07573	5.00489	1.29404	0	0	0	2.46618	0	0	0	1.09159	0	0	0	0	0	0
SmLNCA121149-IBu	269.267	414.077	1321.48	1508.77	1385.58	951.546	66.468	96.6115	209.054	183.43	134.466	97.1076	34.6622	19.7048	13.2626	12.6301	14.7935	13.7267	90.6486	116.12	79.9079	71.892	50.2781	43.8791
SmLNCA121150-IBu	175.566	53.0841	153.33	714.952	567.408	563.516	89.785	60.7574	203.559	244.819	181.096	78.5391	18.105	28.7556	23.0098	23.2447	19.0801	19.4521	40.1049	34.1189	71.5166	82.2013	66.8312	65.9867
SmLNCA102013-IBu	9.02746	7.1512	1.43247	0.580336	0	0.801437	2.9685	1.48451	0	0	0	0	0	2.5155	0	0	0	0	0	3.61544	0	0	0	0
SmLINC121194-IBu	0	0	0	0	0	0	0	0	0	0	0	0	0	0	0	0	0	0	0	0	0	0	0	0
SmLINC121198-IBu	0	0	0	0	0	0	0	0	0	0	0	0	0	0	0	0.447875	0	0	0	0	0	0	0	0
SmLINC121199-IBu	2.30309	0	0	0	0	0	0	0	0	1.29404	0	0	0	0	0	0	0	0	0	0	0	0	0	0
SmLINC121201-IBu	1.05909	0	0	2.16948	0	0	0	0	0	0	0	0	0	0	0	0.447875	0	0	0	0	0	0	0.719699	0
SmLINC121202-IBu	0	0	0	0	0	0	0	0	0	0	0	0	0	0	0	0	0	0	0	0	0	0	0	0
SmLINC121204-IBu	0	0	0	0	0	0	0	0	0	0	0	0	0	0	0	0	0	0	0	0	0	0	0	0
SmLINC121205-IBu	1.00866	0	0	0	0	0	0	0	0	0	0	0	0	0	0	0	0	0	0	0	0	0	0	0
SmLINC121206-IBu	0.336218	0	0	0	0	0.695692	0	0	0	0	0	0	0	0	0	0	0	0	0	0	0	0	0	0
SmLINC121207-IBu	0	0	0	2.16948	0	0	0	0	0	0	0	0	0	0	0	0	0	0	0	0	0	0	0	0
SmLINC121209-IBu	27.6472	0	0	22.4812	0	7.44808	0	14.9096	12.3721	11.1417	13.1792	10.6296	0	6.31341	21.4119	3.7532	0	2.2705	15.0076	4.89148	0	18.5696	14.3868	22.8473
SmLINC121210-IBu	1.76178	0	0	9.16063	29.2331	0.969794	2.20243	1.47375	0	0	0	0	0	0	0	0	0	0	7.90042	0	0	0	0	0
SmLINC121211-IBu	9.87809	41.3518	81.3952	0	0	0	47.5558	36.1123	0	11.4264	16.8083	53.9783	3.58817	0	0	1.69297	1.34879	7.34639	0	26.9791	10.5273	0	6.53486	1.95002
SmLINC121212-IBu	0	0	0.261581	0	0	0	2.25031	3.06584	0	0	0	0	0	0	0.913087	0	0	0	9.23302	0	1.37312	0	0	0
SmLINC121213-IBu	0.336218	1.50072	0	0	0	0	0	0	0	0	0	0	0	0	0	0	0.615885	0	21.3533	36.4583	24.5254	4.01766	1.61213	6.08913
SmLINC121214-IBu	0	5.18264	0	0	0	0	0	0	0	0	0	0	2.34521	0	0	0	0	0	19.8938	0	21.2452	0	1.98637	1.3822
SmLINC121216-IBu	28.4205	259.643	261.656	17.6433	0	81.0592	40.9605	24.4622	57.4061	70.4216	153.337	34.3984	44.9811	64.6632	59.2365	4.24138	2.07553	6.58774	56.8576	35.1822	30.9333	4.94976	6.23979	16.1007
SmLINC121218-IBu	15.0693	125.878	100.958	0	7.97562	74.5823	26.3813	10.9402	7.95777	15.8649	31.5027	10.372	12.0075	7.29988	18.7411	0.694207	0	4.55192	20.2746	26.6753	14.8373	0	5.78638	2.80175
SmLINC121219-IBu	13.1529	49.8214	79.7198	344.611	1041.71	57.7243	226.444	243.61	83.7118	61.3504	147.747	237.621	24.3667	73.2948	52.571	50.6995	50.0899	32.6876	97.6289	120.282	144.94	197.211	135.037	156.591
SmLINC121220-IBu	13.0722	0	0	11.1837	0	24.6456	64.4211	95.2453	76.4447	42.1728	54.716	60.0851	45.9895	15.4876	4.49695	7.52431	29.9751	13.7049	13.4212	37.7039	0	114.56	95.2665	63.0654
SmLINC121232-IBu	17.8196	55.8972	39.8599	0	0	0	1.19697	2.15146	1.00098	0	0	0	107.88	113.444	63.9161	54.1929	31.4101	92.785	63.4572	45.5728	68.656	29.7307	41.0228	36.6095
SmLNCA121242-IBu	11.4314	0	0	0	0	0	0	0	0	0	0	0	0	0	0	0	0	0	0	3.03819	0	5.62472	5.75759	2.2414
SmLNCA121243-IBu	73.968	1.82274	0	0	0	0	0	0	0	0	0	0	0	0	0	0	0	0	0	0	0	2.4106	1.4394	2.98853
SmLNCA121262-IBu	45.1373	136.948	122.426	68.74	57.1966	70.1758	36.7232	40.6304	56.3751	58.62	52.9715	40.343	53.8929	67.7212	41.0889	52.8762	26.6309	29.7621	35.8216	49.5225	41.2698	72.1331	80.6638	70.3126
SmLNCA102017-IBu	0	3.03789	4.35968	0	14.6491	0.83483	0	2.15146	6.00587	2.58808	3.82006	0.954187	0	0	0	0	0	0	0	0	0	0	0	0
SmLNCA121272-IBu	7.06058	0	0	0	0	0.278277	3.59092	0	1.00098	0	1.27335	2.86256	4.69042	7.39853	2.28272	3.583	4.31119	7.09532	3.17286	0	0	0.803532	0.719699	0.747132
SmLINC121274-IBu	46.1762	19.7828	44.2196	19.8291	9.08244	16.2374	27.8895	39.8666	5.33521	0	7.09257	11.6983	28.1425	11.4924	15.0431	7.32724	9.5339	7.02437	61.9977	0	12.8158	11.9726	16.1428	16.7881
SmLINC121275-IBu	0	71.9069	146.815	0	2.39269	8.29682	0	1.07573	2.30225	2.4975	0	0	0	7.59582	0	0	0	0	0	50.677	23.5337	0.747285	0	0
SmLINC121276-IBu	3.89341	9.29595	6.08487	0	3.89015	3.68578	10.4017	7.08908	0	3.75271	0	7.49991	0	0	0	3.44416	0.714426	1.42998	0	9.75259	0	0	0	0
SmLINC121277-IBu	0.975033	0	3.08914	2.10982	0	0.62334	0	12.4355	0	4.30915	0	7.70983	0	0	0	0	0	0	11.4857	0	0	2.01687	1.59053	3.13796
SmLINC121278-IBu	0	0	0	0	0	0	0	0	0	0	3.00511	0	0	0	0	0	0	0	0	0	0	0	0	0
SmLNCA121281-IBu	16.199	9.72126	27.0425	9.65419	0	11.49	5.03926	9.68159	11.1909	18.0777	4.26573	8.87394	3.56472	4.93235	5.61548	7.09882	7.19969	5.60531	3.17286	26.5234	12.8158	10.1647	10.0758	14.1357
SmLNCA121302-IBu	1.68109	0.607579	0.622811	0	0	0	0	0	0	0	0	0.954187	0	0	0	0	0	0	0	0	0	0	0	0.747132
SmLINC121305-IBu	0	0	0	0	0	0	0	0	17.387	18.6989	69.907	4.58964	19.9812	19.5568	0	0	0	0	14.0558	0	0	0	0	0
SmLINC121307-IBu	0.793475	0	0	0	0	0	5.37441	1.66738	4.29419	8.37244	21.1759	0	0	0	0	0	0	0	0	0	0	0	0	0
SmLINC121308-IBu	0	0	0	0	0	0	0	2.29131	5.31519	0	24.1937	2.08967	8.16132	0	0	0	0	0	0	0	0	0	0	0
SmLINC121309-IBu	0.887616	0	0	0	0	0.139138	3.00441	0	23.6431	29.8147	42.7592	0	0	10.0373	51.8862	0	0.615885	0.545794	14.5634	54.6874	53.3991	0	0	0
SmLINC121311-IBu	0	0	0	0	0	0	0	2.4957	2.41236	9.11004	7.50005	0	0	0	9.7472	0	0	0	25.3194	0	0	0	0	0
SmLNCS121323-IBu	0	1.82274	0.622811	17.8982	17.9044	2.64363	1.19697	0	0	1.29404	3.82006	0	0	0	4.56543	2.23938	0.615885	1.09159	0	12.1528	0	0.803532	0	0
SmLNCA121327-IBu	72.5088	12.0118	19.9611	7.15929	0	11.1826	5.24275	8.27238	43.4224	7.59601	0	5.14307	0	0	0	3.9637	6.0172	4.07708	23.1619	18.6241	0	5.15868	6.23259	10.4076
SmLNCA121328-IBu	22.6544	12.5587	9.58507	1.59457	0	4.65974	5.76942	3.76506	10.9007	1.74695	11.6384	4.46559	12.9456	0	0	5.8403	0.905351	1.59918	9.35993	4.95225	5.22548	2.5472	7.49206	4.34831
SmLNCA121329-IBu	6.03176	0	7.74154	1.45355	4.65515	1.17572	0	0	1.31128	1.3458	1.83363	0	0	0	2.48816	0.922623	0.634361	3.95155	0	4.16232	0	0	0	0.762075
SmLNCA121330-IBu	19.4334	1.05719	2.29817	0.851521	0	0.869615	1.41243	0	2.42237	1.29404	1.55349	1.36449	0	0	2.28272	1.89003	0	0	3.17286	0	3.81422	6.26755	1.97197	0
SmLNCA121331-IBu	21.4877	0	0	21.8304	13.9004	14.8822	26.6446	20.5357	107.535	95.3837	120.688	15.7536	28.1425	16.6714	9.33631	18.13	9.848	11.7673	0	11.1805	30.5138	7.8023	10.522	12.5145
SmLNCA121332-IBu	2.65949	1.5554	3.42546	2.27253	8.65924	0.637254	0	0	0	1.29404	0	0	0	3.354	0	2.32895	4.08948	0.251065	0	0	0	0	2.55493	5.75292
SmLNCA121334-IBu	74.7245	0	0.622811	0	0	0	0	0	0	1.29404	0	0	0	0	2.28272	0.447875	0	0	0	0	0	0.803532	0	0
SmLNCA121335-IBu	43.2276	0	0	0	0	0.278277	0	0	2.00196	0	0	0	0	0	0	0	0	0	0	0	0	0	3.59849	0
SmLINC121341-IBu	4.73059	73.517	51.7992	6.12336	13.1354	8.35943	0	0	2.01197	0	0	0	7.9268	0	0	0	0	0	0	0	0	0	0	0
SmLNCA121342-IBu	6.03848	462.926	290.504	3.99185	2.37641	22.7616	1.20894	1.108	0	1.30698	3.96013	3.88354	0	0	0	0	0	0	3.23632	3.03819	0	0	0	0
SmLINC121362-IBu	2.26947	4.44747	14.5925	7.71251	0	1.07554	75.3615	68.6963	29.4488	0	50.1955	36.2209	7.08253	0	0	0	0	0	0	12.7604	22.8853	2.22578	0	5.11039
SmLINC121363-IBu	111.134	11.544	11.7462	0	0	1.42895	0	0	0	21.3128	0	0	0	0	0	0	0	0	0	0	0	0	2.33182	2.36094
SmLINC121364-IBu	1.92317	52.4219	18.9459	0	0	0	16.4584	0	0	41.3316	0	25.6008	0	9.86471	8.99391	0	0	0	35.0601	0	0	5.00601	1.98637	0
SmLINC121365-IBu	0	56.1403	36.9265	1.50779	0	0	6.33199	14.1351	13.5933	3.35156	28.7523	33.5969	4.64351	0	6.98512	0.895751	0	0	9.35993	11.5451	0	0	0	0
SmLINC121368-IBu	33.2856	3.03789	0.622811	1.62711	1.62768	1.39138	7.18185	6.45439	3.00293	5.17616	2.54671	2.86256	2.34521	2.46618	2.28272	1.7915	0.615885	0	3.17286	3.03819	3.81422	1.60706	2.1591	0.747132
SmLINC121378-IBu	344.264	1006.87	1207.68	403.334	80.391	456.165	285.897	332.52	304.297	239.643	268.232	293.746	222.795	163.779	194.876	145.56	133.647	125.729	203.063	161.024	171.64	157.492	114.432	145.691
SmLINC121380-IBu	21.8777	63.6864	107.074	17.5457	152.367	39.4457	42.0736	73.0315	0	77.3965	79.3935	33.5397	0	16.2521	19.6999	0	0	17.2689	0	0	0	0	0	0
SmLINC121382-IBu	0	0	0	0	0	0	0	0	0	0	0	0	0	0	0	0	0	0	0	0	0	0	0	0
SmLINC121383-IBu	0	0	0	0	0	0.411849	2.39395	0	0	0	0	1.90837	6.05064	2.46618	0	2.23938	1.23177	0	0	0	0	0	0	0
SmLINC121384-IBu	1.00866	0	0	0	0	0.144704	0	1.07573	0	0	0	0	0.984988	0	0	0	0	3.27476	3.17286	0	0	0	1.4394	0.747132
SmLINC121385-IBu	0	0	0	0	0	0	0	0	0	0	0	0	0	0	0	0.447875	0	0	0	0	0	0	0	0
SmLINC121386-IBu	1.00866	0	0.622811	0.54237	0	0	0	0	0	0	0	0.954187	0	2.46618	2.28272	0	0	0	0	0	3.81422	0	0	0
SmLINC121387-IBu	0	0	0	0	0	0	0	1.28012	0	0	0	0	0	3.40332	0	0	2.43275	2.17772	0	3.03819	0	0	0	0
SmLINC121388-IBu	0.743042	0	0	0	0	2.08708	1.19697	0	0	5.17616	5.09341	0	4.69042	0	2.28272	2.83953	1.26256	0.00545794	0	0	0	0	0	0
SmLINC121389-IBu	0	0	0	0	0	0	0	2.60327	0	0	0	2.86256	0	0	0	0	0	0	0	0	0	0	0	0
SmLINC121390-IBu	0	0	0	0	0	0	0	0	0	0	0	0	0	0	0	1.19135	0	0	0	0	0	0	0	0
SmLINC121392-IBu	0	0	0	0	0	0	0	0	0	0	0	0	0	3.99521	0	0	0	0	0	0	0	0	0	0
SmLINC121393-IBu	2.95536	3.03789	1.24562	0.54237	0	0	0	0.419536	1.00098	1.29404	0	0	0	0	0	0	0	0	0	0	0	0	0	0
SmLINC121394-IBu	0	0	0	0	0	0.601078	0	0	0	0	0	1.3454	4.69042	0	0	1.52278	0	3.27476	0	0	0	0.803532	0	1.49426
SmLINC121395-IBu	0	0	0	0	0	0	0	4.30293	0	0	0	1.33586	0	0	0	0	4.31119	0	0	0	0	0	0.719699	0
SmLINC121396-IBu	0.672437	0.607579	3.73687	1.08474	0	0.969794	0	0	0	0	1.27335	3.9885	0	0	0	0	0	0	0	0	0	0	0	0
SmLINC121397-IBu	0	0	0	0	0	0.237927	1.19697	0	0	0	0	0	0	0	4.56543	2.06023	0	0	0	0	0	0	0	0
SmLINC121398-IBu	0	0	1.24562	0	0	0	0	0	0	0	0	0	0	0	0	0	0	0	0	0	0	0	0	0
SmLNCA121400-IBu	29.2476	0	0	0	0	1.25225	0	0	0	0	0	0	0	0	0	0	0	0	0	0	0	0	1.72008	2.24887
SmLNCA121401-IBu	0.00336218	0	0	0	0	0	0	0	0	0	0	0	0	0	0	0	0	0	0	0	0	0.803532	0	4.47532
SmLNCA121402-IBu	0	0	0	0	0	0	0	0	0	0	0	0	0	0	0	0	0	0	0	0	0	0	0	0
SmLNCA121403-IBu	0	0	0	0	0	0	0	0	0	0	0	0	0	0	0	0.895751	0.615885	0	0	0	0	0	0	0
SmLNCA121404-IBu	0	1.94425	0	0	0	0	0	0	0	0	0	0	0	0	0	0	0	0	3.17286	0	0	0	0	0
SmLNCA121405-IBu	0	10.505	3.73687	0.54237	0	0	0	2.15146	0	0	0	0	0	0	0	0	0	0	0	3.03819	0	0	0	0
SmLNCA121406-IBu	0	0	0	0	0	0	0	0	0	0	0	0	0	0	0	0	0	0	0	0	0	0	0	0
SmLNCA121407-IBu	0	1.51895	0	0	0	0	0	0	0	0	0	0	0	0	0	0	0	0	0	0	0	0	1.87841	0
SmLINC121408-IBu	0	0	0	0	0	0.278277	0	0	0	0	0	0	0	0	0	0	0	0	0	0	0	0	0	0
SmLNCA121412-IBu	95.7146	38.0648	20.2787	8.73758	0	14.2088	30.3792	38.6726	33.2124	12.9016	12.8609	41.1445	49.7419	49.9894	42.7096	78.4902	47.0474	66.4177	16.4989	16.2847	29.5983	12.045	12.3932	12.5518
SmLNCA121414-IBu	10.9405	1.82274	5.5617	1.20406	0	6.50611	0.107728	0	0	1.29404	0	0	0	0	0	1.40185	0	1.17891	0	4.28385	1.83082	0	2.09432	0
SmLNCS121417-IBu	3.6984	5.46821	4.35968	0	0	0.695692	0	1.07573	0	0	0	0	0	0	0	0	0	0	0	0	0	0	0	0
SmLNCA121421-IBu	20.8657	7.29702	14.3309	25.6053	1.64395	16.8357	1.19697	9.70311	11.0107	9.05828	1.27335	6.67931	7.03562	14.7971	16.0019	3.13961	5.54912	4.37181	6.34572	15.1909	0	3.21413	1.4394	2.98853
SmLNCA121436-IBu	20.1866	0	0	136.802	11.3286	229.388	12.1493	5.86274	23.8633	12.4098	4.1766	10.8396	16.6041	0	51.5894	15.6443	20.5521	6.00373	0	90.2342	0	33.435	14.6603	28.8991
SmLNCA121437-IBu	0	0	0.766058	25.166	188.501	1.57226	0	0	7.51734	0	0	0	0	0	1.25549	210.658	262.909	247.681	105.974	0	0	234.414	318.315	235.518
SmLNCA121439-IBu	0	0	0	0	0	0	0	0	22.3919	17.0554	15.2038	0.25763	0	0	7.62428	0	10.3346	0	0	0	0	2.18561	7.57123	0
SmLNCA121442-IBu	0	0	0	0	0	0	0	0	0	0	0	0	0	0	0	0	0	0	0	0	0	0	0	0
SmLNCA121443-IBu	93.3107	64.3912	109.011	20.7294	0	30.5715	41.8941	30.2603	134.331	158.96	100.977	33.7114	17.8236	12.0103	3.81214	13.0197	13.3709	11.3525	28.2067	6.62325	28.2634	21.3257	13.7462	4.52015
SmLNCS121451-IBu	0	0	1.24562	0	0	0	0	0	0	0	0	2.86256	0	0	0	0.895751	0	0	0	0	0	0	0	0
SmLINC121452-IBu	0	0	0	0	0	0	0	0	3.00293	5.53849	0	0	0	0	0	0	0	0	0	0	0	0	0	0
SmLNCA121453-IBu	1.68109	3.03789	1.86843	3.25422	8.13838	2.78277	3.59092	3.2272	14.0137	16.4602	16.5536	0.954187	0	0	0	0	0.615885	0	3.17286	0	7.62844	0.803532	0.719699	0
SmLINC121484-IBu	7.3968	0	0	0	0	0	0	0	0	0	0	0	0	0	0	0	0	0	0	0	0	0	0	2.2414
SmLNCA121492-IBu	5.95779	1.30022	1.33904	4.25218	0	2.64502	1.48425	0	0	0	0	0	0	0	0	0.833048	0	3.16561	0	0	0.991697	0	1.00038	0
SmLNCA121511-IBu	65.5424	203.423	109.845	121.811	59.0684	105.965	98.1399	81.1425	20.8303	27.7183	27.81	108.329	73.5926	37.3872	62.341	35.7897	31.7981	33.3698	64.3456	44.236	69.5714	35.4197	18.4603	17.849
SmLNCA121513-IBu	0.336218	0	1.24562	1.08474	0	0.556553	1.19697	1.07573	3.00293	1.29404	2.54671	0.954187	7.03562	2.46618	0	0	0	0	0	0	0	0	0	0
SmLNCA121514-IBu	1.34487	0	0	0.54237	0	0.139138	0	0	0	0	0	0	0	0	0	0	0	0	0	0	0	0	0	0
SmLINC002097-IBu	0	0	0	0	0	0	8.10351	1.33391	0	3.41626	0	0	0	0	0	0	2.46354	5.02131	0	0	0	3.16592	0	0
SmLINC121545-IBu	7.85406	1.21516	0	0	0	0.587164	4.81184	0	0	0	0	0	0	0	0	1.4959	0	3.16561	0	0	0	0	1.61932	2.98853
SmLINC121546-IBu	0	0	0	0	0	0	0	0	0	0	0	0	0	0	0	0	0	0	0	0	0	0	0	0
SmLINC121547-IBu	0	0	0	0	0	0	0	0	0	0	0	0	0	0	0	0	0	0	0	0	0	0	1.21629	0
SmLINC121548-IBu	9.62929	0	0.622811	1.08474	6.51071	0.80422	0.263334	2.96902	2.00196	1.75989	0	2.86256	2.34521	2.46618	2.28272	2.53498	0	0	3.17286	3.03819	15.2569	1.65528	2.20228	0
SmLNCS121553-IBu	9.07789	1.21516	0	0	0	3.33932	1.19697	0	0	1.29404	1.27335	1.90837	4.69042	4.93235	0	1.7915	5.54296	3.82056	0	0	3.81422	1.60706	0	0
SmLINC121557-IBu	1.04564	5.86313	10.2515	1.62711	11.3937	2.23595	3.54304	2.15146	1.72168	1.29404	0	0	0	4.93235	2.28272	0.447875	0	0	3.17286	0	7.62844	0	0.719699	0
SmLNCA121558-IBu	11.2331	1.26984	2.62826	0	0	11.6848	0	0	0	0	0	0	0	0	0	0	0	0	0	0	3.81422	0	0	0
SmLNCA121564-IBu	96.414	70.2422	140.407	90.6409	31.7885	109.357	71.5551	60.0366	106.004	101.867	74.4911	57.8523	68.8788	28.0651	58.78	38.8129	40.8578	42.0589	75.641	37.6735	42.9862	31.9002	27.0175	24.2743
SmLNCA102043-IBu	3.36218	0	0	2.16948	6.51071	0.417415	0	0	0	0	0	0.954187	0	0	0	0	0	0	0	0	0	0	0	0
SmLNCA121566-IBu	57.8026	20.2931	39.5672	28.6805	58.6289	39.1855	33.8265	21.2565	13.2029	28.0289	21.3414	18.1486	16.1585	10.8758	7.80689	8.08415	7.10731	8.63992	10.3435	6.47134	0	5.88185	6.09585	5.45407
SmLINC121571-IBu	19.1712	7.89852	8.71936	3.25422	1.62768	1.80184	1.19697	0	3.00293	0	0	0.954187	0	0	0	1.34363	1.23177	2.18318	0	3.03819	0	0	5.03789	1.49426
SmLINC121573-IBu	0	12.0908	0	28.1327	17.0743	5.22464	21.378	31.9277	2.23218	0	0	24.16	21.6697	7.84244	6.07203	8.31257	2.58056	0	0	0	16.2867	7.70587	7.21138	8.50984
SmLINC121574-IBu	5.7964	16.7084	9.81551	6.02031	0	11.7029	0	7.44407	0	0	1.40069	0	0	0.937147	16.5953	0	0	7.71753	5.5525	7.65624	0	0	0	0
SmLINC121575-IBu	1.25073	56.9726	9.67849	8.90572	0	5.39579	39.5001	39.1244	26.4158	17.2107	1.74449	39.3125	0	8.85357	14.3126	0	2.27262	2.78355	6.34572	0	14.227	1.5026	1.51856	4.57245
SmLINC121598-IBu	0.336218	0	0	0	0	0	0	0	0	0	0	0	0	0	0	0	0	0	0	0	0	0.803532	0	0
SmLNCA121599-IBu	8.75849	95.566	49.4076	16.7267	50.6696	8.73232	67.2221	61.2307	119.427	144.221	244.293	67.1461	76.1489	63.504	73.8003	2.99629	3.39353	1.41361	312.463	364.127	375.739	8.57369	11.2489	12.3426
SmLNCS121601-IBu	0	0	0	0	0	0	0	0	1.00098	0	3.82006	0	0	0	0	0	0	0	0	0	0	0	0	0
SmLNCA121604-IBu	92.3255	158.286	198.34	30.709	3.79249	61.385	50.7756	38.7264	19.0486	24.8973	17.0247	47.0987	10.2017	2.58949	5.22742	3.32324	4.5945	5.03768	19.5765	6.28905	11.6715	9.89952	3.65607	6.28338
SmLINC121607-IBu	0.672437	0.631882	3.11406	0	17.9044	2.09821	4.7879	0	3.03296	2.58808	11.7403	0	4.36209	16.6467	2.39685	8.58577	0	6.29846	16.5306	13.2161	0	5.97024	1.86402	3.19773
SmLINC121608-IBu	0	0	0	0.54237	0	0	0	0	0	1.29404	0	0	3.54127	0	0	2.42748	2.49433	2.54886	2.50656	0	0	0	3.84319	0
SmLINC121609-IBu	1.00866	0	0	0	0	0	1.19697	0	0	0	0	0	0	0	0	2.54841	6.06031	4.59013	0	0	7.62844	0	0	1.13564
SmLINC121610-IBu	0	0	0	2.82032	0	0	0	6.18546	0	0	7.60191	4.99994	11.515	15.2903	0	12.76	28.5216	6.0856	0	0	12.5106	0	7.08183	0
SmLINC121611-IBu	0	0	0	0	0	0	0	0	0	0	0	0	0	0	0	1.34363	0	0	0	6.07638	0	0.803532	0.719699	0.747132
SmLINC121612-IBu	0	0	0	0	0	0	0	0	0	2.92453	0	2.43318	0	0	0	0	0	1.42998	0	0	0	1.79188	1.4394	0
SmLINC121613-IBu	0	0	0	0	0	0.196185	0	0	7.43726	0	0	3.29194	0	0	0	0.707643	1.62594	1.31536	0	0	0	0.956203	0	0.530464
SmLINC121615-IBu	2.01731	4.22875	11.2106	2.60338	4.88303	3.68717	15.5607	0.268933	23.573	33.645	20.119	8.35868	8.70072	7.52184	29.5612	7.91396	14.8859	9.39312	0	3.88888	10.3747	8.95135	3.04433	4.07934
SmLNCA121614-IBu	0	0	0	0	0	0	0	1.07573	0	0.957589	1.27335	0	0	0	2.28272	0	0	0	0	0	0	0	0	0
SmLNCA121616-IBu	0.672437	0	0	0	0	0	0	0	0	0	0	0	0	0	0	0	0	1.08067	0	1.12413	0	0	0	1.52415
SmLINC121617-IBu	0	0	0	0	0	0	0	0	0	0	0	0	0	0	0	17.288	18.2672	12.3349	5.64769	0	4.42449	138.272	113.784	58.0746
SmLINC121618-IBu	0	0	0	1.02508	0	0	0	7.13211	0	0	0	0	0	0	0	0	0	6.98616	0	0	0	0	0	0
SmLINC121619-IBu	2.06102	0	0.622811	0	0	0.957272	3.59092	0	3.46338	0	10.989	2.36638	0	0	0	3.55165	0	0	18.6247	64.3488	17.3166	20.8275	28.536	16.153
SmLINC121620-IBu	0.628728	0	0	1.81152	0	0	0	4.80852	0	1.29404	3.34892	3.35874	5.88647	0	0	18.1658	16.0746	14.0597	11.6444	2.55208	22.0462	65.1102	100.312	53.2332
SmLINC121621-IBu	0	0	0	0	0	0	0	0	0	0	0	0	0	0	0	1.16	2.0509	0	0	0	0	0	13.4944	0
SmLINC121622-IBu	0	0	0	0	0	0	0	0	0	0	0	0	0	0	0	0	7.31671	0	0	0	3.62351	0	0	0
SmLINC121623-IBu	0	0	0	0	0	0	0	0	0	0	0	0	0	3.69927	0	0	0	0	0	0	0	0	0	0
SmLINC121624-IBu	0	0.607579	0	0	0	0	0	0	5.43531	2.58808	0.458407	0	0	0	0	0	4.64377	0	19.5765	23.2118	10.4891	0	0	5.1851
SmLINC121625-IBu	0	0	0	0.423049	0	0	0	0	0	0	0	0	0	1.23309	0	0	0	0	0	0	4.95848	0	0	0
SmLINC121626-IBu	0	0	0	0	14.6491	0.748564	1.19697	2.04389	4.11402	0	0.483874	0	1.14915	0	6.84815	0	0	3.42759	23.7964	61.7968	32.459	0.104459	0	0
SmLINC121627-IBu	0	0	0	0	0	0.104354	0	0	0	0	0	0	0	0	0	17.606	12.0036	11.2215	0	0	0	50.4859	87.8968	48.9073
SmLINC121629-IBu	2.35353	0	0.622811	0	0	0.14053	1.19697	0	1.00098	0	0	0	0	0	0	0	0	0	0	0	0	0	0	0
SmLINC121630-IBu	5.67537	14.5394	24.6696	2.69558	2.16481	3.03182	0	1.09725	0	0	0	0.963729	0	0	0	0	0	0	0	0	0	0	0	0
SmLINC121639-IBu	0	0	0	0	0	0.139138	0	0	0	0	0	0	0	0	0	0	0	0	0	0	0	0	1.4394	0.747132
SmLNCA102048-IBu	7.51448	0	0	6.50844	16.2768	5.14812	2.39395	1.07573	0	0	0	0	0	0	2.28272	0	0	0	0	0	0	0	0	0
SmLNCA102049-IBu	1.89963	0	0	0	0	0	0	0	0	0	0	0	0	0	0	0	0	0	0	0	0	0	0	0
SmLINC121657-IBu	0	0	0	0	0	0	0	0	1.00098	6.4702	5.09341	0	0	0	0	0	0	0	0	0	0	0	0	0
SmLNCA121658-IBu	0	0	0	0	0	0	0	0	0	0	0	0	0	0	0	0	0	0	0	0	0	0	0	0
SmLINC102050-IBu	0	0	0	0	0	0	0	0	3.00293	0	0	0	0	0	0	0	0	0	0	0	0	0	0	0
SmLINC102051-IBu	0	0	0	0	11.3937	0	0	0	0	0	1.27335	0	0	0	0	0	0	0	0	0	0	0	0	0
SmLNCA121661-IBu	42.851	5.30416	8.05295	2.04474	0	6.14296	31.0495	28.636	26.8362	36.686	12.0459	27.2134	7.41086	11.2951	34.743	35.8032	32.7959	44.6733	41.6279	31.6275	15.1043	32.0368	22.0588	7.71041
SmLNCA121662-IBu	1.41548	11.1308	5.18802	1.24203	9.76606	1.87419	9.12094	4.28141	4.77466	0.362331	5.36081	15.7441	0	8.31102	0	0	0.283307	0	2.63347	6.53211	2.93695	1.68742	0	0
SmLNCA121663-IBu	5.10043	39.6263	16.4547	1.48609	2.18109	2.82312	5.62578	18.6532	14.7844	4.81383	9.25727	18.7689	0	3.37866	0	1.05251	0	0.240149	0	14.9175	0	0	1.6769	2.77933
SmLNCA121665-IBu	0	0	0	0	7.58497	0	0.406971	0	0	9.12298	0	2.97706	4.69042	0	0	2.06023	0	0.851439	0	0	0	0.458013	3.67046	1.80059
SmLNCA121666-IBu	8.30123	8.79166	9.1491	6.03116	0	4.23954	13.5857	19.019	9.46925	2.52338	3.20885	14.9903	4.71387	3.50197	0	2.71413	2.80228	3.28022	6.8851	0	12.3199	5.10243	2.58372	2.92129
SmLINC121667-IBu	0	0	0	0	1.62768	0	0	0	0	0	0	0	0	0	0	0	0	0	0	0	0	0	0	0
SmLINC121668-IBu	0	0	0	0	0	0	0	0	0	0	0	0	0	0	0	0	0	0	0	0	0	0	0	0
SmLINC121669-IBu	0.336218	0.607579	13.079	0.54237	0	0.278277	0	0	0	0	0	0	0	0	0	0	0	0	0	3.03819	0	0	0	0
SmLINC121675-IBu	6.71428	101.034	47.2776	135.202	241.368	58.0151	209.853	203.034	99.7975	131.681	184.674	191.362	22.7485	19.7787	36.6148	27.7683	29.3654	21.1386	67.6453	50.4036	80.4037	44.0496	35.7546	43.64
SmLNCA121680-IBu	70.273	6.79273	4.39082	12.8379	17.172	26.2693	7.18185	3.23795	16.1057	14.2733	1.27335	1.92746	0	2.49084	0	3.17096	5.01946	7.75028	22.4956	6.28905	11.4427	4.06587	5.80077	5.27475
SmLNCA121700-IBu	1.34487	0.607579	0	0	0	0.83483	0	0	0	0	0	0	0	2.46618	0	0	0	0	0	0	0	0	0	0
SmLINC121702-IBu	0	1.21516	2.49125	3.25422	4.88303	0.556553	0	0	0	0	0	0	0	0	0	0	0	0	0	0	0	0	0	0
SmLINC121711-IBu	0	0	0	0	0	0.736042	9.82716	0	0	0	0	0	0	0	0	0	5.24118	0	0	0	0	0	0	0
SmLINC121712-IBu	10.9305	0	0	0	0	5.77146	5.74548	7.44407	0	0	0	9.54187	0	0	0	6.22099	11.8127	9.35491	0	0	0	0	0	0
SmLINC121713-IBu	1.24401	0	5.6053	0	0	1.85471	0	0	0	0	0	0	0	0	0	7.2735	0	11.3034	0	0	0	3.21413	5.75759	0
SmLINC121714-IBu	1.95007	4.86063	0	0	0	2.25821	4.77593	3.99097	2.67261	0	0	0	0	4.93235	0	3.96818	0	3.90243	0	0	0	0	0	0
SmLINC121715-IBu	0	0	0	0	0	0.0932227	0	4.69019	1.3313	0	0	0	0	0	0	0	0	0	0	0	0	0	0	0
SmLINC121716-IBu	0	0	0	0	0	0	0	0	0	0	0	0	0	0	0	0	6.96566	0	0	0	0	0	0	0
SmLINC121717-IBu	0	0	0	0	0	0	0	0	0	0	1.27335	0	2.34521	0	2.28272	0	0	0	6.34572	0	0	0	0	2.98853
SmLNCA121719-IBu	0	0	0	0	0	0	0	0	0	0	0	0	0	0	0	0	0	0	0	0	0	0	0	0
SmLNCA121721-IBu	1.34487	0	0	0	0	0	0	0	0	0	0	0	0	0	0	0	0	0	0	0	0	0	0	0
SmLNCA121742-IBu	27.2505	13.5976	40.3955	28.3985	42.4498	16.7926	1.37652	4.95913	2.34229	1.59167	1.45162	3.26332	0	0	0	0	0	0	0	0	0	0.988344	0	0
SmLINC002093-IBu	0	0	0	0	0	0	0	0	0	0	0	0	0	0	0	1.52726	0	0	4.06126	3.03819	0	0.803532	0	0.90403
SmLINC121745-IBu	0	0	0	0	0	0	0	0	0	0	0	0	0	0	0	0	0	2.66893	0	0	0	0	0	0
SmLINC121746-IBu	1.34487	6.68337	21.1756	0	0	1.31903	5.86517	5.37866	9.0088	1.29404	2.54671	4.45605	2.34521	0	0	0	1.89692	0	5.45732	0	0	0	4.31819	1.33737
SmLINC121747-IBu	0	0	0	1.08474	0	0.417415	0	2.15146	2.00196	0	0	0	0	0	0	0.895751	1.23177	1.09159	0	0	3.81422	2.4106	1.84963	1.92013
SmLINC121748-IBu	0.672437	0	0.622811	0	0	0	2.39395	0	0	1.29404	0	4.77093	0	2.46618	0	0.447875	0.615885	1.63738	3.17286	12.1528	3.81422	0	1.02917	1.0684
SmLINC121749-IBu	0	0	0	0.54237	0	0	0	0	0	0	0	0	0	0	0	0	0	1.09159	0	3.03819	0	0	0	0
SmLINC121754-IBu	6.72437	0.607579	1.86843	3.79659	1.62768	1.25225	1.19697	3.2272	4.00391	5.17616	2.54671	1.90837	0	0	2.28272	0	0	0	0	3.03819	3.81422	0	0	0.747132
SmLNCS121755-IBu	8.06924	1.21516	17.4387	5.96607	0	6.81778	0	1.07573	0	1.29404	0	0	0	0	0	0	0	0	0	0	0	0	0	0
SmLNCA121761-IBu	66.2283	117.779	124.132	12.3498	0	24.3436	41.2118	62.0267	82.2303	108.091	80.3867	43.3296	7.66883	5.59822	29.2644	11.591	7.49532	10.2227	10.2166	19.809	58.3194	9.51382	7.8735	11.2668
SmLINC121765-IBu	1.34487	0	0	1.08474	0	0	0	0	0	0	0	0	0	0	0	0	0	0	0	0	0	0	0	0.747132
SmLNCS100174-IBu	25.7207	229.823	100.434	9.80605	0	15.4332	152.901	99.4837	18.0476	24.8844	15.3821	109.455	2.43902	4.93235	6.93946	1.03459	3.95398	0	12.6597	6.13714	11.4427	14.6082	4.42615	4.40808
SmLINC121769-IBu	0	0	0	0	0	0	0	0	0	0	0	1.90837	0	0	0	0	0	0	0	0	0	0	0	0
SmLNCA121770-IBu	1.00866	0.607579	0	0	0	0	0	0	0	0	0	0	0	0	0	0	0	0	42.199	28.3159	39.973	0.803532	0	0
SmLNCA121771-IBu	0	0	0	0	0	0	0	0	0	0	0	0	0	0	0	0	0	0	22.1466	32.4479	13.4261	0	0	0
SmLNCA121772-IBu	0	0	0	0	0	0	0	0	0	0	0	0	0	0	0	0	0	0	3.17286	9.11457	7.62844	0	0	0.747132
SmLNCA121773-IBu	0	0	0	0	0	0	0	0	0	0	0	0	0	0	0	0	0	0	5.45732	0	0	0	0	0
SmLNCA121774-IBu	0	0	0	0	0	0	0	0	0	0	0	0	0	0	0	0	0	0	0	0	0	0	0	0
SmLNCA121775-IBu	0.87753	0	0	0	0	0	0	0	0	0	0	0	0	0	0	1.40633	1.75527	1.51731	0	0	0	0	0	0
SmLNCA121776-IBu	2.61578	1.21516	0.622811	0	0	0	0	0	0	1.29404	0	0	0	0	2.28272	2.62455	3.78769	0.120075	0	9.11457	0	0	0	0
SmLNCA121781-IBu	8.06924	0	0	0	0	0	0	0	0	1.29404	0	3.81675	39.8685	17.2632	18.2617	9.85326	11.0859	14.7364	6.34572	3.03819	0	0.803532	2.87879	4.48279
SmLNCA121790-IBu	13.1125	3.64547	1.86843	0	0	0.973968	3.59092	3.2272	0	0	1.27335	0	2.34521	7.39853	4.56543	3.583	5.54296	5.45794	0	0	11.4427	1.60706	0.719699	0.747132
SmLNCA102058-IBu	0.336218	0	0	0	21.5504	0.848744	0	0	0	0	0	0	0	0.147971	0	0	0	0	1.42779	0	0	0	0	0
SmLINC121802-IBu	0	0	0	0	0	0	16.9013	5.2926	0	0	0	6.83198	0	0	0	0	0	0	0	0	0	0	0	0
SmLINC121803-IBu	0.55476	0	0	0	0	0.493941	0	7.21816	0	0	0	0	0	0	0	1.31228	2.65446	2.85996	0	0	0	0	0	0
SmLINC121804-IBu	0	0	0	0	0	0.752738	0	4.49656	0	0	0	6.8606	0	0	3.24146	1.48247	0.80065	4.13712	0	0	0	0	0	0
SmLINC121805-IBu	0	0	0	0	0	0	0	0	0	0	0	0	0	0	0	0.635983	0	0	0	0	0	0.803532	0	0
SmLINC121806-IBu	0.790113	0	0	0	0	0.13079	2.40592	0	0	0	0	3.49232	11.726	0	3.60669	1.17791	1.97083	1.73562	0	0	0	0	0	0
SmLINC121808-IBu	0	0	0	1.08474	0	0.848744	7.03821	4.50732	0	0	0	0	0	2.46618	0	3.00524	3.81233	0	0	0	0	0	0	0.747132
SmLNCS121807-IBu	0	0	0	0.54237	0	0	0	2.15146	0	0	0	0	0	0	0	0	0	0	0	0	0	0	0	0
SmLINC121809-IBu	0	0.607579	0	0	0	0	0	0	0	0	0	0	7.03562	4.93235	0	4.03088	3.07942	4.91215	0	0	0	0	0	0
SmLINC121810-IBu	0.336218	0	0	0	0	0.139138	0	0	0	0	1.27335	0.954187	14.0712	2.46618	6.84815	10.3011	4.31119	6.54953	0	0	0	0	0	0.747132
SmLINC102068-IBu	0	0	6.01013	0	0	0	0	0	0	0	0	2.86256	0	0	0	0.282162	0	0	0	0	0	1.15709	0	0.993686
SmLINC102069-IBu	0	0	11.4099	0	0	0	0	1.69966	0	0	1.27335	0	0	0	0	0	0	0	8.24943	0	0	2.33024	0	0
SmLINC102070-IBu	0	0.607579	1.95563	0	0	0.119659	2.39395	0	0	0	0	0	0	0	0	1.17343	0	0.545794	0	1.88368	6.25532	0	0	0
SmLNCA102059-IBu	0	0	0	0	0	0	0	0	0	0	0	0	0	0	0	0	0	0	22.0831	0	0	7.62552	17.5678	0
SmLNCA102060-IBu	0	0	46.5614	0	0	3.98353	0	0	0	0	0	0	33.1613	0	0	15.7473	0	14.0324	0	0	0	10.9602	5.78638	25.7014
SmLNCA102061-IBu	0	0	0	0	0	1.55278	0	0	0	0	0	0	0	0	0	0	0	0	0	0	0	0	7.97426	0
SmLNCA102062-IBu	0	0	0	0	0	0	0	4.8408	0	0	0	0	0	17.1646	0	0	0	0	0	0	0	0	0	4.94602
SmLNCA102063-IBu	13.7581	28.9633	65.5945	0	0	0	0	0	0	0	17.394	8.36822	0	0	0	0	0	0	0	0	0	0	2.25985	0
SmLNCA102064-IBu	0	0	0	0	0	0	0	22.3752	0	0	0	0	0	0	0	0	19.271	0	0	0	0	7.67373	10.1046	0
SmLNCA102065-IBu	15.4257	0	0	0	0	0	0	0	0	0	0	0	0	0	0	0	0	0	0	0	0	0	0	0
SmLNCA102066-IBu	0	0	0	11.2813	14.9909	0	0	0	6.2461	0	0	0	0	0	0	0	8.19127	0	0	0	0	0	0	0
SmLNCA102067-IBu	0	0	21.6302	0	0	1.48461	0	27.4957	0	0	0	0	0	0	0	0	0	0	0	19.5052	0	0	0	16.295
SmLNCA102071-IBu	9.51498	0	0	9.99588	0	0	0	0	0	0	0	0	0	0	0	8.16925	0	4.24628	0	41.5928	0	0	0	0
SmLNCA102072-IBu	0	0	0	0	0	0	0	0	0	0	5.00427	0	0	0	0	0	0	0	0	0	0	0	0	0
SmLNCA102073-IBu	66.2619	9.18659	16.0312	24.7212	0	10.7331	32.1268	5.88426	50.8597	35.3532	0	9.59912	25.5393	0	49.6263	0	3.9355	12.6133	30.9036	5.31683	54.4289	0	0	5.82016
SmLNCA102074-IBu	10.7993	0	0	0	0	2.41405	0	0	0	0	12.3261	21.0684	0	0	0	0	0	0	0	0	0	6.63718	0	0
SmLINC121828-IBu	1.00866	0	0	1.62711	0	0.139138	7.18185	8.60586	0	0	0	2.86256	4.69042	7.39853	4.56543	16.1235	16.013	19.1028	9.51858	9.11457	15.2569	12.053	9.35608	11.9541
SmLINC121829-IBu	2.35353	0	0.622811	0	0	0	0	0	0	0	0	0	0	0	2.28272	2.23938	0	2.18318	0	0	0	0	4.31819	2.2414
SmLINC121830-IBu	0.336218	0	0	0	0	0.139138	0	0	0	0	0	0	0	0	0	1.34363	0.615885	0	0	0	0	0	0	0
SmLINC121836-IBu	0	0	0	0	0	0	0	0	0	0	0	0	0	0	0	1.34363	0	0.545794	0	0	0	0	0	0
SmLINC121837-IBu	0.672437	1.21516	1.86843	0	0	0.278277	0	2.15146	0	1.29404	0	0	0	0	0	0	0	0	0	0	0	0	0	1.49426
SmLINC121840-IBu	0	1.82274	8.09655	0	0	0.139138	2.39395	0	0	0	2.54671	0	0	0	2.28272	0	0	1.09159	0	0	0	0	0	0
SmLINC121843-IBu	2.01731	2.43031	1.86843	0	0	2.64363	3.59092	4.30293	4.00391	2.58808	0	2.86256	0	2.46618	6.84815	4.92663	2.46354	4.36635	0	9.11457	7.62844	10.4459	9.35608	8.21846
SmLINC121844-IBu	1.34487	0.607579	0	0	0	0.556553	0	0	0	0	0	0	4.69042	2.46618	2.28272	0.895751	0.615885	0.545794	0	0	0	0	0.719699	0
SmLNCA121845-IBu	25.2702	4.07078	8.38927	6.78505	16.7651	13.6703	8.92943	9.30509	14.374	28.7277	4.73687	2.42363	8.23168	3.25535	21.3434	1.0122	2.71605	4.3609	28.524	12.6996	4.84406	0.932097	0.827653	5.0282
SmLINC121860-IBu	0	0	2.50993	17.768	0	0	0	0	2.19214	4.7103	1.18422	0	0	0	0	2.62903	0	0	0	0	0	2.30614	1.48978	4.55751
SmLINC121861-IBu	19.7696	0	0	6.02031	0	2.25265	11.6466	8.90706	8.55836	5.1244	12.0459	12.6334	0	0	0	0	0	1.16254	0	6.34982	5.37805	0	0	2.68221
SmLINC121864-IBu	92.608	110.057	79.6015	156.062	119.878	218.092	41.7864	52.84	125.613	132.51	23.7608	20.3051	104.549	82.5923	27.8035	214.443	165.679	193.146	73.42	100.686	19.0711	167.215	190.008	133.52
SmLINC121865-IBu	0	0	16.4796	0	0	0.00278277	71.0524	52.2806	20.48	0	59.7839	72.0125	15.5487	48.1151	109.685	0	0	0	0	0	63.7356	0	0	0
SmLINC121867-IBu	4.03462	0	2.49125	0	1.62768	0.139138	0	1.07573	0	0	1.27335	0	0	0	0	0	0	0	0	0	0	0	0	0.747132
SmLINC121869-IBu	3.6984	0	0	0.54237	0	0	0	1.07573	0	0	0	0	0	0	0	0	0	0.545794	0	0	3.81422	0.803532	0	0
SmLNCA121871-IBu	2.59897	9.78809	0.149475	25.1606	49.9208	18.6431	60.2437	13.3929	20.9605	11.5428	5.15708	43.7208	98.9912	149.327	99.8917	50.2606	16.05	29.7076	199.89	237.89	134.756	131.988	86.3854	63.566
SmLINC121872-IBu	0	0	3.73687	2.16948	0	0	14.3637	7.53013	1.00098	0	5.09341	6.67931	0	0	2.28272	0.447875	0	1.09159	0	0	0	0	0	0
SmLINC121874-IBu	0.356391	6.03325	19.768	1.70304	0	0.562119	0	0	0	0	0	0	0	0	0	0	0	0	0	0	0	0	0	0
SmLINC121876-IBu	0	0	0	10.305	8.13838	3.06104	0	0	6.00587	2.58808	3.82006	1.90837	0	0	0	0	0	0	0	0	0	0	0	0
SmLINC121877-IBu	0	0.607579	0	0	0	0.278277	0	0	0	0	0	0	0	0	0	0	0	0	0	0	0	0	0	0
SmLINC121878-IBu	0	0	0	5.4237	0	1.66966	3.59092	4.30293	2.00196	0	0	11.4502	0	0	0	0	0	0	0	0	0	0	0	0
SmLINC121879-IBu	0	0	0	2.71185	0	1.60287	1.31667	0	0	0	0	0.314882	0	0	0	0.264246	0.566614	0.605831	0	0	0	0	0	0
SmLINC121880-IBu	0.336218	0	0	0.54237	0	0.278277	0	0	0	0	0	0	0	0	0	0	0	0.545794	0	0	0	0	0	0
SmLINC121881-IBu	0	0	0	0	0	0.556553	1.19697	0	1.00098	2.58808	1.27335	0	0	0	0	0	0	0	0	0	0	0	0	0
SmLINC121882-IBu	0	0.607579	0	9.8169	9.57074	0.969794	1.19697	1.07573	1.00098	0	0	5.72512	0	0	0	0	0	0	0	0	0	0	0	0
SmLINC121883-IBu	0	0	0	1.0305	11.5891	0.839004	0	0	0	0	0	0	0	0	0	0	0	0	0	0	0	0	0	0
SmLINC121885-IBu	0	3.64547	11.8334	0	0	0.695692	0	0	0	2.58808	0	0.954187	0	0	0	0	0	0	0	0	0	0	0	0
SmLINC121887-IBu	0	6.68337	8.09655	0	0	0	1.19697	1.07573	0	0	0	0	0	0	0	0.447875	0	0	0	0	0	0	0	0
SmLINC121900-IBu	2.35353	2.43031	7.47373	18.4406	17.9044	16.8357	1.19697	2.15146	5.00489	5.17616	1.27335	0.954187	0	0	2.28272	0.447875	0	0	0	0	0	0	0	0.747132
SmLNCA102079-IBu	7.6019	0	1.18334	0.743047	0	1.2759	0	0	3.30323	1.43638	1.43889	0	2.74389	0	0	0.537451	1.37342	1.27716	0	3.76735	0	0.932097	0	0
SmLINC121914-IBu	1.00866	1.82274	3.73687	0	0	0.417415	0	0	0	0	0	0	2.34521	0	0	0.447875	0	0	3.17286	3.03819	0	0	0	0
SmLNCA121922-IBu	9.86801	2.09615	3.52511	395.41	2031.02	435.23	6.97836	7.84209	16.4961	7.05251	22.5638	12.4999	13.9071	47.3259	31.8439	17.4447	20.5582	19.3266	3.17286	4.76996	14.6847	9.67453	13.4224	12.2231
SmLINC121924-IBu	10.759	49.8214	17.4387	73.22	48.8303	20.4533	0	0	11.0107	5.17616	8.91347	8.58768	2.34521	0	0	1.7915	1.23177	1.09159	6.34572	15.1909	11.4427	1.60706	2.1591	0
SmLNCA121931-IBu	19.8369	10.9364	11.8334	2.16948	0	3.89587	1.19697	4.30293	0	2.58808	1.27335	0.954187	0	2.46618	0	1.34363	1.84766	3.27476	25.3829	18.2291	0	3.21413	2.1591	3.73566
SmLNCA121932-IBu	0.672437	0	0	0	0	0.556553	0	0	0	0	0	0	0	0	0	0	0	0	0	3.03819	0	0.803532	1.4394	0.747132
SmLNCA121934-IBu	3.02596	1.82274	2.49125	0	0	0.278277	0	4.30293	0	0	0	0.954187	0	0	0	0	0	0.545794	0	0	0	0	0	0
SmLNCA121937-IBu	11.4314	2.43031	0	1.08474	0	0.695692	0	2.15146	1.00098	1.29404	0	0.954187	0	0	0	0	0	0	0	0	0	0	0	0
SmLINC121945-IBu	0	0.607579	2.49747	1.08474	6.75486	0.278277	16.8055	1.07573	1.00098	0	0	0.954187	0	0	0	0	0	0	0	0	0	0	0	0
SmLINC121949-IBu	1.34487	0	0	8.67792	0	6.67864	2.39395	2.15146	1.00098	0	0	0	0	2.46618	0	0	0	0	3.17286	3.03819	3.81422	1.60706	2.87879	0
SmLINC121950-IBu	0.672437	15.797	9.96498	0	0	3.6176	2.39395	0	1.00098	0	2.54671	0	11.726	0	13.6963	4.03088	5.54296	7.09532	3.17286	6.07638	0	0	2.1591	0
SmLINC121951-IBu	0	0	0	0	0	0	0	0	0	0	0	0	0	0	0	0	0	0	0	0	0	0	0	0
SmLINC121952-IBu	0	0	0	0	0	0	0	0	0	0	0	0	2.34521	2.46618	0	1.34363	1.23177	1.63738	6.34572	3.03819	0	1.60706	1.4394	0
SmLNCA121966-IBu	2.76371	396.469	280.134	0	0	6.64664	0	2.20525	1.67163	0	2.53397	2.18509	0	0	6.5514	1.5183	0.985416	0	0	8.17273	0	0	1.11553	1.15058
SmLNCA121968-IBu	0	1.21516	0	2.16948	0	0.695692	0	0	0	1.29404	0	0	0	0	0	0.895751	0	0	0	0	0	1.60706	0	2.2414
SmLNCA121970-IBu	0	0	0	0	0	0	0	0	0	0	0	0	0	0	0	0	0	0	0	0	0	0	0	0
SmLNCA121971-IBu	0	0	0	0	0	0	0	0	0	0	0	0	0	0	0	0	0	0.545794	0	3.03819	0	0	0	0
SmLNCA121972-IBu	22.5266	0	2.49125	0	0	0	0	0	0	0	0	0	0	0	0	0	0	0	0	0	0	0	0	0
SmLNCA121978-IBu	15.3753	45.5562	27.2729	5.71116	2.78333	3.99327	0	2.28055	2.1521	1.39756	8.09852	2.0515	0	6.58469	5.84376	1.61683	1.46581	2.69076	11.8665	0	4.46264	1.83205	0.856441	0.889088
SmLNCA122009-IBu	194.2	196.892	187.012	92.5284	11.3937	102.096	67.0306	66.7492	53.0518	63.4079	37.8568	63.9305	4.69042	2.46618	4.56543	9.40538	4.92708	10.3701	25.3829	11.0894	15.2569	9.64239	9.35608	8.96559
SmLINC122013-IBu	9.36368	174.794	10.5878	0.54237	6.51071	1.56531	3.59092	3.2272	0	0	0	3.14882	0	2.46618	0	3.13513	1.23177	0.545794	11.5492	20.5989	4.00493	10.5022	18.8201	17.6024
SmLINC122014-IBu	2.74018	24.4915	0	0	0	0	0	0	0	0	0	0	0	0	0	0	0	0	3.74397	7.41318	0	0	0	4.54256
SmLINC002070-IBu	0	0	0	0	0	0	0	0	0	0	0	0	0	0	0	0	0	0.545794	0	0	0	2.20168	0	0
SmLINC122016-IBu	0	0	0	0	0	0	0	0	0	0	0	0.667931	0	0	0	0	0	0	0.571115	14.5225	3.62351	0	9.24813	1.76323
SmLINC122017-IBu	0	0	0	0	0	0	0	0	0	0	0	0	0	0	0	0	0	0	0	0	0	0	0	0
SmLINC122018-IBu	0	0	2.49125	0	36.4925	2.62554	0	2.15146	0	6.4702	0	0	0	0	2.28272	0	0	0	0	0	15.2569	13.3065	8.8307	0
SmLINC122019-IBu	0	0	0	0	12.7935	0	0	0	1.00098	0	0	0	0	0	0	0	0	1.63738	0	21.0243	0	0	4.09509	3.33221
SmLINC122020-IBu	0.336218	0	0	2.53287	4.42728	0.198968	0	0	0	0	0	0	0	0	0	0	0	0	0	0	0	0.514261	0	0
SmLINC122021-IBu	0	5.46821	0	2.89083	0	0.897442	0	0	0	0	6.36676	0	0	0	0	3.13513	0	0	34.9014	9.35762	0	0	5.06668	2.64485
SmLINC122022-IBu	15.8023	0	1.24562	1.62711	0	1.11311	14.3637	6.45439	0	0	0	2.86256	2.34521	0	0	0	0	0	3.17286	0	7.62844	0	0	0.747132
SmLINC102088-IBu	1.34487	0	0	0	0	0	0	0	0	1.29404	1.27335	0	0	0	0	0	0	0	0	0	0	0	0	0
SmLINC122038-IBu	2.68975	1.21516	0.622811	4.33896	0	0.973968	4.7879	7.53013	3.00293	2.58808	7.64011	2.86256	14.0712	7.39853	29.6753	2.68725	4.31119	3.82056	3.17286	21.2673	7.62844	0.803532	3.59849	7.47132
SmLNCA122051-IBu	0	0.607579	0.622811	0	0	0	0	0	0	0	0	0	0	0	0	0	0	0	0	0	0	0	0	0
SmLINC122052-IBu	0	0	0	0	0	0	0	0	0	0	0	0	0	0	0	0	0	0	0	0	0	0	0	0
SmLINC122053-IBu	0.672437	0	3.73687	1.08474	0	2.08708	2.39395	0	0	0	0	0	0	0	0	0.447875	0	1.09159	0	0	0	0	0	0.747132
SmLINC122065-IBu	0	0	0	0	0	0.139138	21.5455	8.60586	4.00391	6.4702	0	12.4044	2.34521	0	0	0	0	0.649495	0	0	0	0.803532	0	0
SmLNCS122070-IBu	0.672437	0	0	8.67792	0	0.556553	0	0	0	0	1.27335	0.954187	0	0	0	0	0	0	0	0	0	0	0	0
SmLNCA122072-IBu	345.727	12.5587	23.2433	139.053	34.5556	219.681	61.6202	87.7905	36.6358	36.5696	35.0554	74.4647	44.9577	85.2311	65.6053	70.6165	63.9104	80.1499	38.455	61.5233	19.6432	39.0356	55.0713	44.5814
SmLNCA122073-IBu	5.37949	0	0.622811	1.08474	0	1.11311	0	0	0	0	0	0	0	0	0	0	0	0	0	0	0	0	0	0
SmLINC102090-IBu	39.4283	0	17.2145	0	4.88303	78.4768	0	0	2.00196	0	3.82006	1.90837	21.5994	0	0	0	0	0	0	0	0	0	0	0
SmLINC102091-IBu	17.7322	30.9865	34.4788	1.08474	0	353.268	0	0	0	3.88212	0	0.954187	76.8994	118.376	77.6124	47.9227	16.6289	40.9346	12.6914	0	7.62844	4.01766	11.5152	7.47132
SmLINC122086-IBu	0.336218	0	0	0	0	0	0	0	0	0	0	0	0	2.46618	2.28272	0	0.615885	2.72897	0	3.03819	0	0	0	0
SmLINC122087-IBu	0	0	0	0	0	0	0	0	0	0	0	0	0	0	2.28272	0.447875	1.23177	0	3.17286	0	0	0	0.719699	0
SmLINC122088-IBu	0	0	0	0	0	0	0	0	0	0	0	0	0	0	0	0	0	0	0	3.8585	11.8622	3.21413	0.719699	0
SmLINC122089-IBu	0	0	0	0	0	0	0	0	0	0	0	0	0	0	0	0	0	0	0	0	4.69149	0	0	0
SmLINC122090-IBu	0	0	0	0	0	0	0	0	0	0	0	0	0	0	0	0	0	0	0	0	0	0	0	0.747132
SmLINC122091-IBu	0	0	0	0	0	0	0	0	0	0	0	0	0	0	0	0.447875	0	0	5.52078	8.29425	5.07291	0	0	0
SmLINC122092-IBu	0	0	0	0	0	0	0	0	0	0	0	0	0	0	0	0	0	0	19.8621	0	8.84899	0	0	0
SmLINC122093-IBu	0	0	0	0	0	0	0	0	0	0	0	0	0	0	0	0	0	0	0	3.03819	0	0	0	0
SmLNCA122109-IBu	125.406	63.4373	46.8167	155.601	81.7419	102.491	67.3298	75.1076	31.1404	39.4553	60.9554	82.6039	78.072	54.7985	75.421	26.5187	36.4234	44.5914	65.0753	60.5511	77.8101	38.8026	29.4429	28.3761
SmLINC122112-IBu	16.1788	0	28.0701	1.62711	3.25535	1.02962	1.19697	4.30293	0	1.29404	1.27335	0.954187	0	2.46618	0	0	0.929986	1.09159	0	0	0	2.4106	0	0.747132
SmLNCS122111-IBu	9.37377	17.0122	25.4917	0	0	0.918313	0	0	0	0	0	0	0	0	0	0.895751	0.917668	0	0	0	0	0.803532	0	0
SmLNCA122117-IBu	0	0.607579	0	0.54237	0	0.556553	3.59092	0	6.00587	0	3.82006	4.77093	0	0	2.28272	0	0	0	0	0	0	0	0	0.747132
SmLINC102093-IBu	2.96208	3.58471	2.22966	1.62711	0	0	0	2.15146	11.4312	17.8448	12.7335	0.954187	0	0	0	0	0.714426	0	0	4.49652	0	0	0	0
SmLINC102094-IBu	2.41741	7.95928	1.5072	0	0	0.139138	7.18185	0	6.58643	10.6241	0	2.86256	0	2.46618	2.28272	0.895751	0.517343	0.545794	3.17286	1.57986	3.81422	4.01766	5.75759	6.72419
SmLINC102095-IBu	0	0	0	0	0	0	0	0	0	0	0	0	0	0	0	0	0	0	0	0	0	0	0	0
SmLNCS122124-IBu	0.672437	0	0	1.62711	0	2.22621	1.19697	3.2272	0	0	1.27335	0	0	0	0	0.447875	0	0	0	0	0	0	0.719699	0.747132
SmLNCA122126-IBu	0	0	0	0	0	0	2.39395	0	0	0	0	0	0	0	0	0.676292	0.782174	0	0	0	0	0	0	0
SmLNCA122127-IBu	0.581658	0	0	0	0	0.595512	0	0	0.560547	0	0	0	0	0	2.28272	0	0	0.545794	0	0	0	0	0	0
SmLNCA122128-IBu	1.09943	0	0	4.33896	0	1.07415	0	1.07573	1.44141	1.29404	0	0.954187	0	2.46618	0	1.56309	4.76079	1.63738	0	0	0	0.803532	0	0
SmLINC122129-IBu	0	0	0	1.08474	0	0.973968	0	0	0	0	2.54671	0	0	2.46618	0	0	1.23177	0	0	0	0	0.803532	1.4394	2.2414
SmLINC102096-IBu	0.396738	0	0	0	3.25535	0.580207	0	0	4.05396	4.89147	1.52802	0	16.7682	27.9171	20.5445	9.01125	5.54296	3.30205	0	3.03819	0	1.70349	0.719699	0.747132
SmLINC102097-IBu	2.62923	1.82274	0.622811	3.25422	14.6491	2.48084	2.39395	2.15146	8.95875	11.931	21.3923	6.67931	121.599	196.505	184.9	87.282	97.3098	80.2044	12.6914	15.1909	15.2569	16.7778	30.2273	31.3796
SmLNCA122134-IBu	1.07254	10.9364	1.45738	0	0	0.649776	0	0	0	0	0	0	0	0	0	0	0	0	0	0	0	0	0	0
SmLINC122141-IBu	2.43422	0.607579	0	0.54237	0	1.32599	0	0	1.00098	5.17616	1.27335	1.90837	0	0	2.28272	0.447875	0.615885	0.545794	0	0	0	0.803532	0	0
SmLINC122142-IBu	3.61771	0	0	0	0	0.621948	0	0	0	0	0	0	0	0	0	0	1.23177	0	0	0	0	0	0	0
SmLINC122144-IBu	0	0	0	0	0	0	0	0	0	0	0	0.954187	1.21951	0	2.28272	0	2.60519	0.753196	0	3.03819	0	0	3.5841	0
SmLINC122145-IBu	0	0.516442	0	0.43932	11.3937	0.681778	0	0	0	2.19987	0	0.725182	5.81612	0	4.56543	3.33667	1.36111	0.0982429	6.34572	0	0	3.63197	3.92955	9.44375
SmLNCA122147-IBu	76.2207	51.6746	16.1184	0	0	0	0	0	0	0	3.76912	0	0	0	0	5.92539	3.35657	4.31177	0	0	0	0	1.10834	1.42702
SmLINC122152-IBu	0	0	0	1.18779	0	0	0	0	1.00098	0	3.60359	0	0	2.46618	0	0	7.42757	1.85024	0	8.99304	15.2569	27.7701	40.4327	20.9496
SmLINC122153-IBu	0.813648	1.91387	0	0	0	1.54165	0	0	0	2.47161	2.76317	1.18319	0	0	0	0	1.28104	1.11888	0	6.19791	0	3.70428	5.69282	1.63622
SmLINC122155-IBu	4.22963	0	0	0	0	0.756913	0	0	0	0	0	0	0	0	0	0	0	0	0	0	0	0	0	0
SmLINC122156-IBu	0	0	0	0	0	0.375673	0	0	0	0.504675	0	0	0	0	0	2.48571	1.48428	0	0	0	0	2.64362	4.34698	2.75692
SmLINC122157-IBu	0	0	1.86843	0	0	3.60229	0	0	0	0	0	0	0	0	0	0	0	0	0	0	0	4.83726	3.18826	4.05693
SmLINC122158-IBu	0	0	0	0	0	0	0	0	0	0	0	0	0	0	0	0.447875	0	0	0	0	0	0	0	0
SmLINC122159-IBu	2.35353	0	0	0.54237	11.3937	0.417415	1.19697	1.07573	0	0	1.27335	0.954187	2.34521	0	0	0.895751	0.615885	3.27476	0	0	0	0	0	0
SmLNCA122176-IBu	48.1969	27.7299	24.9685	26.9721	76.924	33.2666	49.6864	50.4949	19.7893	31.7169	44.2745	61.8695	15.6191	11.591	7.6471	19.5408	18.1317	17.2307	43.8806	52.2569	65.6809	52.6796	46.4781	58.8143
SmLNCS122189-IBu	0.336218	0	0	0.54237	1.62768	0	0	0	0	0	0	0	0	0	0	0.895751	0	0	0	0	0	0	0	0
SmLNCS122190-IBu	5.37949	0	1.24562	1.08474	0	0.278277	0	0	0	0	0	0	0	0	0	0	0	0	3.17286	0	0	0	0	0
SmLNCA122191-IBu	10.0798	32.0558	33.7875	16.6725	0	11.8198	7.50503	11.8976	0	5.1244	4.73687	1.17365	0	0	4.56543	0	0.899192	0.758654	0	0	6.67488	3.47126	3.01554	1.15058
SmLINC006520-IBu	0.0470706	0	0	0	0	0.204533	0	0	0	0	2.54671	0	2.97842	0	5.18177	5.12369	5.74621	10.7139	0	0	0	0	4.69963	0.0971272
SmLINC006522-IBu	0.625366	0	0	0	0	4.24789	0	0	0	0	0	0	4.05721	0	3.9491	0.0582238	7.84021	0	0	0	0	0	1.31705	4.50521
SmLINC122196-IBu	0	0	0	2.14779	0	0	1.19697	2.15146	0	0	0	0	0	2.46618	0	10.8744	3.10406	2.70168	0	9.11457	0	2.41863	0	0
SmLINC122197-IBu	0	0	0	0.0216948	0	0	0	0	3.00293	1.29404	0	1.90837	0	0	0	0.407567	4.25577	2.96366	0	0	0	0	1.9	2.92876
SmLINC122199-IBu	0	0	0	0	0	0	0	0	0	0	0	0	0	0	0	4.13837	0	0	0	0	3.81422	1.59903	0	2.93623
SmLINC122205-IBu	20.3446	0	0	0	0	7.28111	26.8362	24.6665	18.438	14.545	24.7158	20.6486	0	4.93235	2.28272	0	0	0	0	0	0	0	0.719699	0
SmLINC122206-IBu	17.3119	0	0	0	0	6.35445	19.8458	16.2113	7.87769	0	0	9.88537	0	0	0	0	0	0	0	0	0	0	0	0
SmLINC122207-IBu	0	0	0	0	0	0	0	0	10.7305	52.745	0	0	0	0	0	0.895751	0	1.09159	0	0	0	0.803532	0	0
SmLINC122208-IBu	0	7.89852	12.4562	2.71185	0	0	0	0	0	0	30.0384	0	4.69042	0	0	0	0	0	6.34572	3.03819	0	0	0	0
SmLINC122209-IBu	16.4747	6.07579	3.11406	2.16948	0	21.0099	70.6215	67.7711	32.0313	24.5867	24.1937	104.96	0	0	2.28272	0	0	0	0	3.03819	0	0.803532	0	0.747132
SmLNCA102100-IBu	4.04471	0	0	0.564065	0	0.712388	0	0	1.01099	0	0	0	0	0	0	0.447875	0	0	0	0	0	0	0	0
SmLINC122212-IBu	0	0	0	0	0	0	0	0	0	0	0	0	0	2.46618	0	0	0	0	28.9682	14.4618	20.7493	0.803532	0.755683	0
SmLINC122213-IBu	0.0470706	0.0243031	0.056053	0	0.244151	0.0264363	0.167576	0	0	0	0.114602	0	0	0	0	0	0	0.0218318	0.412472	10.9982	0	0	0	0.186783
SmLINC122214-IBu	0.289148	0.583275	1.18957	0	9.52191	0.25184	1.0294	0	0	0	3.70546	0	0	0	0	0	0	0.523962	21.3533	10.9982	21.2071	1.60706	3.56251	2.05461
SmLNCS122216-IBu	45.0532	32.8092	26.1581	16.2711	4.88303	36.3151	13.1667	7.53013	7.00684	12.9404	3.82006	2.86256	2.34521	7.39853	0	8.06176	4.92708	3.27476	3.17286	9.11457	0	4.01766	6.47729	3.73566
SmLINC122228-IBu	11.4213	77.6182	49.2457	24.0595	34.1812	25.4234	40.6612	29.0663	12.1319	14.4803	18.5782	48.6635	11.726	7.39853	4.56543	2.23938	0.615885	0	0	12.1528	19.0711	1.60706	0	3.73566
SmLINC122229-IBu	19.8604	2.99536	10.6563	4.9193	0	6.2821	10.9523	14.275	8.99879	0	8.16219	0	0	0	0	0	0	4.36635	9.51858	0	0	0	0	0
SmLNCA122275-IBu	38.2784	30.3364	31.6575	4.05151	0	7.76253	5.38638	8.3692	15.5452	10.3782	8.41686	0	4.10412	0	3.53821	2.68277	0	0	0	0	0	2.35435	0	1.44197
SmLNCA122276-IBu	91.1958	46.8261	30.6236	26.8636	22.7875	42.1881	109.523	63.7049	15.4851	25.8679	42.5172	80.1517	19.348	17.2632	17.0062	17.0237	15.3971	22.3885	25.3829	33.4201	19.0711	18.5455	23.7501	16.4892
SmLNCA122277-IBu	5.37949	54.6821	49.8249	17.3559	13.0214	7.37433	5.98487	3.2272	0	1.29404	5.09341	1.90837	4.69042	2.46618	4.56543	0	0	0	0	6.07638	0	0	0	0
SmLINC122287-IBu	0	0	0	3.25422	6.51071	0.417415	0	1.07573	2.00196	1.29404	0	0	0	0	0	0.447875	0	0	0	0	0	0	0	0
SmLNCA122288-IBu	30.4849	487.278	369.221	34.1693	86.2669	70.4346	55.0608	40.8778	16.0156	16.2402	45.8407	48.6635	14.0712	4.93235	13.6963	2.23938	3.69531	3.82056	6.34572	30.3819	15.2569	10.4459	6.47729	3.73566
SmLNCA122289-IBu	0	0	10.6937	0	0	54.7899	0	0	0	4.46444	0	0	0	0	0	0	0	0	0	0	0	0	0	0
SmLNCA122290-IBu	3.56391	3.48143	0	0	0	7.76392	0	0	0	0	0	0	0	0	0	0	0	0	0	0	0	0	0	0
SmLNCA122291-IBu	5.2282	3.29308	0.610355	4.301	0	0	0	0	10.4502	3.66213	0	1.94654	18.7617	0	0	3.28741	0	7.92493	3.17286	0	0	0	0	0
SmLNCA122292-IBu	6.05865	0	4.27871	0	0	0.278277	3.59092	4.62565	1.56153	5.39614	6.36676	0	0	12.3309	4.56543	11.2282	17.3187	8.47618	0	0	3.81422	2.4106	2.87879	2.98853
SmLNCA122293-IBu	0	0	0	0	0	0	0	0	0	0	0	0	0	0	0	0	10.3961	0	0	0	0	0	0	0
SmLNCA122294-IBu	0	0	5.72986	0	0	0	0	2.90448	0	0	0	0	0	0	0	5.19536	0	0	0	0	0	0	0	0
SmLNCA122297-IBu	9.41411	0.607579	1.24562	5.4237	16.2768	4.17415	3.59092	3.2272	1.00098	3.88212	7.64011	1.90837	4.69042	7.39853	4.56543	10.3011	11.7018	9.82429	0	3.03819	3.81422	0.803532	2.1591	0.747132
SmLNCA122298-IBu	2.88139	15.3414	13.8202	3.17829	0	0.265754	0	0	1.26123	3.2351	0	0	0	0	0	0	0	0	0	0	0	0	0	0
SmLINC102106-IBu	5.71571	31.5941	198.054	63.4573	27.6705	19.8968	35.9092	40.8778	65.0635	78.9364	78.9479	32.4423	0	0	0	0.447875	0	0.545794	0	0	0	0	0	0
SmLNCA122314-IBu	402.789	42.5366	26.9054	930.615	762.322	1411.52	251.257	268.245	443.994	469.568	510.232	290.273	731.189	1209.51	899.003	469.27	619.131	500.002	117.205	102.63	134.566	104.178	105.443	175.09
SmLNCA122319-IBu	3.36218	0	0	2.71185	0	0.556553	0	1.07573	0	0	0	0	0	0	0	0	0	0	0	0	0	0	0	0
SmLNCA122322-IBu	21.7331	0	0	1.62711	0	0.556553	3.59092	2.23752	1.00098	0	1.27335	3.81675	12.3592	0	0	64.1358	38.5913	52.9311	0	0	7.62844	14.9698	14.4444	22.7427
SmLNCA122323-IBu	0	0	0	0	0	0	0	0	0	0	0	0	0	0	0	42.6825	51.0322	32.6658	0	0	0	7.5291	6.39092	10.2507
SmLNCA122324-IBu	0	0	0	0	0	0	0	0	0	0	0	0	0	0	0	0	0.0923827	0	0	0	0	0	0	0
SmLNCA122325-IBu	9.53515	0	0	0	0	0.417415	0	2.06541	1.00098	0	0	0	8.74763	2.46618	11.4136	11.4208	26.6863	31.2085	0	0	0	0	8.66517	0.627591
SmLINC122328-IBu	0.336218	3.64547	0	0	17.9044	1.01154	0	0	0	0	0	0.954187	0	2.46618	0	0	0	0	0	0	0	0	0	0.747132
SmLINC122329-IBu	0	0	0	4.88133	0	1.77123	0	0	0	0	0	0	0	0	0	0	0	0	0	0	0	0	0	0
SmLINC122331-IBu	14.5852	1.23946	3.73687	2.16948	8.13838	0	4.04577	9.73538	0.45044	0	0	9.54187	0	0	0	0	0	0	0	0	0	0	0.719699	0
SmLINC122332-IBu	0.880892	1.79843	0	0	0	0	0	2.09768	2.55249	0	6.04842	0	0	0	0	0	0	0	0	0	0	0	0	0
SmLINC122333-IBu	0	0	0	0	0	0.695692	7.92397	0	0	2.58808	4.1384	0	0	0	0	0	0	0	0	0	0	0	0	0
SmLNCA122334-IBu	0	0	0.622811	0.54237	0	0.278277	0	0	0	0	0	0	0	0	0	0	0	0	0	0	0	0	0	0
SmLINC100012-IBu	2.34008	1.95033	1.42624	0.54237	3.25535	0	0	0	0	0	0	0	2.34521	0	6.84815	0	0	0	0	0	0	0.803532	0	0.747132
SmLINC100013-IBu	8.41891	2.9103	26.6003	0	0	0.695692	0	0	0	0	0	0	0	0	0	0	0	0	0	0	0	0	0	0
SmLINC122366-IBu	0.336218	0	0	0	0	0	1.19697	0	0	0	0	0	0	0	0	0	0	0.545794	0	0	0	0	0	0
SmLINC122367-IBu	0	0	0.622811	0.873216	0	0	0	5.45396	1.18115	2.12222	7.34724	1.32632	0	4.93235	0	2.01544	4.9394	4.64471	3.17286	0	0	0	1.25947	0
SmLINC122368-IBu	0	0	0	0	0	0	6.58336	0	0	0	0	9.26515	0	0	0	0	4.29888	0	0	0	0	0	0	0
SmLINC122369-IBu	1.00866	0	0	2.38101	4.88303	1.11311	6.58336	11.7577	6.82667	5.64201	7.93299	9.44645	0	0	4.56543	4.25482	0	2.45061	0	0	0	2.4106	3.05872	1.49426
SmLINC122370-IBu	0	1.82274	0	2.16948	3.25535	1.11311	0	0	0	0	0	0	0	0	0	0	0	0	0	0	0	0	0	0
SmLINC122381-IBu	0	0	0.622811	1.62711	0	0.139138	0	0	0	0	0	0	0	0	0	1.34363	0	1.09159	0	3.03819	0	0	0	0
SmLNCA122382-IBu	7.30939	0.880989	2.67186	4.24676	0	8.83529	6.34396	5.63684	6.22608	1.33286	1.31155	2.9866	5.69886	6.26409	5.38721	5.63427	7.64929	3.43304	0	0	0	15.9019	5.18903	10.8932
SmLINC122383-IBu	1.8223	8.00181	12.095	1.67592	13.0214	2.91634	0	3.2272	0	1.29404	0	0.954187	0	0	0	1.7915	0.615885	0.545794	0	3.03819	3.81422	1.60706	2.87879	0.747132
SmLNCA122386-IBu	289.689	476.688	648.484	269.71	169.506	148.616	201.535	229.368	296.45	354.606	342.863	267.525	416.861	395.402	378.178	307.144	268.501	298.375	352.663	477.816	351.785	329.199	328.226	294.901
SmLINC122388-IBu	0.672437	0	0	0	0	0	1.19697	0	0	0	0	0.954187	4.69042	2.46618	0	10.3011	12.3177	9.2785	6.34572	6.07638	0	6.42826	7.19699	12.7012
SmLNCA122394-IBu	1.5735	1.25161	0	0	0	0	0	0	0	0	0	0	0	0	0	0	0	0	0	0	0	0	0	0
SmLNCA122395-IBu	0	0	0	0	0	0	2.39395	0	0	0	0	0	0	2.46618	0	0	0	0	0	0	0	0	0	0
SmLNCA122396-IBu	0	0	1.24562	0.54237	0	0	0	0	1.00098	0	1.27335	0	0	0	0	0	0	0	0	0	0	0	0	0
SmLNCA102122-IBu	19.8369	0.607579	0.622811	6.50844	3.25535	4.86984	25.1365	25.8176	9.0088	6.4702	24.1937	20.9921	0	0	2.28272	1.34363	0.615885	0.545794	0	0	0	2.4106	0	0.747132
SmLNCS122409-IBu	102.779	276.315	188.22	20.6969	8.13838	48.4619	25.1365	41.8998	10.0098	29.7629	11.8422	26.7172	7.03562	14.7971	4.56543	10.749	9.23827	11.4617	6.34572	15.1909	7.62844	7.23179	3.59849	8.21846
SmLNCA122440-IBu	2.68975	5.46821	36.123	24.4067	29.2982	28.2451	9.57579	4.30293	12.0117	5.17616	8.91347	12.4044	7.03562	0	0	1.34363	1.84766	2.72897	0	0	3.81422	4.01766	3.59849	5.22993
SmLNCA122445-IBu	39.6738	0.607579	0.622811	1.08474	0	11.9659	0	1.07573	2.00196	1.29404	0	0	0	2.46618	0	0	0.615885	2.18318	0	0	0	0	0	0
SmLNCA122451-IBu	0	0	0	0	0	0	0	0	0	0	0	0	0	0	0	1.53173	0	1.15708	4.442	0	4.95848	0	1.30985	0
SmLNCA122457-IBu	1.00866	0	0	1.62711	13.0214	0.83483	0	1.07573	3.00293	2.58808	0	0	2.34521	2.46618	6.84815	8.95751	8.62239	6.00373	272.866	267.361	297.509	54.6402	35.2652	35.1152
SmLNCA122459-IBu	5.37949	14.5819	16.1931	1.62711	4.88303	2.78277	10.7728	3.2272	5.00489	1.29404	2.54671	1.90837	0	0	0	0.895751	2.46354	3.27476	9.51858	3.03819	7.62844	2.4106	2.87879	5.97706
SmLNCS122460-IBu	3.02596	0.607579	0	0.54237	0	0.278277	0	0	0	0	0	0	0	0	0	0.447875	0	0	0	0	0	0.803532	1.4394	0
SmLNCA122461-IBu	8.40546	0.607579	1.86843	0	3.25535	2.50449	0	0	0	1.29404	0	7.63349	0	2.46618	0	0	0	0.545794	3.17286	0	3.81422	0	0	0.747132
SmLNCA122462-IBu	2.68975	0	1.24562	1.08474	0	0.278277	0	0	1.00098	0	0	0	0	0	0	0	0	0	0	0	0	0	0	0.747132
SmLNCA122488-IBu	50.6109	1.92602	19.849	33.2473	14.7956	10.9349	14.4475	16.2113	17.0667	16.8743	7.65285	21.0207	14.1885	22.5409	29.9036	27.925	24.7278	25.2866	6.40918	3.06857	15.4094	1.6151	8.69396	9.80238
SmLNCA122489-IBu	31.7726	0	3.41301	1.59999	0	3.90561	0	0	0	0	0	0	0	0	0	0	0	0	0	0	0	0	0	0
SmLNCA122490-IBu	14.4574	0	0	11.9321	0	3.47846	0	2.15146	6.00587	0	0	0	0	0	0	0.447875	0	0	0	0	0	0	0.719699	0
SmLNCS122508-IBu	63.209	226.627	206.15	208.812	177.417	92.6661	38.3032	63.4682	20.0195	32.351	28.0138	54.3886	14.0712	7.39853	15.979	19.2586	13.5495	13.0991	9.51858	15.1909	11.4427	16.0706	10.7955	11.207
SmLINC122517-IBu	9.41411	1.82274	4.35968	1.62711	0	0.556553	9.57579	7.53013	10.0098	6.4702	7.64011	5.72512	21.1069	32.0603	13.6963	0	19.0924	6.00373	22.21	24.3055	11.4427	0	11.5152	3.73566
SmLINC122519-IBu	55.0322	595.457	360.402	56.5041	143.708	11.6779	898.485	968.805	502.881	492.925	880.141	874.302	238.578	155.64	99.5036	1.90347	10.4762	10.2937	823.135	1021.92	1196.48	13.1297	7.11782	26.4335
SmLINC122520-IBu	20.4454	146.973	89.0869	44.7293	158.731	6.3141	1151.24	955.702	654.689	685.608	986.848	924.578	157.551	268.443	314.764	0	0	0	980.318	842.733	1263.73	0	0	0
SmLINC122521-IBu	0.672437	0	0	0	0	0.139138	0	0	0	0	0	0	0	2.46618	0	0	0	0.545794	0	0	0	0	0.719699	0
SmLINC122525-IBu	0	6.3735	8.93111	10.2996	27.6868	2.52536	2.39395	0	18.2278	19.4106	29.2871	0	7.66883	14.7971	20.5445	1.34363	0	1.19529	22.21	15.1909	3.81422	0	3.59849	1.49426
SmLNCA122540-IBu	487.358	2114.15	2593.84	236.739	451.501	183.234	76.6662	95.794	114.081	138.436	100.9	119.102	210.905	105.454	330.903	25.6677	23.5206	13.754	126.47	163.971	165.385	31.0244	15.819	41.6825
SmLINC122550-IBu	0.672437	0	0.622811	0	1.62768	0	0	0	0	0	0	0	0	0	0	0	0	0	0	0	0	0	0	0
SmLNCA122551-IBu	0	0	0	0	0	0	0	0	0	0	0	0	0	0	0	0	1.26256	0	0	0	0	0	0	0
SmLNCA122552-IBu	0	0.607579	1.24562	0	6.51071	0	0	0	0	0	0	0.954187	0	4.93235	2.28272	3.13513	2.74685	4.36635	0	0	0	0	0	0
SmLNCA122553-IBu	15.1365	0	2.49125	3.28134	0	1.11311	0	0	0	0	0	0.954187	0	2.46618	2.28272	5.37898	5.49369	7.10078	0	0	0	0	0.719699	2.98853
SmLNCA122556-IBu	12.7057	3.03789	3.11406	0.54237	0	0.278277	0	0	0	0	0	0	4.69042	4.93235	6.84815	3.51582	1.23177	0.622205	0	0	3.81422	0	0	0
SmLNCA122557-IBu	2.42413	0.607579	0	0	0	0	0	0	0	0	0	0	0	4.93235	0	2.75443	0.615885	2.10677	0	0	0	0.803532	0.719699	0
SmLINC122563-IBu	3.02596	8.40889	2.703	0.634573	0	0.691518	0	0	0	0	1.27335	0.954187	2.43902	0	7.92103	4.66686	6.74394	4.27357	0	3.76735	0	2.38649	0	2.91382
SmLNCA122578-IBu	0	0	0	0	0	0	0	0	0	0	0	0	0	0	0	0	0	0	34.9014	27.3437	30.5138	1.60706	0	0
SmLNCA122579-IBu	0	0	0.622811	0	0	0	0	0	0	0	0	0	0	0	0	0	0	0	0	0	0	0	0.719699	0.747132
SmLNCA122591-IBu	0.672437	0	0	0	0	0	0	0	0	0	0	0	0	0	0	0	0	0	0	0	0	0	0	0
SmLNCA122594-IBu	69.5972	1.82274	26.1581	15.1864	4.88303	9.04399	1.19697	2.15146	7.00684	10.3523	3.82006	3.81675	0	7.39853	0	0.895751	2.46354	2.72897	3.17286	0	0	0	0	0.747132
SmLNCA122608-IBu	4.37084	2.43031	0.622811	1.62711	0	2.36535	0	1.07573	1.00098	0	0	0	0	0	0	0.447875	0	0.545794	3.17286	0	0	0	0	0
SmLNCS122611-IBu	0	0	1.24562	0	0	0	0	0	0	0	0	0	0	0	0	0	0	0	0	0	0	1.60706	0	0
SmLINC122627-IBu	0.336218	0	0	0	0	0	0	0	0	6.4702	0	0	0	0	0	0	0	1.09159	0	0	0	0	0.719699	0
SmLINC001960-IBu	0	0	0	0	0	0	0	0	0	7.64777	0	0	0	0	0	0	0	0	0	0	0	0	0.266288	1.21783
SmLINC001964-IBu	0	0	0	0	0	0	0	0	0	0	0	0	0	0	0	1.22718	0	0	0	0	0	0	2.05834	0
SmLINC122630-IBu	1.16668	1.82274	0.622811	0	0	0	5.98487	0	4.00391	0	0	0	0	0	0	0	0	0.545794	0	0	3.81422	4.0498	12.7603	6.2535
SmLNCA122634-IBu	0	0	0	0	0	0.278277	1.19697	0	4.00391	0	0	0	0	0	0	0	0	1.63738	0	0	0	1.60706	0	0
SmLINC122637-IBu	0	0	0	0	0	0.417415	0	0	1.00098	0	0	0.954187	2.34521	0	0	0.447875	0.615885	1.09159	0	3.03819	3.81422	0.803532	2.1591	0
SmLNCA122638-IBu	0	3.03789	3.11406	0	0	0.556553	1.19697	2.15146	3.00293	11.6464	1.27335	0	0	0	0	0	0	0	0	0	0	0	0	0.747132
SmLINC122641-IBu	0.178196	0	0	0	0	0	0	0	0	1.4105	0	0	0	2.46618	0	0.116448	0.615885	0	0	0	0	0.771391	1.46819	0
SmLNCA122643-IBu	250.651	466.839	600.01	77.841	66.7022	111.663	95.9973	136.661	44.0831	67.4583	47.1268	120.504	37.8048	27.1773	48.1197	45.4504	27.8749	51.7522	95.6934	79.479	49.6611	30.703	36.0353	39.2842
SmLNCA122644-IBu	169.898	117.287	185.255	115.98	49.0419	100.284	137.425	126.431	59.398	71.4569	64.8264	130.266	49.5777	33.2194	40.0617	53.3464	28.1644	45.159	64.6946	58.3028	79.0688	61.0845	77.9506	79.1662
SmLNCS122659-IBu	0	0.607579	2.49125	0	0	0.83483	5.98487	0	1.00098	3.88212	0	0	0	0	2.28272	0.447875	0.615885	0.545794	0	0	3.81422	1.60706	0	0
SmLNCS122660-IBu	1.00866	0.607579	0	0.54237	0	0	0	8.60586	0	0	0	0	0	0	0	0	0	0	0	0	0	0	0	0
SmLNCS122661-IBu	0	0	0	0	0	0	0	1.07573	0	0	0	0	0	0	0	0	0	0	0	3.03819	0	0	0	0
SmLINC122662-IBu	3.02596	14.8371	6.85092	5.4237	3.25535	6.36697	1.19697	0	0	1.29404	1.27335	0.954187	0	0	0	0.447875	0	0	0	0	0	0	0	0.747132
SmLINC122663-IBu	0	0	0.622811	0	0	0	4.7879	0	2.00196	3.88212	2.54671	0.954187	0	0	0	0	0	0	0	0	0	0	0	0.747132
SmLNCA122667-IBu	0	0	0	0	0	0	0	0	0	0	0	0	0	0	0	0	0	0	0	0	0	0	0	0
SmLINC122671-IBu	3.02596	1.21516	0.622811	1.14983	0	1.85471	0	0	0	0	0	0	0	0	0	0	0	0	0	0	0	0	0	0.747132
SmLINC002017-IBu	0.830459	0	0	1.11728	0	0	5.98487	0	0	0	0	0	16.7917	0	14.9975	103.374	79.948	81.4488	33.0929	0	28.5685	7.64963	34.5599	28.7721
SmLINC002025-IBu	1.92317	0	0	0	0	1.46374	0	0	0	0	0	0	15.0328	29.3228	22.9641	78.2707	40.9317	33.4299	0	0	0	6.42022	11.3424	4.29601
SmLINC122699-IBu	6.52264	0	6.19074	0	0	0.759695	0	0	0	0	0	0	0	0	0	21.5115	12.9828	39.3408	30.9036	19.7786	0	0	0	0
SmLINC122700-IBu	0	2.43031	1.69405	0	0	0	0	0	0.0500489	0	0	0	6.14445	0	0	21.3234	29.4208	24.6371	6.82165	0	0	3.17395	0	0
SmLINC122701-IBu	0	0	0	0	0	0	0	0	0	0	0	0	5.30017	0	10.5005	12.5674	19.1355	13.1154	0	0	0	3.10967	0	0
SmLINC122702-IBu	3.49667	0	0	4.21422	0	0	0	0	0	0	0	0	0	0	16.4356	15.7025	12.0837	0.00545794	0	0	0	0	9.65836	0
SmLINC122704-IBu	0	0	0	0	0	0	0	0	1.55151	0	0	0	0	0	0	0.613589	3.6214	9.55686	0	0	0	0	0	0
SmLINC122705-IBu	0	0	0	0	0	0	0	0	0	0	0	3.00569	0	23.6013	0	0	0	20.9312	0	33.8454	15.829	0	0	16.9973
SmLINC122706-IBu	0	0	0	0	0	0	0	1.07573	0	0	1.27335	2.19463	11.2805	21.4311	28.2829	57.5654	74.7438	93.2544	5.3304	20.1736	1.98339	0	24.441	6.79143
SmLINC122707-IBu	0	0	0	0	0	0	0	0	0	0	0	2.43318	0	0	0	4.00849	0	8.70542	0	10.5425	0	1.57492	0	0
SmLINC122708-IBu	0	0	0	0	0	0.40211	0	0	0	0	0	0	0.375233	0	6.20899	1.23614	0	0	3.17286	0	0	0	0.496592	0
SmLINC122709-IBu	0	0	0	0	0	0	0	0	1.41138	0	0	0	0	11.961	0	13.911	0	0	0	0	0	0	0	0
SmLINC122710-IBu	0	0	0	0	0	0	0	0	0	0	0	0	12.5938	0	0	0	0	0	0	0	0	3.81678	0	0
SmLINC122711-IBu	0	0	0	0	0	0.218447	0	0	0	0	0	0	5.06565	0	0	6.08215	0	2.59798	0	0	7.01816	0	3.70645	0
SmLINC122713-IBu	15.466	0	0	0	0	1.66966	1.19697	0	1.00098	0	0	0.954187	0	17.2632	2.28272	21.498	11.7018	15.2822	3.17286	3.03819	0	1.60706	5.03789	0.747132
SmLINC100179-IBu	1.05236	0	0	25.6053	0	0	8.71397	8.26163	23.9734	12.4875	15.1784	8.21555	0	0	0	0	5.81395	0	0	0	0	14.11	0	6.85867
SmLINC100180-IBu	0	10.5293	24.0405	0.0162711	0	0	10.8207	0.118331	17.0466	4.69736	20.7811	0	0	0	0	0	0	0	0	0	0	0	0	0
SmLINC100181-IBu	0.0168109	0.0486063	0	39.5225	15.6257	51.0206	44.4436	31.8955	15.6152	37.1519	76.6049	36.8984	0	0	0	8.35736	14.4179	8.67813	0	0	2.25039	11.4021	12.7962	9.46617
SmLINC100182-IBu	0	1.33667	1.21448	26.4568	43.2311	1.50687	8.22321	2.97978	1.37134	0	0	2.83393	6.02719	0	0	0.806176	0	0.960598	0	0	0	1.87223	0	0
SmLINC100183-IBu	0	29.9415	45.4901	86.5894	130.393	0	29.3618	5.18503	27.7171	24.3926	25.1996	0	0	10.2346	0	0	0	1.15163	10.5022	0	0	0	0	0.0448279
SmLINC100184-IBu	0	0	0	0	0	0	0	0	12.5322	4.1021	14.4144	0	0.187617	0	6.34595	0	1.87845	1.73562	0	0	0	6.08274	1.33864	1.04598
SmLINC100186-IBu	2.91838	0	0	4.10574	0	8.48326	0	0	0	0	0	0	0	0	0	0	1.65673	2.12314	0	0	0	5.86578	0	3.59371
SmLINC100187-IBu	0	0	0	0	0	0	0	0	0	0	0	0	0	0	0	0	1.55819	0	0	6.68401	0	0	0	0
SmLINC100188-IBu	11.1927	0	0	9.74639	105.75	58.0137	91.2453	80.7122	50.5093	58.6718	88.1415	84.9322	44.4886	50.8526	43.9195	19.0571	13.3277	16.0736	41.152	21.9053	74.1103	9.40133	23.7932	25.0364
SmLINC100189-IBu	0	1.31845	11.9081	0	4.10175	1.57505	5.61381	0	0	13.7298	4.20206	0	0	0	0	0	3.36889	0	0	0	5.1492	0	0	0
SmLNCA122718-IBu	193.702	147.35	166.023	110.112	15.1537	152.162	54.0194	83.2402	69.638	40.2446	31.9993	45.0853	47.3028	34.7978	25.3838	40.2685	26.6925	34.7398	71.0086	33.815	54.1238	31.6109	26.7656	25.5818
SmLNCA122731-IBu	6.05193	1.82274	6.22811	3.25422	0	0	2.39395	0	0	0	3.82006	4.77093	0	0	0	0	0	0	0	0	0	0	0	0
SmLNCA122732-IBu	5.04327	24.9107	13.079	0.54237	0	0.973968	1.19697	1.07573	1.00098	1.29404	0	0.954187	0	0	0	0	0	0	0	0	0	0	0	0
SmLNCS122749-IBu	1.68109	6.68337	6.22811	1.62711	0	0.973968	0	0	0	0	1.27335	0	0	0	0	0	0	0	0	0	0	0	0	0
SmLINC122750-IBu	4.48179	0.607579	2.97081	18.945	56.9687	2.55458	1.19697	0	0	0	0	0	0	0	0	0	2.46354	1.09159	0	0	0	0.803532	1.4394	0.717247
SmLINC122751-IBu	0.591744	0	0	0	0	0	0	0	0	0	0	0	0	0	0	0	0	0	0	0	0	0	0	0.0298853
SmLINC122752-IBu	3.36218	0	0	0.813555	0	0	0	0	0	0	0	0	0	0	0	0	0	0	0	0	0	0	0	0
SmLINC122753-IBu	0.642177	0	0.766058	7.35996	0	1.75871	0	0	1.00098	0	0	0.954187	0	0	0	0	0	0	0	0	0	0	0	0
SmLINC122756-IBu	6.38815	23.4221	12.3753	14.1016	17.3022	3.51464	0	1.07573	2.00196	0	0	0	2.34521	0	0	0	0.615885	0.545794	0	0	0	0	0	0
SmLINC122757-IBu	2.01731	0.929595	0	9.22029	6.98273	0.601078	0	0	0	0	0	0	0	0	0	0.447875	0	0	0	0	0	0	0	0
SmLINC122758-IBu	0	3.59687	1.32659	0	14.7793	0.893268	0	0	0	0	0	0	0	0	0	0	0	0	0	0	0	0	0	0
SmLINC122759-IBu	1.00866	1.82274	2.49125	4.301	27.6705	6.33914	11.9697	9.68159	1.00098	1.29404	3.82006	12.4044	7.03562	0	6.84815	0.895751	0.615885	0.545794	3.17286	0	3.81422	0	1.4394	1.49426
SmLINC122760-IBu	0.672437	0	0	1.66508	4.88303	4.05867	1.19697	0	0	0	3.82006	0	0	0	0	0	0	1.09159	0	0	0	0	0	0
SmLINC122761-IBu	0	0	0.622811	0	0	0.871006	0	0	0	0	0	0	0	0	2.28272	0.895751	0.615885	0	0	0	0	0	0	0
SmLINC122768-IBu	0.672437	0	0	0	0	0	0	0	0	0	0	0	0	0	0	0	0.615885	0	0	0	0	0	0	0
SmLNCA122774-IBu	4.03462	0	1.24562	2.16948	0	3.6176	0	0	0	0	0	0	0	0	0	0.447875	0	1.09159	0	0	0	0	0.719699	0
SmLNCS102156-IBu	8.06924	0	0	0	0	0	0	0	0	0	0	0	2.34521	2.46618	0	0	0	2.18318	0	0	0	0	0.719699	0
SmLNCA122787-IBu	0.0605193	0	0	0	0	16.6757	0	15.2324	0	8.4242	0.47114	0	11.7026	0	0	40.5506	28.768	22.3393	20.338	24.4878	0.915413	49.2003	27.6004	56.0424
SmLNCA102169-IBu	43.2747	0.674412	15.3959	190.79	241.564	61.4212	4.4288	6.79863	6.88673	0	0	1.90837	0	0	0	1.7915	0.615885	2.43424	0	0	3.81422	2.07311	2.25985	1.49426
SmLNCA102170-IBu	0.00336218	0.710867	8.78164	12.8921	94.6494	0.726302	5.87714	0	0	4.19269	1.27335	0	2.8377	4.34047	2.28272	0	0	0	0	3.03819	0	0	0	0
SmLNCA102171-IBu	41.7852	5.30416	55.5423	151.023	205.787	75.7386	1.66379	2.88296	1.12109	2.27751	2.54671	2.86256	4.19792	3.05806	2.28272	0	0	0.840523	0	0	0	1.14102	2.77804	0
SmLNCA122808-IBu	0	0	0	0	0	0.556553	0	0	0	0	0	0	0	0	0	0.895751	0	0	0	0	0	0	0	0
SmLINC122821-IBu	20.1731	11.544	5.6053	0	0	3.20018	2.39395	3.2272	2.00196	9.05828	2.54671	1.90837	0	0	0	0.447875	0.615885	0.545794	0	0	0	0.803532	0.719699	1.49426
SmLNCA122827-IBu	4.70706	0	4.35968	1.62711	1.62768	0.83483	1.19697	1.07573	3.00293	1.29404	0	0	4.69042	0	0	3.583	0.615885	2.72897	3.17286	0	0	1.60706	2.87879	1.49426
SmLINC122841-IBu	39.8755	8.23877	1.9494	9.36131	11.7844	2.76885	7.6726	3.54992	4.94483	0	0	4.01713	2.50937	4.93235	14.1757	2.43644	1.98315	6.11289	32.9025	34.2404	24.144	6.55682	9.24813	5.40177
SmLINC122851-IBu	199.377	61.973	30.5177	2.16948	1.62768	9.46141	16.7576	20.4389	5.00489	2.58808	15.2802	12.4044	7.03562	0	0	0.447875	0	1.63738	3.17286	3.03819	7.62844	5.62472	0.719699	1.49426
SmLNCA122852-IBu	0	0	0	0	0	0	8.9414	4.55035	0	0	0	29.637	0	0	0	6.28369	3.9663	4.84119	0	129.913	50.0807	7.07912	0	0
SmLNCA122853-IBu	0	0	0	1.62711	0	3.06104	1.19697	1.07573	0	1.29404	0	0	0	0	0	0.447875	0	0	47.5929	27.3437	19.0711	4.82119	2.87879	0
SmLNCA122860-IBu	0.749767	1.26984	0	0	0	0	0	0	0	0	0	0	7.97371	0	0	2.95598	0.905351	0.813233	0	0	0	0	0	0.806903
SmLNCA102188-IBu	1.6273	0	0.728689	17.9253	42.0592	37.0539	1.97501	0	5.96583	3.59743	3.15791	0	0	7.25056	0	108.278	94.6369	57.685	9.83586	13.2161	9.34484	207.062	182.3	89.2599
SmLINC122878-IBu	1.00866	2.43031	1.24562	33.0846	34.1812	16.5575	8.37882	12.9088	10.0098	1.29404	10.1868	7.63349	9.38083	7.39853	13.6963	12.0926	6.15885	12.5533	41.2472	57.7256	30.5138	27.3201	25.1895	21.6668
SmLINC002029-IBu	2.68975	0	0.622811	6.50844	4.88303	9.60055	4.7879	4.30293	1.00098	0	1.27335	5.72512	9.38083	14.7971	6.84815	9.85326	6.15885	9.2785	9.51858	15.1909	3.81422	3.21413	7.91669	4.48279
SmLINC122883-IBu	96.5081	506.581	134.465	48.6289	0	26.3584	19.1995	48.5586	30.8201	1.47521	0	32.8049	103.4	52.4556	17.8737	30.0838	35.6289	39.5755	48.2592	42.0789	98.1017	31.5306	28.4497	19.3433
SmLINC122884-IBu	30.9993	78.9609	92.7117	0	0	30.6536	29.6969	0	0	0	28.0392	0	46.8338	39.3355	108.589	24.987	27.3884	35.291	0	59.5485	0	0	0	0
SmLINC122885-IBu	0	0	32.5294	0	34.2463	0	11.3952	0	0.230225	0	0	0	9.82642	1.43038	12.8745	0	0	1.0643	10.6291	0	5.72133	0.771391	0	3.16037
SmLINC122886-IBu	0	37.7063	7.46128	0	12.289	0	7.99579	0	5.04493	4.06328	10.7089	0	7.95026	11.1718	0	0	0	0.196486	0	0	6.02647	0	0	0
SmLINC122887-IBu	0	0	0	0	23.9106	6.41845	0	17.5022	0	0	0	0	0	0	9.81568	0	0	0	22.9715	12.0008	38.6762	33.2019	22.03	0
SmLINC122889-IBu	0	0	0	0	0	0	0.227425	0	4.46436	0	0	39.8946	0	0	0	0	0	0	10.4387	0	28.3778	0	13.264	0
SmLINC122890-IBu	33.7361	98.2333	0.965357	63.441	22.2829	0	75.7685	93.3305	20.0996	38.1612	9.1936	57.1081	11.9371	0	0	17.073	0	0	93.8532	0	0	27.7138	16.8122	12.126
SmLINC122891-IBu	0	0	0	0	0	0	15.6804	5.59381	6.86671	6.06905	22.6147	9.80904	0	0	0	0	0	0	0	0	0	0	0	11.3415
SmLINC122892-IBu	6.80506	0	0	0	11.4914	21.4899	11.06	29.1523	0	2.96335	0	29.1599	0	8.80425	0	12.1329	6.49759	10.0699	0	0	0	1.14102	14.0917	0
SmLINC122894-IBu	46.2636	20.603	4.84547	0	4.26451	2.95669	0	7.08908	1.96192	0	5.97202	3.1679	0	0	8.33192	2.39613	1.58282	1.52822	0	3.03819	0	0	1.15871	0.747132
SmLINC122895-IBu	3.58745	0.838458	2.09265	2.05558	7.45476	1.13676	11.7184	12.3171	1.68164	2.87277	8.74793	1.29769	0	0	0	0.694207	1.58898	1.61009	5.07657	8.7196	0	4.96583	1.9	1.04598
SmLINC122896-IBu	17.8801	0	5.13197	30.8663	8.28487	5.3457	33.2519	26.818	0	0	5.66642	38.6064	0	15.1916	0	0	4.48364	0	0	8.78037	25.1357	3.83285	3.48334	0
SmLINC122897-IBu	0	0	0	0	9.50563	0	0	19.9764	0	0	0	6.35488	0	0	0	0	0	0	0	0	0	0	0	0
SmLINC122898-IBu	0	0	0	0	91.7684	0	0	15.4906	0	0	15.7004	33.1198	0	0	0	0	0	0	0	41.6536	0	0	0	0
SmLINC122899-IBu	211.512	398.189	76.1449	154.516	49.4651	77.0548	117.363	204.637	59.1878	46.8442	65.0428	82.8329	307.598	166.985	239.525	107.289	90.7568	125.145	158.929	60.7334	154.362	77.6132	76.7703	67.4063
SmLINC122901-IBu	0	40.8779	23.7602	0	0	1.09363	0	0	0	0	0	0	0	0	8.99391	0	0	0	0	0	0	0	0	0
SmLINC122902-IBu	0	0	5.22539	0	0	0	18.3855	1.463	0	0	0	0	0	0	0	0	0	0	0	0	0	0	0	0
SmLINC122903-IBu	0	0	0	0	0	0	0	0	0	0	0	28.5493	0	0	0	0	0	0	0	0	0	0	0	0
SmLINC122904-IBu	0	0	0	2.32677	0	4.45521	7.19381	4.80852	0	0	0	21.4501	0	0	0	1.55861	2.61751	3.37301	14.5	0	0	3.05342	0	0
SmLINC122905-IBu	0	4.20444	14.5925	31.4466	13.998	7.3479	82.5673	86.618	0	9.20062	43.3322	63.4248	0	0	0	0	0	7.80486	0	53.5936	47.5633	21.5989	1.58334	0
SmLINC122906-IBu	0	0	0	0	0	0	0	0	0	0	0	0	0	0	0	0	0	0	0	0	0	0	0	0
SmLINC122907-IBu	3.39244	0	4.30363	25.1009	13.9492	0	5.42229	32.2182	12.4021	5.71966	5.67915	17.2994	0	9.91403	5.88941	8.6216	10.4885	7.0462	0	11.2717	9.19227	10.462	8.26934	7.2173
SmLINC122908-IBu	62.967	5.26163	1.88089	22.3728	0	27.2489	8.23518	33.0788	16.6863	0	0	20.744	31.0975	24.5631	29.9492	29.3538	20.2626	23.5401	0	0	24.6399	38.2401	33.2501	33.621
SmLINC122909-IBu	50.6782	45.7811	25.5041	42.7442	0	18.4845	105.046	45.3206	24.8943	6.37962	42.8101	57.9191	74.6714	35.1184	32.232	56.0427	33.1469	51.1245	4.98139	0	0.87727	5.58455	18.2012	33.7405
SmLINC122910-IBu	0	0	0	0	0	0	0	1.23709	0	0	0	11.0781	0	0	0	0	0	0	0	0	0	0	0	0
SmLINC122911-IBu	23.041	43.5391	44.9358	7.14302	37.1273	6.90961	79.922	19.417	37.877	26.3725	49.8135	20.5627	0	0	10.3407	25.9633	27.9181	21.1986	0	35.7595	0	51.2573	42.7789	29.4295
SmLINC122912-IBu	0	0	0	0	40.8384	0	23.0058	0	0	0	0	0	0	0	22.325	0	0	0	64.885	0	0	0	5.10986	16.1754
SmLINC122913-IBu	0	0	70.8946	0	0	0	0	22.5581	0	0	6.29036	22.1371	0	0	0	0	0	0	22.3687	0	0	0	0	0
SmLNCS122921-IBu	9.60912	28.6656	15.9004	4.3932	6.59209	1.8088	9.63564	11.9406	18.7483	17.159	27.0333	9.54187	2.34521	0	2.28272	1.34811	2.50049	1.11888	9.51858	0	15.2569	1.63921	2.00796	2.28622
SmLINC122929-IBu	0	0.844534	0	0	0	0.285234	0	0	5.66553	0	0	0	0	0	0	0	0	0	0	0	0	0	0.417425	0
SmLNCA122926-IBu	0	0	6.57689	0	0	0	0	0	0	5.95258	6.21396	0	0	0	0	2.68725	2.46354	0	0	0	0	0	6.95229	0
SmLNCA122927-IBu	1.30453	0	0	0	0	0	0	0	1.17114	10.9476	3.27252	0	0	0	0	0	0	0	0	0	0	0	0	0
SmLNCA122928-IBu	1.68109	0	0	2.16948	0	2.43353	8.37882	8.60586	5.6355	24.1856	2.96691	8.58768	0	0	0	0	0	0.545794	0	6.07638	0	3.21413	0	1.49426
SmLNCA122930-IBu	0	0	0	0	0	0	0	4.92685	0	0	0	0	0	0	0	0	1.23177	0	0	0	0	0	0	0
SmLNCA122931-IBu	2.26275	1.21516	0	1.62711	35.8089	0.644211	10.7728	4.60414	6.00587	1.29404	1.27335	4.77093	0	0	0	0	0	0	0	0	0	0	0	0
SmLNCA122932-IBu	1.43565	0	0.622811	0	0	0.329758	0	1.22633	0	0	0	0	2.34521	2.46618	0	0.447875	0	0	0	0	0	0	0	0
SmLINC122935-IBu	26.5209	0	0	84.0782	182.511	90.291	18.0743	25.9574	92.5404	126.829	67.6405	30.6389	126.36	35.2417	61.7703	22.976	23.7116	1.2335	61.3314	136.323	0	7.9389	0	6.29085
SmLINC122936-IBu	71.9776	0	0	16.5694	0	7.59417	25.0168	84.8	9.56935	0	39.7923	0	0	0	48.9186	9.21728	0	25.4176	0	0	117.516	0	32.0338	36.1089
SmLINC122937-IBu	13.6	0	0	0.385083	0	39.0478	82.2202	55.9166	19.469	16.8484	0	78.8826	0	0	0	0	0	11.2925	0	0	0	0	0	5.25981
SmLINC122938-IBu	37.4076	243.469	134.446	0	58.694	0	161.843	89.3718	105.203	131.966	240.46	168.433	130.956	71.7411	72.773	4.32648	20.2503	23.6547	172.286	190.555	2.51738	2.57934	68.1843	34.0169
SmLINC122939-IBu	46.8453	148.614	65.4326	18.2236	0	23.7913	67.5692	50.0753	60.8494	63.9773	109.928	51.4498	25.7973	23.5767	30.3145	7.92739	6.824	0	28.2067	14.2187	52.6744	12.6556	15.8478	10.811
SmLINC122940-IBu	0.806924	18.8471	17.0463	0	15.9838	0	85.4759	73.2896	115.873	66.7854	110.03	110.848	0	64.8358	112.606	36.9587	0.338737	0	28.8413	0	62.6295	72.6634	17.316	8.65926
SmLINC122941-IBu	38.0431	239.258	102.172	0	0	17.7527	25.2202	218.965	108.506	173.505	337.884	119.197	61.7259	0.123309	0	0	17.873	14.8674	0	0	0	0	17.7262	25.8059
SmLINC122942-IBu	46.9159	0	0	27.227	0	93.0613	59.3101	15.9423	6.36622	32.4027	0	44.4651	0	0	29.9264	34.1595	0	14.2288	0	0	14.494	47.7539	15.711	0
SmLINC122944-IBu	54.6052	177.219	116.403	20.5233	98.6047	0	178.613	70.7079	0	30.2417	0	55.6863	0	30.5313	0	0	25.8487	0	100.167	92.847	101.496	11.6593	0	28.4284
SmLINC122945-IBu	12.9007	5.74162	13.1226	40.2059	0	7.15867	8.24715	15.0818	44.9139	31.8075	59.8476	15.0189	16.0881	5.77085	34.9712	3.99057	24.7155	8.86915	34.1717	39.5876	81.6243	10.4861	4.94433	4.74429
SmLINC122946-IBu	35.7904	134.53	79.751	30.7144	154.353	32.6071	57.8019	91.2329	53.8126	57.4554	68.3408	73.8636	25.3986	15.9808	31.1134	7.26902	6.6146	8.67813	38.6771	44.6006	99.78	6.39612	11.5584	16.0783
SmLINC122955-IBu	0	32.4508	175.832	23.8317	31.3002	6.69116	4.24926	3.21644	18.8584	14.1827	18.0307	3.95987	0	6.06679	30.8852	2.72308	6.07263	6.75147	0	3.00781	4.00493	0	3.56251	1.7184
SmLINC122956-IBu	4.41455	71.6578	61.9012	30.5843	22.6084	11.4302	22.0602	18.4058	8.33814	18.5824	42.6064	12.7288	9.73261	21.801	13.1256	4.76987	4.90244	3.50946	16.245	10.5729	0	6.44433	3.87198	3.33221
SmLNCA122959-IBu	211.397	91.6775	99.3135	68.8973	3.17397	65.7568	4.89562	2.46343	33.763	26.8901	32.7252	2.38547	46.5993	33.0221	68.8468	2.94702	1.2564	2.25959	85.4768	42.8081	75.2927	1.71956	0	3.07818
SmLNCA102193-IBu	151.564	27.8757	56.6447	21.6406	30.8445	18.3217	32.8689	10.3055	34.2535	20.2258	25.3397	36.1923	19.9108	10.5059	14.4496	22.864	13.0383	24.2933	13.6116	16.2543	32.3827	24.9657	20.6194	22.8772
SmLNCS122968-IBu	56.1485	3.03789	2.49125	5.4237	0	11.5485	0	2.15146	0	0	0	2.86256	0	0	0	7.16601	8.62239	6.54953	0	0	0	4.01766	0	2.2414
SmLNCS122977-IBu	0.672437	0	0	0	0	0.139138	0	0	0	0	0	0	0	0	0	0	0	0	0	0	3.81422	0	0.719699	0.747132
SmLNCS122978-IBu	4.70706	1.21516	2.49125	0	0	0.139138	0	0	0	0	0	0	0	0	0	0	0	0	0	0	0	0	0	0
SmLINC122979-IBu	0.336218	0	0	0	0	0	0	0	0	0	0	0	0	0	0	3.583	0.615885	2.18318	19.0372	18.2291	19.0711	91.6027	138.902	79.196
SmLINC122980-IBu	0.336218	0	0	0	0	0.417415	0	0	0	0	0	0	0	0	0	0.447875	0	0	0	0	3.81422	0	0.719699	0
SmLINC122981-IBu	2.87467	86.2458	207.708	0	0	48.4814	1.50819	2.7969	5.10499	6.52196	3.94739	3.12019	7.08253	6.14078	3.53821	0.14332	0.615885	0	5.17176	9.388	10.718	1.4785	0.726896	1.94254
SmLINC122982-IBu	8.60719	54.1839	50.7155	36.5015	133.762	53.5613	34.9756	33.821	12.4221	13.0957	17.6869	43.5491	8.4662	33.614	20.1336	0.00447875	3.91703	6.44037	15.4518	12.0312	16.897	2.18561	8.55722	12.761
SmLINC122983-IBu	5.65519	18.4096	58.3014	0	0	6.31966	0	0	0	0	0	0	0	0	0	0	0	0	0	0	0	0	0	0
SmLINC122984-IBu	0	0	0	0	0	0	21.7251	16.9966	1.09107	7.77718	15.5604	28.5111	0	0	0	0	0	0	0	0	0	0	0	0
SmLINC122986-IBu	3.76565	90.754	33.6941	152.119	113.335	34.9279	1.71167	5.41093	0	0	0	3.47324	0	0	0	0	0	0	0	0	0	0	0	0
SmLINC122987-IBu	4.67343	144.239	73.5291	489.695	772.56	58.5953	9.38428	22.9776	0	0	0	11.059	0.0938083	6.33807	0	1.84077	0	1.34265	4.06126	0	4.8822	4.68459	0	1.9276
SmLINC122989-IBu	5.5207	0	0	0	0	0	9.63564	9.67083	19.7093	35.9484	32.0503	5.97321	0	0	0	3.65914	0	0	0	0	0	0	0	0
SmLINC122990-IBu	0	0	0	0	0	0	7.40927	27.883	5.57545	2.40691	0	0	0	7.5465	0	2.58424	0	2.67985	0	0	0	0	0	0
SmLNCA123005-IBu	2.35353	0	2.49125	0	8.13838	1.25225	1.19697	1.07573	0	0	0	0	0	0	0	0	0	0	3.17286	0	0	0	0	0
SmLNCA123008-IBu	1.36841	0.759473	5.46828	30.7632	15.8047	0.570467	86.1462	56.8632	20.43	19.76	46.783	92.4893	0	9.61809	4.99915	0.546408	0.806809	0.649495	0	0	0	4.19444	4.72122	7.41903
SmLNCA123009-IBu	53.6638	23.1487	32.0623	45.2825	0	40.8816	242.375	242.879	21.1306	11.8016	44.2617	195.179	62.8047	40.9385	61.5192	41.2359	26.9142	51.1409	75.5775	60.2473	53.9712	33.7323	44.4486	44.0061
SmLNCA123010-IBu	8.51641	3.41459	3.57494	12.3281	0	19.1051	41.3555	26.2048	10.1699	15.192	22.6275	30.076	5.5816	27.2759	14.9746	25.8469	29.5563	30.6245	15.2932	38.2812	32.1539	17.2518	30.8895	31.8951
SmLNCA123011-IBu	0	0	0	11.3789	0	1.88254	0	0	3.31324	8.4889	2.21563	0	0	8.48365	13.8333	0	0	0	28.9047	19.9913	9.49741	4.28283	4.86516	0
SmLNCA123012-IBu	0	83.1289	0	0	11.8658	0	0	0	0	0	0	0	8.53656	0	0	0	0	0	0	0	0	0	0	0
SmLINC123029-IBu	2.35353	0	0.622811	10.8474	0	6.67864	0	4.30293	2.00196	3.88212	0	10.4961	4.69042	4.93235	0	5.37451	2.46354	1.09159	6.34572	0	0	0	2.87879	2.2414
SmLINC123030-IBu	14.1212	5.46821	2.49125	11.9321	21.1598	12.9399	2.39395	0	11.0107	14.2344	5.09341	0	4.69042	2.46618	0	12.9884	9.23827	6.54953	3.17286	6.07638	3.81422	8.03532	5.75759	5.97706
SmLINC123031-IBu	1.68109	0.607579	4.98249	1.08474	0	1.11311	0	0	0	0	0	0	0	0	0	0	0	0	0	0	0	0	0	0
SmLINC123040-IBu	0	0	0	0	0	0	0	0	0	0	0	0	0	0	0	0	0	0	0	0	0	0	0.719699	0
SmLNCA123042-IBu	0.870805	0	0	0	0	0	0	0	0	0	0	0	0	0	0	1.67505	3.15949	0	0	0	0	0	0	0
SmLINC123076-IBu	0	0	0	0	0	0.154444	0	0	0	0	0	0	2.34521	0.0246618	5.86658	0.447875	0	0.545794	0	0	0	0	0.719699	0
SmLNCA123073-IBu	215.099	153.244	48.025	13.9931	3.45067	23.9304	29.5054	50.5271	26.2957	17.9483	31.9739	39.8659	94.1601	40.1247	80.3288	56.7906	60.6462	64.8676	114.35	155.92	122.093	110.968	157.657	122.343
SmLNCA123074-IBu	6.47893	21.4536	11.5594	64.4336	73.2455	44.2683	0	0	6.00587	5.17616	8.91347	0.954187	0	3.18137	2.41968	0	0	0.545794	6.34572	6.07638	0	0	0	0
SmLNCS123077-IBu	1.68109	0	0	0	0	0	1.19697	0	0	0	0	0	0	0	0	0	0	0	3.17286	0	0	0.803532	3.59849	0.747132
SmLNCS123078-IBu	1.01202	0	0	0	0	0	0	0	0	0	0	0.954187	0	0	0	0.837527	0	0	0	3.03819	0	0	0.719699	1.49426
SmLINC123080-IBu	3.58073	0	0	0	0	0	0	0	2.00196	0	0	0	0	2.73746	5.98072	0.0985326	0	0	8.09079	5.37759	0	3.15788	0.539774	2.28622
SmLINC123081-IBu	0	0	0	0	0	0	0.45485	0	0	0	0	0	0	0	0	0	0	0	0	0	0	0	0	0
SmLINC123088-IBu	0	0	0.915533	0	0	0.457765	0	0	0	0	0	0	0	0	0	0	0	0	0	0	0	0	0	0
SmLINC123089-IBu	1.00866	0	0	0	0	0	0	0	0	0	0	0	0	0	0	0	0	3.25293	0	0	0	0	0	2.58508
SmLINC123090-IBu	1.64411	0	0	0	0	0	0	0	0	1.29404	0	0	9.38083	4.66107	0	0	1.84766	2.7508	0	0	3.81422	2.46684	1.12993	1.46438
SmLINC123091-IBu	7.15473	15.3171	8.38927	5.4237	4.52494	5.78259	3.47123	0	0	0	1.27335	0	0	0	3.15015	2.47675	0	0	0	0	0	0	1.92879	2.62991
SmLINC123092-IBu	2.47457	1.27591	2.67186	1.08474	6.8688	0.0820916	2.05879	1.29088	0	0	0	3.81675	0	0	0	2.35135	0	0	14.1192	3.73697	0	0	0	0
SmLINC123093-IBu	4.31368	0	0	0	0	1.59313	0	4.08778	0	0	0	0	0	0	4.56543	0.447875	0	0	0	0	0	0	0	0
SmLNCA123095-IBu	12.4401	1.82274	2.49125	0.54237	0	0.278277	0	0	0	0	0	0	0	0	0	0	0	0	6.34572	3.03819	0	1.60706	2.1591	0
SmLINC123097-IBu	0	0.607579	0	0	0	0.139138	0	0	0	0	1.27335	0	0	0	0	0	0	0	0	0	0	0	0	0
SmLNCA123096-IBu	4.61292	21.8728	9.96498	0.54237	0	0.404893	3.59092	0	0	0	0	0.954187	2.34521	0	2.28272	0.537451	0	0	0	0	0	0	0	0
SmLNCA123098-IBu	7.15136	0	0	0	0	0.0125224	0	0	0	0	0	0	0	0	0	0.416524	0	0	6.34572	3.03819	0	0	0	1.49426
SmLNCA123099-IBu	4.03462	0	0	0	0	0.278277	0	0	0	0	0	0	0	0	0	0	0	0.545794	0	0	0	0	0	0
SmLINC123116-IBu	6.38815	60.1503	29.8949	1.08474	3.25535	1.11311	20.3486	10.7573	7.00684	1.29404	17.8269	13.3586	7.03562	0	6.84815	2.23938	1.84766	2.18318	9.51858	21.2673	15.2569	0.803532	5.03789	1.49426
SmLINC100194-IBu	3.69168	5.61403	0	0	0	0	4.6682	5.00216	10.5603	8.87711	9.28274	11.9083	3.93995	32.7508	4.17737	0	0	0	4.60065	50.0694	15.2569	0	0	0
SmLNCA123118-IBu	1.39867	2.61259	0.766058	0	6.20145	1.95629	0	0	0	0	0	0	4.73732	4.93235	2.32837	1.81837	1.85997	6.09106	9.51858	3.12933	3.85236	1.60706	0	1.52415
SmLINC123121-IBu	51.7238	157.97	147.999	43.9103	272.766	178.549	402.638	446.171	286.7	384.886	595.547	378.516	491.11	372.911	404.041	423.95	405.345	381.21	324.71	344.986	289.347	343.285	290.809	304.337
SmLINC123122-IBu	50.4865	72.4173	29.023	67.1237	72.3014	98.4724	184.992	177.819	87.7857	115.48	147.811	206.553	131.332	163.606	208.914	91.389	82.6086	119.518	141.319	155.525	186.019	78.4328	97.2745	54.4136
SmLINC123123-IBu	0	0	32.2492	0	8.13838	0	9.42019	0	0	0	0	11.6602	0	0	0	0	0	0	0	0	0	0	0	0.739661
SmLINC123124-IBu	0	5.34669	0	3.94846	0	6.26401	80.4367	83.8426	77.9561	74.1873	118.715	76.9265	45.9426	82.4936	65.0118	46.2924	62.6478	86.0008	67.0108	22.0572	70.0672	35.492	52.3725	76.8351
SmLINC123125-IBu	0	0	0.622811	0	0	0.278277	0	1.07573	0	0	0	1.90837	0	0	0	0	0	0	3.17286	0	0	0	0.719699	0
SmLINC123137-IBu	0	0	0	0	0	0.363151	0	0	0	0	0	0	4.69042	7.39853	2.28272	0	0	1.09159	0	0	0	2.4106	0	0
SmLINC123138-IBu	0	0	0	4.7132	4.88303	1.1145	0	1.07573	0	0	0	0.954187	0	0	0	0	0.615885	0	0	0	3.81422	0	1.4394	0
SmLINC123139-IBu	0.672437	0	0	0.710505	4.88303	0.609426	4.7879	8.60586	0	0	0	10.4961	0	2.46618	0	1.34363	1.23177	0	0	6.07638	0	0	0	1.49426
SmLNCS123141-IBu	36.6478	85.061	138.887	64.5421	14.6491	66.2298	43.0911	35.4992	45.044	45.2914	31.8338	39.1217	44.559	9.86471	27.3926	8.06176	6.15885	11.4617	34.9014	27.3437	26.6995	16.8742	9.35608	13.4484
SmLNCA123143-IBu	2.65276	7.76485	2.1923	26.5816	148.916	23.0274	0	0	0	0	0	0	0	0	0	0	0	3.05645	0	0	0	1.93651	1.78485	4.2213
SmLNCA123146-IBu	603.202	226.426	6.11601	698.437	0	56.8784	0	353.432	275.179	340.281	0	255.274	136.796	180.697	204.646	227.315	135.593	116.855	323.378	361.119	211.804	222.892	209.303	115.955
SmLNCA123147-IBu	0	0	182.982	0	217.425	411.037	249.952	0	0	0	239.339	0	110.483	1.10978	22.325	0.00447875	46.2899	134.473	0	0	99.6655	0	0	44.4469
SmLNCA123158-IBu	34.6372	177.941	118.982	27.0155	10.0753	108.749	47.8191	62.855	35.0943	23.0598	43.6251	54.6558	58.4426	42.9855	75.0557	37.2408	28.2753	51.8286	27.7308	52.5911	46.8005	37.5892	59.2816	24.7899
SmLNCS123177-IBu	0.336218	0	0	0.54237	0	1.25225	0	0	0	0	0	0	0	0	0	0	0	0.545794	0	0	0	0	0	0
SmLNCA123184-IBu	1.57014	1.68907	0.865708	0	0	0.205925	0	0	0	0	0	0	0	0	0	0	0	0	0	0	0	0	0	0
SmLNCA123196-IBu	827.137	232.927	413.385	1057.16	355.078	957.689	75.8044	90.254	241.206	284.365	86.9063	56.7741	91.7446	173.57	102.996	288.499	220.955	248.991	166.067	125.811	60.5317	161.068	163.091	100.183
SmLINC123204-IBu	0	0	4.35968	0	0	0.556553	1.19697	0	1.00098	0	5.09341	0	2.34521	0	0	4.03088	8.0065	2.18318	15.8643	18.2291	19.0711	28.1236	23.7501	26.1496
SmLINC123205-IBu	0.336218	73.4441	81.4077	0	0	0.200359	0	0	0	0	0	0	0	0	0	0	0	0	0	0	0	0	0	0
SmLINC123206-IBu	0.336218	32.2017	42.3512	0	0	0.139138	0	0	0	1.29404	0	0	0	0	0	0	0	0	3.17286	3.03819	3.81422	0	0	0
SmLINC123207-IBu	0.672437	4.93354	15.7509	0	0	0.356194	0	0	0	0	0	0	0	0	0	0	0	0	0	0	0	0	0	0
SmLNCA102207-IBu	11.3642	0.650109	0	0	0	0.357586	0	1.22633	0	0	0	0	0	0	0	0	0	0	0	0	0	0	0	0.814374
SmLINC123208-IBu	0.336218	3.03789	3.11406	1.62711	0	3.20018	0	0	0	0	0	0	0	0	0	0	0	0.545794	0	0	0	0	0	0
SmLNCS123226-IBu	28.5786	13.9743	19.3072	1.62711	0	6.67864	1.19697	2.15146	0	1.29404	2.54671	0.954187	2.34521	0	0	0.447875	0	1.63738	0	0	0	0	0	0.747132
SmLNCA123233-IBu	0	0	0	0	0	0	4.20138	0	4.92481	0	3.29798	4.09346	0	0	0	0	0	0	0	0	0	0	0	0
SmLNCA123235-IBu	436.041	217.027	342.154	223.082	40.578	215.612	151.932	166.072	247.962	282.321	115.557	140.79	98.9443	83.8993	110.598	95.5005	56.3781	96.0052	149.6	135.108	165.69	86.5083	81.4411	72.4943
SmLNCA123236-IBu	4.04471	0	0	8.05962	0	4.32859	0	0	0	6.74195	0	5.60108	11.257	0	8.81129	9.70098	0	12.908	0	0	0	5.48009	4.39736	4.45291
SmLNCA123237-IBu	0	5.06721	11.5033	0	0	0	0	0	8.63844	0	0	0	0	4.11852	2.05445	2.05575	15.5572	11.5435	0	4.89148	0	7.87462	2.08713	14.3375
SmLNCA123238-IBu	231.117	107.882	124.114	294.605	94.4215	365.802	217.813	189.469	384.826	387.06	233.011	193.91	161.561	100.669	170.177	170.739	185.154	201.327	173.492	177.309	159.625	166.966	154.382	162.188
SmLINC123247-IBu	0.336218	0	0	0.54237	0	0.139138	0	0	0	0	0	0	0	0	0	0	0	0	0	0	3.81422	0	0	0
SmLNCA123258-IBu	11.9492	0.607579	0.685092	4.00269	0	3.25027	23.0178	10.2302	19.2989	3.80448	22.1181	15.4197	2.34521	0	2.28272	9.05156	6.9287	4.16987	0	0	0	4.34711	3.74243	4.42302
SmLNCA123259-IBu	36.4797	0	3.26976	3.03727	6.62464	8.76015	0	3.08735	76.2645	68.2218	43.434	12.9292	11.726	0	6.84815	16.1325	20.201	14.6928	0	3.03819	3.81422	5.26314	5.13145	5.42418
SmLNCA123260-IBu	0	0	0	2.57084	0	0	0	7.04605	28.3977	37.4754	34.1895	0	0	0	0	2.27073	7.27976	4.43185	6.18708	3.03819	3.81422	7.74605	0	2.32358
SmLNCA123261-IBu	10.3723	0.607579	0	0	0	1.10754	23.8677	3.00129	30.6299	25.9584	2.52124	0	0	19.6801	0	10.4713	11.4555	8.9674	0	0	0	1.28565	15.1497	5.30464
SmLNCA123262-IBu	22.5502	0	0	0.62915	0	0.836221	3.11213	0	11.1309	1.99282	3.29798	2.85302	0	0	0	6.8301	4.1757	7.29181	5.20349	0	0	3.02128	3.37539	1.03851
SmLNCA123264-IBu	14.0169	0	5.33749	2.82032	8.02445	2.93165	0	0	2.50244	4.55502	0	3.48278	0	4.14318	2.28272	5.72385	4.69304	4.38273	0	0	0	0.988344	0	1.14311
SmLINC123269-IBu	0	0	0	0	0	0	0	0	0	0	0	1.90837	0	0	0	0	0	0.545794	6.82165	3.43315	19.0711	12.6878	3.68486	3.51152
SmLNCA123270-IBu	14.7936	3.64547	1.24562	1.62711	0	1.94794	2.39395	2.15146	0	1.29404	0	0	0	2.46618	0	0.895751	0.615885	0.545794	5.86979	5.68141	0	2.57934	2.79243	6.2012
SmLINC123298-IBu	2.35353	1.21516	3.73687	0	0	1.11311	5.98487	2.15146	0	0	5.09341	9.54187	0	0	0	0	0	0	0	0	0	0	0	0
SmLINC123301-IBu	0	0	0.622811	0	0	0.128007	0	0	0	2.58808	0	0	0	0	0	0	0	0.545794	0	0	0	0	0	0
SmLINC123302-IBu	0	0	0	0	0	0.289408	0	0	0	0	0	0	0	0	0	0	0	0	0	0	0	0	0	0
SmLINC123315-IBu	1.00866	0	1.24562	0	0	0.278277	1.19697	0	1.00098	0	0	0	0	0	0	0	0	0	0	0	0	0	0	0
SmLINC123318-IBu	2.68975	1.21516	1.24562	7.59318	19.5321	2.92191	22.7425	9.68159	31.0303	18.1166	40.7473	7.63349	9.38083	9.86471	13.6963	4.47875	1.23177	3.82056	12.6914	9.11457	15.2569	3.21413	3.59849	7.47132
SmLNCS123332-IBu	10.4228	0	0	3.79659	26.0428	3.20018	1.19697	0	0	1.29404	0	0.954187	0	2.46618	2.28272	1.34363	0.615885	2.72897	0	3.03819	0	0	0	0.747132
SmLNCA102225-IBu	14.0842	5.07936	12.0514	4.6915	0	6.14713	1.29273	1.17255	0	1.42344	1.40069	3.19653	2.97842	0	2.92188	0.550887	0	0.704074	4.06126	0	0	0	0	0
SmLINC123333-IBu	0.336218	0	0	2.16948	0	0.556553	0	0	0	0	0	0	0	0	0	0	0	0	3.17286	9.11457	0	0	0	0
SmLINC123334-IBu	0	0	1.24562	5.96607	0	2.0676	1.19697	0	0	0	0	0	0	0	2.28272	0	0	0	0	0	0	0	0	0
SmLINC123335-IBu	0.336218	0	0	0	0	1.13259	0	1.07573	0	0	0	0.954187	0	0	0	0.447875	0	1.09159	0	6.07638	0	0	0	0
SmLNCA123336-IBu	1.69118	0	0	0	0	0	0	0	0	0	0	0	0	0	0	0	0	1.09159	0	0	0	0	0	0
SmLNCA123337-IBu	3.38908	0	0	0.748471	0	0.470288	0	0	0	0	0	0	0	0	0	0	0	0	0	0	0	0	0	0
SmLNCA123338-IBu	0	0	0	1.64881	0	0	0	0	0	0	0	0	0	0	0	2.6559	3.09174	0	0	0	0	0	0	0
SmLNCA123339-IBu	0.336218	0.607579	0	1.08474	0	1.11311	0	1.07573	1.00098	0	0	0	0	0	0	0	0	0	0	0	0	0	0	0
SmLNCS123355-IBu	0	0.607579	1.24562	2.16948	0	0	0	0	0	2.58808	0	0	0	0	0	0	0	0	0	0	0	0	0	0.747132
SmLNCS123356-IBu	0	0	0	0	0	0	0	0	0	0	0	0	0	0	0	0	0	0	0	0	0	0	0	0
SmLNCS123357-IBu	0	0	0	0	0	0	0	1.07573	0	0	0	0	0	0	0	0.447875	0	0	0	0	0	0	0	0
SmLNCS123358-IBu	4.37084	0	0	0	0	0.973968	3.59092	0	0	0	0	0	0	0	0	0	0	0	0	0	0	0	0	0
SmLINC102226-IBu	6.91601	147.016	211.407	42.5435	51.2881	35.9631	12.1134	2.21601	10.2	30.5782	21.3923	7.32815	10.4127	13.6873	19.6542	0	0	0	6.63127	9.75259	12.9683	1.60706	0	0
SmLNCA123362-IBu	10.1437	0	0.847023	0	0	0	0	1.09725	1.021	0	0	0.973271	2.41556	2.54016	0	3.18887	3.73226	5.53981	13.0722	9.47915	7.78101	8.98349	1.45379	5.30464
SmLINC123365-IBu	0.336218	0	0	0	0	2.64363	0	0	0	0	0	0	0	2.46618	0	0	0.615885	0	0	0	0	0	0	0
SmLINC123366-IBu	1.00866	0	0	2.16948	4.88303	2.64363	1.19697	1.07573	0	0	0	1.90837	2.34521	0	0	0	0	0	6.34572	0	0	0	0	0
SmLINC123367-IBu	1.68109	2.43031	4.98249	0	0	3.47846	3.59092	1.07573	1.00098	0	8.91347	0.954187	0	0	0	0	0	0	0	0	0	0	0.719699	0.747132
SmLNCS123369-IBu	3.02596	0.607579	1.24562	0.54237	0	1.94794	1.19697	0	0	0	0	0	0	0	0	0	0	0	0	0	0	0	0	0
SmLNCA123373-IBu	52.6518	6.95678	14.4804	92.1324	168.562	68.335	3.77047	6.62651	5.14503	0	0	5.93504	12.4765	13.2187	22.5532	13.8214	13.1368	14.6491	6.63127	6.56249	4.1575	5.05422	9.26252	10.8409
SmLNCA123376-IBu	3.6984	0	0.622811	7.97284	0	0.890485	0	0	2.00196	0	1.27335	0	0	0	0	0	0.615885	0	0	3.03819	0	0	0	0
SmLNCA123377-IBu	470.171	97.808	43.4971	236.929	140.827	147.27	9.58776	17.244	125.463	156.773	11.5366	18.2059	27.5797	69.5708	17.166	91.8772	84.1237	81.6617	15.9277	0	0	48.7262	35.4883	33.8077
SmLNCA123378-IBu	0	0	0	0	13.0214	0	0	0	0	0	0	0	0	0	0	0	0	0	0	0	0	0	0	0
SmLNCA123379-IBu	6.81851	0	0	0	0	1.91733	0	0	0	0	0	0	11.6322	0	0	0	0.732903	0	0	0	4.42449	0.980309	0	0
SmLNCA123381-IBu	0	0	0	0	9.16382	0	0	0	0	0	0	0	24.1557	0	16.2758	0	0	2.69622	0	3.09895	22.8853	0	0	0
SmLNCA123382-IBu	4.04134	0	0	2.33219	0	0.23097	0	0	0	0	0	0	0.820823	4.93235	0.89026	0	0	0.414803	0	0	0	0	0.719699	0.747132
SmLNCA123385-IBu	11.112	15.7241	10.7622	9.64334	7.68263	9.39045	1.22091	0	1.07105	0	1.36249	0	0	0	11.8245	1.49143	4.02789	0.622205	0	0	5.41619	1.84812	1.69129	1.73335
SmLNCA123402-IBu	0.672437	0	0.622811	0	0	0	0	0	0	0	1.27335	0	0	0	0	0.447875	0	0	0	0	3.81422	0	0	0
SmLNCA123405-IBu	253.424	153.894	172.27	156.002	41.9452	129.656	75.9241	77.4312	94.0919	91.3462	58.9562	76.7357	43.4567	34.3785	44.0793	44.4337	44.7871	55.1252	88.2055	80.5728	61.6378	49.811	51.7319	49.8263
SmLNCA123430-IBu	4.60283	0	1.01518	0	0	0.267146	0	0	0	0	0	0	0	0	0	0	0	0	0	0	0	0	0	0
SmLINC123454-IBu	7.73302	0	0	10.8474	13.0214	6.26122	7.18185	2.15146	1.00098	2.58808	1.27335	2.86256	7.03562	14.7971	20.5445	11.1969	6.15885	8.7327	3.17286	3.03819	0	1.60706	4.31819	2.2414
SmLINC123455-IBu	0	0	0	0.54237	3.25535	1.94794	0	0	0	0	0	0	0	0	0	0	0	0	0	0	0	0	0	0
SmLINC123459-IBu	0.682523	5.8206	8.74427	11.1566	8.7569	3.25445	5.98487	4.30293	0	0	0	4.79002	2.95496	0	0	0.895751	2.27877	1.09705	0	0	0	2.4106	3.74963	3.62359
SmLINC123463-IBu	0.336218	0.607579	0.622811	0	0	0.556553	0	0	0	9.05828	0	0	0	0	0	0	0	0	0	0	0	0	0	0
SmLINC123474-IBu	15.466	6.07579	4.98249	37.4235	39.0642	25.7406	10.7728	12.9088	5.00489	0	1.27335	11.4502	0	2.46618	2.28272	2.68725	2.46354	2.18318	3.17286	0	0	2.4106	0.719699	2.2414
SmLINC100196-IBu	0.672437	15.1895	9.34217	1.08474	0	1.66966	1.19697	1.07573	0	1.29404	0	0	0	0	0	0	0	0	0	0	0	0	0	0
SmLNCA102232-IBu	15.9233	53.0902	34.3231	7.63115	5.15974	4.74184	43.2347	33.0035	29.8892	18.5824	39.9069	34.2362	9.26357	16.0301	20.0194	5.4596	5.87554	1.42452	36.2023	5.80294	42.3378	9.81113	5.60645	3.59371
SmLNCA123475-IBu	15.5938	0.747322	0	8.14098	0	3.99744	0	3.33477	0	6.87135	2.63584	6.00183	0	0	0	2.0244	4.50828	9.30033	0	6.92707	4.57706	0	2.43258	2.40577
SmLNCA123476-IBu	7.575	2.95283	6.34022	0.737623	0	0.399327	0	3.28098	1.08106	2.73042	1.37522	0	0	0	0	0	0	0	0	3.70659	0	0	0	0
SmLNCA123477-IBu	0	0	2.08019	0	0	0	7.21775	0	15.9055	0	7.56371	0	9.5919	16.0301	11.7788	5.78207	2.47586	6.02011	5.61596	0	0	4.96583	2.6341	4.12417
SmLNCA123478-IBu	9.62593	6.07579	9.22383	6.99115	0	1.89367	0	3.2272	3.29322	3.88212	2.80138	5.72512	4.90149	0	0	0	0	0	1.04704	3.03819	3.81422	0	0.38144	0
SmLNCA123479-IBu	4.37084	1.21516	3.73687	3.25422	0	1.8088	0	0	1.00098	0	0	0	0	0	0	0	0	1.09159	0	0	0	0	0	0.747132
SmLNCA123480-IBu	33.5243	0	1.5072	5.91726	0	13.3712	3.65077	3.34553	3.12305	8.02304	5.29715	8.77852	5.11255	5.42559	0	3.84725	1.97083	4.06071	3.39496	0	0	2.50702	0.74129	3.88509
SmLNCA123481-IBu	6.72437	0	1.24562	2.16948	0	1.11311	0	0	0	0	0	0	0	2.46618	4.56543	0.895751	0.615885	0.545794	0	0	0	0	0	0
SmLINC123493-IBu	58.4852	488.499	546.162	106.907	139.297	67.7534	118.177	149.409	69.618	61.9586	136.032	111.611	47.4201	56.5988	50.0372	15.5234	21.9378	18.1094	49.6235	41.3194	32.5353	26.1228	23.7645	31.7457
SmLINC123495-IBu	132.648	354.109	191.483	2.16948	4.88303	79.8891	3.59092	3.79733	0	0	0	0	0	0	0	0	0	0.545794	3.17286	6.07638	7.62844	0.803532	1.4394	0
SmLINC123497-IBu	173.936	71.5971	210.535	0	0	35.0865	0	7.28271	0	0	0	14.3128	0	0	0	0	0	0	0	0	0	0	0	0
SmLINC123498-IBu	251.538	225.618	85.02	4.88133	1.62768	175.406	23.9395	24.4191	0	1.29404	1.27335	19.0837	0	0	0	0	0.615885	1.09159	0	6.07638	0	0.803532	1.4394	0.747132
SmLINC123502-IBu	13.3647	53.4851	54.7451	54.5787	197.274	36.0702	28.8112	9.86447	2.44238	4.01152	26.7277	16.8509	0	0	8.6515	9.42778	2.70989	2.64164	0	0	11.5571	4.97386	4.08069	0
SmLINC123504-IBu	2.35353	0	2.49125	0.54237	0	0.139138	0	0	0	0	0	0	2.34521	0	2.28272	1.34363	0.615885	0	0	0	0	1.60706	0	0
SmLNCA123528-IBu	66.4905	210.648	222.562	238.876	168.286	211.364	134.791	149.624	60.2288	89.5087	116.435	123.348	48.2409	19.1622	65.8107	29.8151	33.461	30.7664	33.8861	19.2621	79.0306	43.8407	37.374	37.0652
SmLNCA123535-IBu	6.41168	0	1.37641	24.6616	18.3602	12.464	13.2744	31.0779	17.1468	22.9045	52.1692	24.847	2.34521	4.93235	5.02198	8.10655	4.87781	5.07589	0	1.48871	0	3.21413	3.59849	2.98853
SmLNCA123536-IBu	1.06581	0	0.946673	0	0	0	12.0056	3.74355	2.39234	2.04458	11.995	6.66976	0	0	0	1.3078	0.954622	1.63192	5.83806	0	0	0	0	0
SmLINC123552-IBu	0.672437	0	0.622811	6.50844	4.88303	3.33932	0	0	0	0	0	0	0	0	4.56543	0	0	0	0	0	0	0	0	0
SmLINC123555-IBu	1272.32	11312.9	6524.74	258.456	751.14	970.756	20034.6	13452.7	5717.99	6394.55	4872.51	15786.1	2110.24	1337.41	2622.02	1386.68	1468.44	1613.95	5621.8	4876.93	6775.43	3427.89	2154.51	2587.19
SmLNCA123558-IBu	7.31275	0	2.55353	17.3775	47.3328	15.731	0	1.08649	5.125	2.65278	2.61037	1.92746	0	0	0	0.456833	0	0	0	0	0	0	0	0
SmLNCA123559-IBu	0	0.607579	0	1.08474	21.1598	1.53052	0	0	1.00098	2.58808	0	0	0	0	0	0	0	0	0	0	0	0	0	0
SmLINC123561-IBu	0.15466	457.561	465.788	2.39185	16.0489	65.2447	16.6978	0	37.917	27.0454	101.537	7.25182	0	0	0	0.600153	7.27976	1.16254	26.6837	11.3932	0	3.25431	0	3.30233
SmLINC123562-IBu	6.23349	88.4452	9.31103	5.40743	0	6.53533	36.3401	8.28314	13.333	23.6033	34.8517	22.452	16.8386	0	16.0475	1.85868	3.47359	0	0	12.2135	0	4.91762	1.71288	0
SmLINC123563-IBu	48.4827	191.369	71.9845	3.58507	0	79.1377	5.3026	0	5.91578	4.91735	7.64011	6.5171	10.9521	12.0103	31.4558	10.6236	5.86322	8.94011	18.0853	0	33.8321	20.5061	8.111	13.8967
SmLINC123564-IBu	3.08985	0	0	0	0	0	4.12956	30.2066	0	9.43355	10.3778	2.81485	0	10.8758	12.3267	0	0	0	2.85557	0	0	0	0	0
SmLINC123565-IBu	10.4934	93.8466	23.3056	0	0	24.9698	18.7446	10.639	2.02197	0	6.12483	3.74041	0	0	4.99915	0	0.658997	0	0	0	0	0	0	0
SmLINC123567-IBu	9.07789	78.8212	12.176	0	0	31.0515	0	2.39888	0	1.29404	0	2.86256	7.03562	7.39853	3.62952	0	0.615885	0	6.34572	3.03819	0	0.803532	0	0.747132
SmLINC123568-IBu	0	0	0	0	1.62768	0	21.9166	14.8774	3.02295	4.61972	7.23264	1.18319	0	0	0	0	0	0	0	0	0	0	0	0
SmLNCA123617-IBu	40.4571	3.56649	5.91048	49.0248	22.1527	24.4021	6.37987	4.57186	15.5652	23.3833	3.98559	2.92935	18.8789	21.5051	15.4083	5.62979	12.33	11.1069	17.1652	3.12933	16.1723	6.66128	10.9538	1.56151
SmLNCA123618-IBu	6.05193	1.21516	1.86843	5.96607	11.3937	2.08708	0	0	3.00293	0	2.54671	0	0	0	0	0	0.615885	1.09159	0	0	0	0	0	0.747132
SmLINC102243-IBu	3.02596	4.86063	5.6053	3.25422	3.27163	2.36535	2.39395	1.07573	17.0166	20.7046	16.5536	1.90837	0	0	0	0.895751	0.615885	0	0	3.03819	0	0.803532	0.719699	1.49426
SmLNCA123632-IBu	48.5432	16.9758	4.2102	9.16063	0	18.6431	4.11759	4.3352	1.81177	2.07046	0	3.45416	5.22982	7.69447	0	0	1.43501	2.76718	4.15644	0	0	0	1.51856	0
SmLNCA123633-IBu	0	15.6755	17.6816	6.10709	40.6919	0	4.26123	1.04346	1.26123	7.01369	10.1868	7.0419	0	0	0	0.447875	0	0	0	0	3.81422	0.803532	0.172728	4.48279
SmLNCA123634-IBu	0	0	3.08914	0	0	0	0	0	0	0	0	0	0	0	0	0	0	0	0	0	0	0	0	0
SmLNCA123635-IBu	0	0.686564	0	0	0	0.57325	5.47017	2.4957	2.95288	0	9.89395	0	0	0	0	0	0	0	0	0	0	0	0	0.814374
SmLNCA123636-IBu	7.86751	3.6394	0.622811	7.02912	9.76606	22.13	4.7879	1.07573	6.00587	4.54208	3.19611	0.954187	2.34521	2.46618	0	15.3218	19.0924	8.43252	0	6.07638	3.81422	3.21413	7.19699	2.2414
SmLNCA123638-IBu	0.672437	2.43031	0.622811	2.16948	1.62768	1.25225	0	0	0	0	0	0	0	2.46618	0	0.447875	0	0	3.17286	0	3.81422	0	0	0
SmLNCS123649-IBu	1.68109	0	0	0	0	1.8088	0	0	0	0	0	1.90837	0	0	0	0.447875	0	0	0	0	0	0	0	0
SmLNCA123654-IBu	6.38815	16.4046	13.079	15.7287	14.6491	7.37433	4.7879	3.2272	0	2.58808	6.36676	2.86256	7.03562	0	2.28272	2.23938	0	2.18318	3.17286	0	3.81422	0.803532	0	0.747132
SmLNCA123671-IBu	46.7175	95.3352	27.3912	46.4974	22.4294	30.4212	60.4352	37.5215	7.27711	13.4321	11.5748	74.7128	18.8555	5.49957	35.2452	12.2449	6.436	16.9251	69.4856	32.2352	70.0291	21.1731	30.983	19.0519
SmLNCA123673-IBu	10.759	0.607579	2.49125	0.54237	0	0.139138	0	0	0	0	0	0	0	0	0	0.895751	0.615885	0.545794	3.17286	0	0	0	0	0
SmLINC123687-IBu	0.420273	0.607579	0	0.54237	6.51071	0	1.19697	0	0	0	1.27335	0	0	0	0	0	0	0	0	0	0	0	0	0
SmLNCA123682-IBu	0	0	0	0	0	0	0	0	0	0	0	0	0	0	0	0	0.615885	0	0	0	0	0	0	0
SmLNCA123683-IBu	0	0.607579	0	0	0	0.456374	0	1.07573	0	0	1.27335	0	2.34521	0	2.28272	0	0	0.545794	0	0	0	0	0	0
SmLNCA123684-IBu	1.78868	0	0	0	0	0	0	0	3.00293	2.58808	1.27335	2.86256	0	0	0	0	0	0	0	0	0	0	0	0
SmLNCA123685-IBu	1.00866	0	0	0	0	0	0	0	0	0	0	0	0	0	0	0	0	0	0	0	0	0	0.719699	0
SmLNCA123686-IBu	0.390013	0	0	0	0	0.66369	0	0	1.00098	0	0	0	0	0	0	0.895751	0	0	0	0	0	0	0	0
SmLNCA123688-IBu	0.763216	0	0	0	0	0.278277	0	1.07573	0	0	0	0	0	0	0	0	0	0	0	3.03819	0	0	0	0
SmLNCA123689-IBu	0.672437	0	0	0	0	0	1.19697	1.12952	4.17408	2.58808	0	0	0	0	0	5.54022	4.51444	3.49854	0	0	0	3.87303	1.70569	0.874145
SmLNCA123691-IBu	6.13598	1.91995	2.02414	2.43524	0	1.24807	0	0	6.37623	1.35874	0	0	0	0	0	1.0122	2.00163	1.78475	0	0	0	1.51064	1.62652	0
SmLINC102248-IBu	12.4939	46.5223	73.9215	36.2249	61.2169	47.9234	3.05228	2.66782	2.59253	21.714	24.6776	5.45795	10.1782	0	13.3767	4.96246	1.01621	5.9437	15.1345	13.8541	25.746	2.8445	5.82956	0
SmLINC102249-IBu	3.26132	81.4945	30.6112	41.8005	0	18.2828	8.9414	4.15233	6.09595	0	0	1.63166	12.2185	0	5.59266	2.58872	0	2.75626	0	5.1953	0	0	0.59735	3.50405
SmLNCA123738-IBu	26.6655	8.56686	1.91203	8.60199	3.38557	11.6375	16.3507	26.7642	13.7234	6.23727	16.8974	43.1102	8.63037	3.94588	7.53297	4.21451	5.80779	6.15656	0	11.454	13.8075	5.55241	1.11553	4.81153
SmLNCA123739-IBu	15.466	27.9486	35.5002	15.1864	4.88303	14.6095	2.39395	10.7573	5.00489	6.4702	0	1.90837	2.34521	4.93235	6.84815	5.82238	2.46354	3.82056	3.17286	6.07638	7.62844	3.21413	6.47729	1.49426
SmLINC123742-IBu	0	0	7.47373	0	0	0	3.56698	1.07573	0	0	1.27335	0.954187	0	0	0	0.447875	0	0	0	0	0	0.803532	0.719699	0.747132
SmLINC123744-IBu	1.80213	5.46821	0	0	0	0	0.0239395	0	0	0	0	0	0	0	0	0	0	0	0	0	0	0	0	0
SmLINC123745-IBu	5.93089	0	0	0	0	1.94794	0	0	0	0	0	0	0	0	0	0	0	0	0	0	0	0	0	0
SmLNCA123758-IBu	30.8077	18.1484	43.4598	25.7246	13.8515	20.2725	20.8633	6.58348	39.6487	44.7091	29.4781	13.6735	22.2091	26.2401	19.2433	22.9178	25.9349	23.5619	16.7527	6.34982	52.2167	16.9385	15.1353	15.7122
SmLNCS123779-IBu	13.785	4.25305	3.11406	0.54237	0	0.556553	0	0	0	0	0	0	0	0	0	0	0	0	0	0	0	0	0	0
SmLINC123798-IBu	0	0	0	9.22029	0	0	0	0	1.00098	0	0	0	0	2.46618	0	0	0	0	3.17286	3.03819	0	0	0	0
SmLNCA123800-IBu	22.8628	17.4557	19.2262	15.3057	0	5.44448	62.7693	20.3529	13.6934	0	0	15.4292	0	36.1542	11.7103	6.36879	8.61623	4.17532	0	0	0	6.50058	0	0
SmLNCA123801-IBu	17.1471	0	0	0	0	0	4.7879	5.37866	0	0	0	2.86256	0	0	0	0	0.615885	0	0	0	7.62844	0	0	0
SmLNCA123802-IBu	0	0	0	0	0	0	0	0	0	0	0	0	0	0	0	0	0	0	0	0	0	0	0	0
SmLNCA123803-IBu	0	0	1.86843	0	1.62768	1.66966	0	0	2.00196	0	2.54671	0	2.34521	0	4.56543	0.895751	0	0.545794	0	0	0	0	0	0
SmLINC123810-IBu	0	0	0	0.54237	0	0	0	0	0	0	0	0	2.34521	0	0	3.13513	1.84766	2.72897	0	0	0	4.82119	6.47729	6.72419
SmLNCS123815-IBu	0	0	0	0	0	0	0	0	0	0	0	0	0	0	0	0	0	0	0	0	0	0.803532	0	0
SmLNCA102265-IBu	52.45	26.7335	23.044	13.0169	1.62768	17.9489	8.37882	13.9845	11.0107	12.9404	5.09341	15.267	0	2.46618	4.56543	4.92663	3.07942	2.18318	6.34572	24.3055	3.81422	4.01766	0.719699	2.98853
SmLINC123818-IBu	18.8282	19.4425	33.009	9.76266	26.0428	10.9919	62.2426	52.7109	60.0587	43.9973	50.9341	56.297	213.414	182.497	155.225	150.934	128.104	162.101	158.643	164.062	129.684	130.172	125.228	103.104
SmLNCA123831-IBu	9.20902	0	0	0	0	0.14053	0	0	0	0	0	3.81675	99.132	176.036	131.804	44.2591	50.7736	53.3077	19.7669	15.1909	26.6995	5.63276	21.7133	27.8083
SmLNCA123832-IBu	0.541311	0	0	0	0	0	0	0	0	0	0	0	3.54127	9.49478	0	0.716601	2.47586	0	0	0	0	3.70428	0	0
SmLNCA123847-IBu	98.2228	361.157	362.526	29.2771	8.08955	68.0804	48.3817	64.7053	101.98	108.415	113.074	57.8333	70.0983	43.898	69.8283	27.41	37.4273	24.8664	37.5667	32.5694	60.1884	37.6053	29.1334	50.9694
SmLNCA123859-IBu	78.9004	996.964	243.145	36.61	173.95	33.6756	73.961	65.2432	68.2667	79.6611	48.2473	45.6483	60.6236	62.4929	49.5806	22.1474	17.0415	19.6541	65.234	66.7794	83.9128	40.2971	27.183	33.8974
SmLNCA123863-IBu	0.672437	0.607579	0.622811	0	0	0.556553	0	0	0	0	0	0	0	2.46618	0	0	0	0.545794	0	0	0	0	0	0
SmLNCS123868-IBu	11.0952	1.21516	0	0	0	0.695692	0	0	0	0	0	0	0	0	0	0	0	0	0	0	0	0	0	0
SmLNCA123869-IBu	7.30939	0	3.28221	7.81555	2.0997	9.97065	0	0	4.00391	0	1.40069	2.51905	0	3.74859	0	0	1.87229	1.52277	0	4.55728	12.6632	4.23461	2.61251	2.26381
SmLNCA123871-IBu	1.21039	0	0	3.65015	2.26247	2.33057	0	0	1.47144	2.35515	0	1.4122	0	0	0	0	0	0.862355	0	0	0	0	1.6769	0
SmLNCA123880-IBu	7.14128	5.17657	3.28221	3.01558	3.46695	3.63847	1.24485	4.4105	4.15406	0	2.59764	2.9389	5.01875	0	2.39685	0.922623	0.634361	1.69742	3.29977	0	0	3.27038	2.18069	0
SmLINC102270-IBu	0	50.9333	32.0935	13.0657	18.6369	1.78932	7.18185	0	69.8182	55.3719	85.7603	1.96562	42.4014	47.8931	82.4746	8.32152	0.819127	8.14871	36.1706	41.8662	29.3695	0	1.60493	1.56898
SmLINC102271-IBu	6.45539	21.5873	46.4368	0	31.0561	8.9939	0	1.108	7.59742	9.8994	12.517	0.935103	0	4.90769	0	0.577759	0	3.32389	0	15.9201	8.7727	0.87585	0	0
SmLINC123885-IBu	1.68109	1.82274	1.24562	0.54237	0	0.139138	0	1.07573	0	0	0	0	0	0	0	0	0	0	0	0	3.81422	0	0	0
SmLINC001913-IBu	2.77716	0	0	0	3.25535	0	0	10.3485	0	0	3.33618	0	0	0	0	0	0	0	0	0	0	0	0	0
SmLINC123890-IBu	4.97939	0	0	3.25422	0	0.417415	0	5.78744	2.00196	1.29404	2.3175	19.2269	11.726	2.46618	9.13087	0.895751	0.615885	1.63738	0	6.07638	3.81422	0.803532	1.4394	4.48279
SmLINC123892-IBu	18.8013	0	0	0	0	0	5.98487	0	0	0	4.53313	2.71943	0	0	0	0	0	0	3.17286	0	0	0	0	0
SmLINC001912-IBu	2.01731	0	0	2.16948	0	0	0	0	0	0	0	0	0	0	0	0	0	0	0	0	0	0	0	0
SmLINC123894-IBu	5.56441	1.62224	0	5.96607	0	1.66966	0	0	1.00098	0	2.54671	0	0	2.46618	0	0.747952	1.23177	4.91215	0	0	0	1.60706	0	0
SmLINC123895-IBu	0.151298	0.200501	1.24562	0	0	0	0	2.15146	0	3.88212	0	0	0	0	4.56543	0.595674	0	0	0	6.07638	0	0	0	0
SmLINC123897-IBu	0	0	0	0	0	0	0	0	0	0	0	0	0	0	0	0.895751	1.23177	0.545794	0	0	0	0	0	0
SmLINC123898-IBu	0	0	2.49125	0	0	0	0	0	0	0	0	0	0	0	0	3.583	0	0	0	0	0	0	0.719699	0
SmLINC123899-IBu	0.336218	0	0	0	0	0.278277	1.19697	3.2272	3.00293	0	1.27335	0	0	0	0	0	1.84766	0.545794	0	0	0	0.803532	0	0.747132
SmLNCA123901-IBu	13.4487	0.607579	0	1.08474	0	0	0	0	0	0	0	0.954187	0	0	0	0	0	0	0	0	0	0	0	0
SmLNCA123902-IBu	2.01731	0	0	0	0	0.66369	0	0	0	0	2.54671	1.90837	0	0	0	0	0	0	0	0	0	0.803532	0	0
SmLNCA123903-IBu	0	0	0	1.08474	0	1.28425	0	0	0	0	0	0	0	0	0	0	0	0	0	0	0	0	0	0
SmLINC123918-IBu	24.8364	1.82274	7.06268	0	0	30.4337	148.963	158.843	90.8287	61.7127	108.095	156.124	279.385	157.909	184.9	175.67	125.536	174.43	42.4846	69.2707	48.5932	35.5804	52.8978	61.2798
SmLINC123919-IBu	21.8542	89.6361	39.206	3.81829	11.4914	27.1334	1.19697	0	5.00489	2.58808	1.27335	1.90837	2.34521	17.2632	0	0.895751	3.69531	1.63738	3.17286	3.03819	0	0	0	0
SmLNCA102274-IBu	30.9018	0.607579	18.0179	60.1326	53.2739	47.9568	9.79125	18.6855	52.3511	36.5954	39.6904	20.41	88.7661	109.671	130.412	13.0959	15.4279	17.4108	28.5557	0	0	8.03532	6.82994	5.38682
SmLNCA102275-IBu	13.8152	0	5.6489	45.0872	59.0358	31.2129	0	4.98064	14.6443	14.118	22.7039	4.95223	16.7682	53.0968	33.944	7.50639	6.74394	3.87514	0	0	0	0	3.24584	2.83163
SmLNCA102276-IBu	0	0	0	0	0	0	11.7543	0	3.073	6.22433	0	8.98844	0	0	0	0	0	0	0	15.1909	15.2569	0	0	0
SmLNCS123928-IBu	1.34487	0	0	0.54237	0	0.139138	0	0	0	0	0	0	0	0	0	0	0	0	0	0	0	0	0	0
SmLNCA123936-IBu	14.4574	51.6442	16.1931	4.8976	13.0214	2.92469	17.9546	3.2272	21.0205	5.17616	15.2802	4.77093	23.4521	24.9577	25.1099	13.0601	12.3177	9.82429	31.7286	33.4201	38.1422	16.0706	11.5152	18.6783
SmLINC123944-IBu	24.5439	0	0.622811	0.54237	0	0.417415	0	0	0	0	3.82006	0	2.34521	0	0	1.34363	0	0	0	0	0	2.4106	0.719699	0.747132
SmLINC123945-IBu	23.0612	8.36028	0	2.16948	0	6.98196	0	0	0	0	0	0	0	0	0	0	0	0	0	0	0	0	0	0
SmLINC123946-IBu	2.30982	5.96642	5.2067	0	0	1.69888	0	0	0	1.29404	0	0	4.69042	0	0	0	0	0	0	0	0	0	0	0
SmLINC123947-IBu	8.92323	12.4068	19.7057	0	0	4.39816	0	0	1.00098	1.29404	1.27335	0	0	4.93235	9.13087	0.447875	0.615885	0.545794	0	0	3.81422	0	0.719699	0
SmLINC123950-IBu	0	0	0	0	0	8.53614	4.9435	0	0	8.90299	8.97714	4.9236	0	0	0	5.3342	0	1.6483	0	0	0	0	4.72122	0
SmLINC123951-IBu	11.4079	0	2.16115	1.35593	0	4.1185	0	5.26033	4.27417	9.05828	0	2.51905	13.8602	19.3348	29.9949	7.25558	9.45999	6.8388	8.28116	0	0	2.18561	0	2.36094
SmLNCA123949-IBu	29.6309	17.2917	43.3975	3.46575	4.6226	150.847	3.55501	131.562	14.9946	42.0951	0	0	0	50.1867	145.706	98.1609	157.599	111.189	0	46.7273	0	215.073	229.498	0
SmLNCA123952-IBu	0	0	5.45583	0	0	0	154.278	0	0	0	64.8518	68.3198	57.528	21.8997	0	33.8773	214.728	34.8872	0	0	135.71	148.581	133.612	334.581
SmLINC123967-IBu	14.3565	0.607579	2.87116	1.62711	0	1.13398	0	0	1.75171	0	0	0	0	0	0	0.559844	0.837603	0	0	3.03819	3.81422	20.8115	10.8531	14.711
SmLINC123968-IBu	138.959	0	13.3219	28.7456	22.7875	13.7538	1.19697	0	1.25122	2.58808	14.0069	1.90837	2.34521	9.86471	4.56543	3.47103	2.85771	7.09532	6.34572	12.1528	11.4427	68.3806	31.6092	49.5423
SmLINC123969-IBu	5.71571	0.607579	0.622811	0	0	0	0	0	0	0	0	0	0	2.46618	0	0	0	0	0	0	0	5.62472	2.87879	3.73566
SmLNCA123970-IBu	78.4431	101.381	58.7996	31.6961	28.3541	46.2398	96.5599	88.8017	10.1599	18.1942	59.3382	83.6822	24.1087	12.7748	35.7245	8.09759	8.93649	5.23962	19.6083	25.7335	8.08615	4.37122	7.636	9.51099
SmLNCA102281-IBu	29.9234	5.46821	4.35968	1.62711	4.88303	4.31329	19.1516	20.4389	44.043	55.6437	61.1209	24.8089	11.726	7.39853	11.4136	8.95751	8.0065	6.54953	6.34572	9.11457	7.62844	4.01766	2.1591	0.747132
SmLNCA123971-IBu	1.34824	1.21516	2.49747	3.37897	0	0	0	0	0	0	0	0	0	0	0	0	0	0	0	0	0	0	0	0
SmLNCA123984-IBu	393.631	47.5248	44.7677	627.126	578.183	404.463	463.145	463.49	1100.45	809.952	821.707	476.635	1352.6	1743.07	1240.57	1943.84	1969.53	1599.96	499.567	522.842	556.304	961.201	1001.15	839.06
SmLNCA123985-IBu	0	0	0	0	0	0	0	0	308.932	401.359	371.475	0	0	0	0	1289.88	1373.14	1271.28	0	0	0.762844	605.044	522.235	523.471
SmLNCA123995-IBu	7.3968	0	1.24562	1.62711	3.25535	0.695692	2.39395	0	0	0	0	1.90837	0	0	0	1.34363	0.615885	0	0	0	0	0	0	0
SmLNCA123996-IBu	4.70706	0	0	5.4237	0	1.94794	0	0	0	0	0	0	0	0	0	2.68725	1.84766	2.72897	0	0	0	0.803532	0.719699	1.49426
SmLNCA123998-IBu	234.347	260.384	449.608	150.356	46.698	165.285	185.986	204.594	228.423	203.229	177.709	201.057	64.2587	32.6275	53.8265	64.1805	54.0932	74.1298	83.4462	121.588	90.0537	80.9478	108.315	122.754
SmLNCA123999-IBu	319.885	342.328	418.535	415.374	0	178.595	111.905	111.252	158.295	180.518	41.7405	111.325	47.467	57.1166	41.0433	58.6045	51.9622	65.4352	54.478	73.6153	38.9813	54.9295	65.2695	44.5366
SmLNCA124000-IBu	0	0	0	0	265.897	33.3695	0	0	0	0	13.5739	0	0	0	0	0	0	0	0	0	0	0	0	0
SmLINC124024-IBu	0	1.21516	0	0.54237	0	0	0	1.07573	0	0	0	0.954187	0	0	0	0	0	0	0	0	0	0	0	0
SmLINC124025-IBu	0	0	0	0	0	0.139138	0	0	0	0	0	0	0	0	0	0	0	0	0	0	0	0	0	0
SmLINC124026-IBu	0	0	0	0	0	0	0	0	0	0	0	0	0	0	0	0	0	0	0	0	0	0	0	0
SmLNCS124045-IBu	0	0	0	0	0	0	0	0	0	0	0	0	0	0	0	0	0	0	0	0	0	0	0	1.49426
SmLNCS124047-IBu	18.492	27.9486	21.3811	4.33896	8.13838	2.64363	5.98487	7.53013	12.0117	3.88212	2.54671	1.95608	7.03562	4.93235	4.56543	1.7915	1.23177	0.545794	0	0	7.62844	7.23179	5.75759	4.48279
SmLNCA124056-IBu	0	0.607579	8.81901	36.3008	31.0398	62.7862	47.3044	44.0405	60.389	88.4088	41.8042	69.8274	53.1893	74.8978	67.8195	83.0092	108.143	79.3475	114.984	54.4443	61.5234	132.286	114.043	80.5857
SmLINC124061-IBu	22.1904	0	0.622811	2.71185	0	4.31329	1.19697	4.30293	1.00098	0	0	10.4961	4.69042	9.86471	11.4136	4.03088	9.23827	7.09532	0	0	0	0.803532	7.19699	2.98853
SmLINC124062-IBu	0.672437	0.607579	0	1.62711	0	1.8088	1.19697	0	0	0	0	0.954187	0	0	0	0	0	0	0	0	0	0.803532	0	0.747132
SmLNCA124065-IBu	14.9214	3.64547	0	0	0	2.46553	0	0	0	0	0	6.49801	0	0	0	0.398609	0.0184766	3.38938	0	0	0	0	0	0
SmLNCA124067-IBu	0	0	1.24562	0	0	0	1.19697	1.07573	1.00098	0	1.27335	0	2.34521	0	5.66114	0	0	0	6.34572	3.03819	3.81422	0	0	0
SmLNCA124068-IBu	5.52407	0	0	0.200677	0	1.68079	0	0	0	1.29404	0	0	0	0	0	0.945017	0.505026	0	0	0	0	1.26154	0	0.22414
SmLNCA124069-IBu	0	0	0	0	0	0	0	0	0	0	0	1.13548	0	0	0	0	0	0	0	0	0	0	0	0
SmLNCA124070-IBu	0	0	0	0	0	0	0	0	0	0	0	0	0	0	1.18701	0	0.455755	0	0	0	0	0	0	0
SmLNCA124071-IBu	0	0	0	0	0	0	0	0	0	0	0	0	0	0	0	0	0	0	0	0	0	0	0	0
SmLNCA124072-IBu	6.78825	0	0	3.59592	0	1.97576	0	0	0	0	0	0	0	0	0	5.37451	5.80164	3.70594	0	0	0	4.36318	0	2.01726
SmLNCA124074-IBu	2.35353	0	0	0.54237	0	0	0	0	0	0	0	0	0	0	0	0	0	0	0	0	0	0	0	0
SmLNCA124076-IBu	5.94434	0	0	0	0	0.14053	1.19697	0	0	0	0	0	0	0	0	0	0	0	6.34572	0	0	0	0.719699	2.2414
SmLNCA124077-IBu	6.36798	0	0	0	0	0	0	0	0	0	0	0	0	0	0	0	0	0	0	0	0	0	0	0
SmLNCA124078-IBu	1.13642	0	0	0	0	0	0	0	0	0	1.27335	0	0	0	0	0	0.615885	0	0	0	0	0.803532	0	0
SmLNCA124079-IBu	1.34487	0	0	0	0	0	0	0	0	0	0	0	0	0	0	0.447875	0	0	0	0	0	1.60706	0.719699	0
SmLINC124081-IBu	7.73302	3.64547	1.24562	4.88133	14.6491	2.78277	0	1.07573	0	1.29404	0	0	2.34521	2.46618	0	0.895751	0.615885	0.545794	0	0	3.81422	0	0	0
SmLINC124091-IBu	0	0	1.24562	0	0	0.932227	2.74107	1.07573	0	0	0	0	0	0	2.28272	1.34363	0.615885	1.09159	0	0	0	0	1.4394	0
SmLNCA124092-IBu	6.05193	2.43031	0	3.79659	0	3.65934	4.44077	0	0	0	2.54671	0.954187	0	0	0	0	0	0	0	0	0	0	0	0
SmLNCA102294-IBu	198.537	120.41	140.226	99.6551	16.7813	186.621	55.1805	66.3619	73.682	68.2994	44.6947	68.94	30.4408	25.9935	21.7771	40.0266	35.746	51.6867	23.4474	19.2621	16.1342	63.8004	47.6656	36.8187
SmLNCA124102-IBu	141.128	107.335	104.445	46.8445	0	36.5628	77.3963	90.8994	58.5872	40.9305	59.6566	87.7661	120.708	84.072	130.138	83.6631	92.8077	132.322	138.844	134.592	70.1816	89.9153	114.238	92.1588
SmLNCA124114-IBu	7.3968	4.25305	9.96498	46.1015	43.9473	15.7226	5.98487	1.07573	10.0098	12.9404	2.54671	2.86256	0	4.93235	0	0.447875	0.615885	0.545794	0	0	0	3.21413	0.719699	0
SmLNCA124128-IBu	2.68975	1.82274	1.24562	0	0	0.556553	0	0	0	0	0	0	2.34521	0	0	0	0	0	3.17286	3.03819	0	0	0	0
SmLNCA124135-IBu	0	13.3667	3.11406	0.54237	4.88303	0.556553	1.19697	2.15146	0	0	0	0.954187	0	0	0	0	0.615885	0.545794	3.17286	0	0	2.4106	1.4394	2.2414
SmLNCA124154-IBu	0.927963	0	0	0	0	0	0	0	0	0	0	0	0	0	0	0	0	0	0	0	4.46264	0	0	0.926444
SmLNCA124155-IBu	134.877	23.6652	37.7797	14.5247	5.59921	10.594	20.6598	16.6416	6.58643	8.85123	4.39307	15.5628	23.6163	27.4732	32.1635	14.1842	10.3838	13.8632	50.7975	79.9651	23.1523	12.2298	16.0205	14.9128
SmLNCA124156-IBu	3.6984	0	0	0	0	0.139138	0	0	0	0	0	0	0	0	0	0	0	0	3.17286	0	0	0	0	0
SmLNCA124158-IBu	97.6311	4.28951	9.96498	12.6752	0	7.87523	2.40592	9.68159	7.02686	2.58808	1.27335	3.81675	0	7.44785	2.30554	0.909187	1.24409	2.21592	0	3.06857	0	1.62313	2.92198	1.51668
SmLINC102298-IBu	0	0.650109	0.622811	0	0	0	0	0	0	0	0	0	4.17447	2.46618	4.56543	0	0	0	0	0	0	0.803532	1.4394	0
SmLINC102299-IBu	1.10952	0	0	3.79659	0	0.242101	0.658336	0	0	3.88212	0	0	0.0703562	0	0	0.895751	0.615885	0	0	6.07638	11.4427	0	0	2.2414
SmLNCA102300-IBu	1.55333	20.6334	4.12301	0	20.3785	0.71378	2.23834	1.463	11.5313	0	3.75639	5.66787	2.7908	0	0	0	0	0	0	0	0	0	0	0
SmLNCA102301-IBu	11.149	0	3.17634	34.1693	27.7356	1.05745	26.2377	11.0585	6.66651	6.76783	17.7633	10.7537	11.726	7.84244	10.2037	5.31628	2.69758	1.58826	4.53719	0	5.03477	3.65607	2.07273	0
SmLNCA124161-IBu	101.202	5.46821	1.24562	0.54237	0	1.11311	0	1.07573	0	0	2.54671	1.90837	0	0	0	1.34363	1.84766	1.63738	3.17286	0	0	0.803532	0.719699	1.49426
SmLNCS124172-IBu	5.04327	0	0	0	0	0.278277	0	0	0	0	0	0	0	0	0	0	0.615885	0.545794	0	0	0	0	0.719699	0
SmLINC100200-IBu	0	5.74162	0	0	0	0	5.98487	1.07573	0	0	0	10.6583	0	0	0	0	0	0	0	0	0	0	0	0
SmLINC100201-IBu	1.46255	1.03288	0	0	0	0.852918	0	0	1.00098	0	1.27335	0	0	0	2.28272	0	0	0.545794	0	0	0	0	0	0
SmLINC100203-IBu	0.890979	0	0	0	0	0.399327	0	4.30293	0	0	0	1.74616	0	0	0	0	0	0	0	0	0	0	0	0
SmLINC100205-IBu	3.40253	0	0	0	0	0.139138	2.39395	0	0	0	0	0.954187	0	0	4.56543	0	0	0	0	0	0	0	0	0.747132
SmLNCA100202-IBu	10.0126	6.7502	0	1.62711	0	2.16499	0	1.07573	0	2.58808	8.91347	0	0	0	0	0.447875	0.615885	0	12.6914	0	0	0	1.4394	0.747132
SmLNCA124184-IBu	0	0	0	0	0	0.278277	0	0	0	0	0	0	0	0	0	0	0	0	0	0	0	0	0	0
SmLINC124190-IBu	0	0	0	0	0	0	0	0	0	0	0	0	0	0	0	0	0	0	0	0	0	0	0	0
SmLNCS102305-IBu	9.07789	32.8092	24.9124	0.54237	0	1.94794	2.39395	1.07573	8.00782	6.4702	7.64011	0.954187	9.38083	7.39853	2.28272	4.47875	2.46354	1.63738	0	3.03819	7.62844	0	1.4394	2.2414
SmLINC102306-IBu	0	0.607579	1.24562	0	0	0.278277	2.39395	0	0	0	1.27335	0	0	0	0	0	0	0	0	0	0	0	0	0
SmLNCS124204-IBu	6.05193	1.21516	1.86843	0	0	0.556553	0	0	0	0	0	0	2.34521	0	0	0	0	0	22.21	9.11457	19.0711	0	2.1591	2.2414
SmLNCS124205-IBu	9.07789	1.82274	0	0.54237	0	0.556553	1.19697	2.15146	0	0	0	1.90837	0	0	0	0.447875	0	0.545794	0	0	0	0.803532	0	0
SmLNCA124251-IBu	568.666	660.14	597.064	655.335	178.865	760.01	236.295	293.126	332.004	330.705	216.827	332.572	247.419	210.957	242.676	216.593	177.135	252.725	324.742	369.93	160.731	333.795	333.321	264.552
SmLNCA124258-IBu	0	0	0	0	0	0	0	0	0	0	0	0	0	0	0	0	0	0	0	3.58506	0	0	0	0
SmLNCA124260-IBu	0	0	0	17.9091	0	32.1451	6.63124	0	0	0	6.5705	0	0	0	0	0	1.09628	2.10677	0	0	0	1.71152	0	0
SmLNCA124262-IBu	1.68109	0.607579	1.24562	1.08474	3.25535	0.695692	0	0	0	0	0	0	0	0	0	0	0	0	0	0	0	0	0	0
SmLINC124284-IBu	0.336218	0	0	0.54237	0	0.139138	2.39395	0	1.00098	0	0	5.72512	2.34521	4.93235	0	50.1621	37.569	50.7589	66.63	69.8783	45.7706	329.448	354.811	329.485
SmLNCA124293-IBu	460.286	27.7238	27.0985	48.2709	0	16.89	98.8461	115.942	55.8045	37.5271	22.6911	87.2222	23.1707	33.7126	32.5059	6.36879	11.0243	17.329	45.5622	18.6545	30.8952	10.5986	4.36137	13.5754
SmLNCA124300-IBu	37.7002	172.637	174.3	135.956	202.613	61.9792	104.639	122.537	129.837	89.5475	37.2583	89.56	50.9379	30.2353	86.7889	96.5396	90.1532	101.354	80.1782	108.828	163.21	97.5086	110.423	99.2341
SmLNCA124303-IBu	18.8114	3.39029	7.46128	0.639997	0	2.52119	0	0	2.07202	2.63984	0	1.95608	0	2.93475	0	6.01049	4.66225	2.98549	0	0	0	0.899956	0	0
SmLNCA124318-IBu	14.7936	0	0	0	0	0.139138	0	0	0	0	0	0.954187	0	0	0	0.895751	0	0	0	0	0	0	0	0
SmLINC124320-IBu	0	0	0	4.33896	3.25535	1.11311	4.30911	5.37866	0	3.88212	7.64011	6.67931	10.6238	4.93235	10.6831	0	0	0	0	0	0	3.80874	0	3.75061
SmLINC124321-IBu	1.00866	0	0	0	0	0	1.67576	0	1.00098	0	0	0	1.10225	0	0.730469	8.95751	14.7812	6.00373	6.34572	3.03819	3.81422	0.208918	7.19699	2.22646
SmLINC124322-IBu	0	0	0	0	0	0	0	0	0	0	0	0	0	0	0	0	0	0	0	0	0	0	0	0
SmLINC124323-IBu	0	0	0	0	0	0	0	0	0	0	0	0	0	0	0	0	0	0	0	0	0	0	0	0.747132
SmLINC124324-IBu	0.672437	0.607579	4.35968	13.5593	6.51071	4.7307	0	1.07573	4.43433	5.1891	7.64011	3.81675	0	0	0	1.34363	1.23177	1.63738	23.5743	6.07638	7.62844	0	0	0
SmLINC124325-IBu	0	0	0	0	0	0.139138	1.19697	0	3.57349	1.2811	0	0	0	0	2.28272	0	1.23177	0	4.98139	0	0	0	0	0
SmLNCS124338-IBu	3.36218	0	0.622811	0	1.62768	0.278277	0	0	0	0	3.82006	0.954187	0	0	0	0	0	0	0	0	0	0	0	0
SmLNCA124343-IBu	8.40546	0.607579	1.86843	0	0	1.39138	0	1.07573	0	0	1.27335	0	0	0	0	0	0	0	0	0	0	0	0	1.49426
SmLNCA124349-IBu	63.9117	9.58151	14.0195	63.3651	55.9758	75.5465	15.5846	5.78744	16.2759	12.7592	6.73604	7.87204	12.5703	13.2927	19.0835	10.861	20.5952	17.7929	24.9069	21.5408	12.8539	17.2036	15.7542	20.5685
SmLNCA124354-IBu	5.04327	0	0.622811	47.0994	106.776	54.7092	31.1453	25.8606	24.0335	19.4235	15.293	23.8738	131.684	59.3115	86.903	172.678	115.263	216.451	445.089	523.996	332.257	186.628	458.858	266.241
SmLNCA124356-IBu	1.84248	0	0	0	0	0	1.19697	1.07573	2.00196	0	0	0.954187	0	0	0	0	0.997734	0.600374	0	6.07638	0	2.59541	2.87879	0.747132
SmLNCA124357-IBu	0	0	0	0	0	0	0	0	0	0	0	0	0	0	0	0	0	0	0	0	0	0	0	0
SmLNCA124358-IBu	3.53702	0.607579	0	0	0	0.424372	0	3.2272	0	0	0	0.954187	0	0	0	1.27197	2.08169	1.21712	9.51858	0	0	2.22578	0	0
SmLNCA124359-IBu	0	0	0	1.92541	0	0	0	1.07573	0	1.53991	0	0	0	0	0	0	0	0	0	0	0	0	0	0
SmLNCA124360-IBu	0	0	0	0	0	0	0	0	0	0	0	0	0	0	0	0	0	0	0	0	0	0	0	0
SmLNCA124361-IBu	2.68975	0	1.86843	0.54237	0	0.463331	0	0	0	0	0	0	0	0	0	0	0	0	0	0	0	0	0	0
SmLNCA124363-IBu	0	0	0.622811	0.54237	0	0.480027	0	0	0	0	0	0	0	0	0	1.86316	0	2.00306	0	0	0	0	0	0
SmLNCA124366-IBu	0.672437	0	0	0.54237	0	0.162792	0	0	0	0	0	0	0	0	0	0	0	0	0	0	0	0.803532	1.4394	0
SmLNCA124365-IBu	0	0	0	0	0	0	0	0	0	0	0	1.27861	5.06565	2.46618	0	4.84601	4.18802	2.71806	0.983586	0	0	5.10243	3.46895	2.75692
SmLNCA124367-IBu	74.3816	1.82274	3.26353	0.54237	3.25535	3.25862	7.18185	8.60586	4.00391	2.58808	1.27335	2.50951	2.62663	2.46618	2.64795	0.488184	0	2.24321	4.2199	6.07638	3.81422	2.5472	1.56894	1.72588
SmLNCA124368-IBu	6.22004	0	0	0	0	0.70404	0	1.07573	0	0	0	0	4.01031	0	4.2002	0.819612	0	0.835065	0	0	0	0	0	0
SmLNCA124369-IBu	41.9197	3.03789	9.81551	0.54237	0	1.8728	1.19697	2.15146	3.00293	1.29404	3.82006	3.84537	0	0	0	0.564323	0.739062	1.29899	4.31509	3.03819	0	2.0008	0	0
SmLNCA124373-IBu	4.70706	0.607579	0	0	0	2.12882	2.39395	2.15146	0	1.29404	0	3.81675	0	0	0	0	0	0	0	0	3.81422	0	0	0
SmLNCA124375-IBu	0	0	1.86843	3.79659	6.51071	0.514812	0	0	0	0	3.82006	0	0	0	0	0	0	0	0	0	0	0	0	0
SmLNCS124382-IBu	5.71571	8.5061	4.98249	4.88133	0	1.25225	1.19697	0	2.00196	3.88212	2.54671	0	0	0	0	0	0.615885	0	0	0	0	0.803532	0.719699	0
SmLNCA124383-IBu	6.05193	0.607579	0	3.25422	0	2.08708	3.59092	1.07573	2.00196	3.88212	0	2.86256	2.34521	14.7971	6.84815	2.23938	1.84766	4.91215	0	0	0	3.21413	0.719699	2.98853
SmLNCA124384-IBu	4.16238	1.21516	2.49125	0.54237	0	0.66369	2.39395	0	0	0	0	0.954187	0	0	0	0	0	0	0	0	0	0	0	0
SmLNCA124385-IBu	0.349667	0	0	1.16067	19.1089	2.18725	4.7879	0	3.073	0	5.15708	4.81864	9.82642	14.0079	23.2837	7.91396	10.895	6.59319	15.2614	12.8212	19.7958	11.4503	12.8466	7.26213
SmLNCA124386-IBu	0	0	0	1.29627	2.55545	0	0	1.08649	0	0	0	0	0.164165	3.28002	0	6.33744	0	15.053	4.53719	0	0	9.29687	5.54888	6.84373
SmLNCS124396-IBu	1.68109	0	0	1.08474	0	0.278277	14.3637	8.60586	3.00293	3.88212	5.09341	5.72512	0	0	0	0	0	0	0	0	0	0	0	0
SmLINC124398-IBu	0.336218	0	0	0	0	0	0	1.57057	0	0	0	0	0	0	0	0	0	0	0	0	0	0	0	0
SmLINC124399-IBu	0.672437	0	0.622811	0	0	0	0	0	0	0	0	0.954187	0	0	0	0	0	0	0	3.03819	0	0	0	0
SmLNCA124401-IBu	8.95685	0	0	5.66235	0	1.26338	0	1.07573	0	0	0	0	8.51311	16.5234	29.6525	5.33868	0	9.49136	0	0	0	2.25793	2.04394	0
SmLNCA124402-IBu	2.68975	0.607579	0.622811	0.818979	0	2.69372	0	0	3.00293	3.88212	1.54076	1.90837	0	0	0	5.79999	2.46354	0	0	0	0	1.42225	1.05796	0
SmLNCA124403-IBu	112.956	9.69695	25.7034	123.085	22.8363	113.399	249.066	198.032	167.434	171.434	211.911	243.508	37.2654	52.5789	68.6641	48.8766	55.1587	48.3355	22.5273	19.4444	27.8438	58.5213	40.5046	75.6471
SmLNCA124405-IBu	43.8664	8.00181	14.935	33.3992	0	28.5929	6.52351	7.82057	19.1387	19.3847	15.6113	8.98844	2.8377	11.517	11.3679	16.5266	11.7942	18.1367	7.29758	13.3073	0	11.6593	15.0489	11.9765
SmLNCA124407-IBu	4.20273	5.94819	8.23357	0	44.3216	3.50211	12.7119	2.30207	37.6968	56.5107	36.6726	4.6946	2.55628	2.68813	0	3.5427	2.3342	3.24748	3.17286	0	0	3.66411	0.770077	1.65116
SmLNCA124408-IBu	0	0	0	0	0	0	0	0	19.0886	0	0	0	0	0	0	0	0	0	0	0	0	0	0	0
SmLNCA124409-IBu	0.793475	1.50072	0	0.0108474	6.13634	2.07177	0	0.236661	6.89674	12.9792	5.04248	1.4122	6.82456	6.83131	0	2.27969	1.50892	6.13473	0	0	0	1.24548	2.77804	2.83163
SmLNCA124410-IBu	14.8407	24.7527	2.35423	10.2942	0	3.88753	14.8185	12.5215	6.38624	62.5021	29.58	4.38926	0	5.27762	0	0	1.08396	1.53368	0	0	0	2.32221	0.770077	0
SmLNCS124414-IBu	6.72437	0	0	0	0	0.139138	0	0	0	0	0	0	0	0	0	0.447875	0	1.09159	0	0	0	0	0	0
SmLNCS124415-IBu	0.336218	0	0	0	0	0	0	0	0	0	0	0	0	0	0	0	0	0	0	0	0	0	0	0
SmLNCA124424-IBu	46.0619	0	2.49125	0	1.62768	0.139138	0	0	0	0	0	0	4.69042	0	0	0	0	1.09159	0	0	0	0	1.4394	0
SmLNCA124426-IBu	10.759	0	0	1.08474	6.51071	0	1.19697	0	0	0	0	0	0	0	0	0.447875	3.69531	0	0	0	0	0	0	2.98853
SmLNCA102324-IBu	56.1417	31.989	30.2624	15.924	11.5891	17.9168	17.0569	30.5831	31.3806	21.921	10.8235	33.9023	10.4362	2.66347	12.7832	9.23071	9.27523	12.455	17.1652	45.1475	16.5156	52.7599	40.7853	28.0772
SmLNCA124433-IBu	20.1059	332.346	231.219	0	0	0	14.1602	0	53.0318	0	110.845	13.6258	0	0	0	0	0	0	3.96607	0	0	0	0	0
SmLNCA124434-IBu	86.1156	13.6098	25.5166	19.9484	34.1812	19.7479	1055.71	696.784	494.203	650.811	936.653	816.679	12.6641	24.8344	25.2012	7.00477	9.05967	16.5594	40.4539	28.4678	21.2071	16.0465	12.825	13.1794
SmLNCS124440-IBu	0.336218	0	0.622811	0	0	0.973968	0	0	0	0	0	0.954187	0	0	0	0.447875	0.615885	0	0	0	0	0.803532	0	0
SmLNCS124441-IBu	0	0	0.622811	0	0	0	0	0	1.00098	0	0	0	0	0	0	0	0	0	0	0	0	0	0	0
SmLNCA124443-IBu	1.72144	1.54933	10.0148	1.01966	6.42932	0	0	0	0	0	0	0	0	0	4.63392	2.06023	3.04247	0	0	0	0	0	0	0
SmLINC124464-IBu	9.75033	2.43031	0.622811	3.79659	0	2.85512	4.7879	3.2272	17.0166	3.88212	7.64011	1.90837	2.34521	17.2632	2.28272	2.84849	3.69531	6.54953	0	3.03819	0	2.4106	1.4394	0
SmLINC124466-IBu	2.01731	4.86063	2.49125	1.08474	0	1.25225	2.39395	3.80809	12.0117	10.3523	7.64011	1.90837	2.34521	7.39853	9.13087	6.71813	6.77473	4.36635	0	0	0	4.82119	4.31819	2.98853
SmLINC124467-IBu	3.36218	0	0	0	0	0.278277	1.19697	0	1.00098	7.76424	1.27335	0	0	0	0	0.895751	0	0	0	0	0	0.803532	0	0
SmLINC124468-IBu	23.9152	17.0122	9.96498	3.06439	9.76606	3.81657	11.9697	9.68159	31.0303	34.9391	28.0138	7.63349	3.21294	5.67221	0	6.27026	2.46354	4.37181	0	3.03819	0	4.44353	1.93599	0.747132
SmLINC124469-IBu	1.68109	1.82274	0	1.62711	0	0.139138	3.59092	2.15146	1.00098	1.29404	1.27335	0	0	2.46618	0	1.34363	1.84766	1.63738	0	0	0	0.803532	3.59849	0.747132
SmLINC124471-IBu	7.73302	11.544	2.49125	0	0	0	0	0	0	0	0	6.67931	0	2.46618	4.56543	0.447875	0	0	0	0	3.81422	0.803532	0	0
SmLINC124472-IBu	0	0	0	0	0	0.695692	2.39395	0	0	0	1.27335	0	0	0	0	0	0	0	0	3.03819	0	0	0	0
SmLNCA124495-IBu	431.234	2566.55	2119.26	519.162	874.697	448.736	1664.69	1529.19	1201.51	1288.75	1653.56	1481.18	2331.3	2100.94	2183.94	1513.99	1574.18	1436.97	1219.93	1339.69	1447.08	808.86	810.402	811.304
SmLNCS124536-IBu	8.74168	0.607579	1.24562	0	0	0.139138	0	3.2272	1.00098	0	0	1.90837	0	0	0	2.23938	0	0	0	0	0	0	0	0.747132
SmLNCS124537-IBu	8.06924	0	0.622811	1.08474	1.62768	0.556553	1.19697	0	0	0	0	0	0	2.46618	4.56543	0	0	0	0	0	0	0	0	0
SmLNCA124583-IBu	0	0	0	0	0	0	0	0	0	0	0	0	0	0	0	0.447875	0	0	0	0	0	0	0	0
SmLNCA102330-IBu	0	0	0	8.64538	0	143.111	85.7273	161.532	103.461	63.9385	62.7508	153.386	0	127.477	24.3338	210.981	250.862	187.622	147.728	227.743	242.203	288.372	325.613	256.618
SmLNCA102331-IBu	0.450533	14.0898	0	146.424	221.348	0	87.1158	0	0	0	0	0	31.4492	16.6467	60.6061	0	0	0	0	0	0	0	0	0
SmLNCA102333-IBu	32.0584	22.6444	55.6482	26.2073	0	15.5835	5.14699	0	18.408	29.09	2.83958	15.1143	4.83113	0	0	2.82161	5.08105	10.2773	0	0	9.45926	0	9.04661	3.16037
SmLINC124600-IBu	1.68109	0	0	0	0	0.278277	0	0	2.00196	3.88212	0	0	0	0	0	0.447875	0	0	0	9.11457	3.81422	4.50781	8.01744	2.98853
SmLINC124601-IBu	2.01731	0.607579	0	0.54237	0	0.139138	0	0	0	0	0	0	0	0	0	0	0	0	3.17286	6.07638	0	4.33104	2.05834	0
SmLNCS124621-IBu	33.9581	12.7591	29.2721	3.25422	6.51071	4.31329	3.59092	4.30293	7.00684	3.88212	6.36676	9.54187	11.726	17.2632	6.84815	9.40538	16.6289	5.45794	6.34572	3.03819	0	4.01766	1.4394	3.73566
SmLINC100209-IBu	43.0427	10584.8	18592.4	5584.72	9713.6	296.651	61.4407	62.6829	48.2371	77.2024	93.4386	46.5071	8.58346	43.2567	14.8377	0	0	1.4791	92.1715	136.81	217.678	8.8951	0	5.10291
SmLINC100210-IBu	459.288	0	0	7.12132	18.2788	0	155.343	179.733	148.565	260.736	186.775	80.915	8.56001	32.5289	1.52942	0.895751	1.23177	2.88725	39.6607	53.1379	0	26.4603	0	22.541
SmLNCA124628-IBu	0	0	0	4.88133	0	4.86984	0	22.5904	0	0	0	0	2.34521	0	0	0	0	0	0	0	0	0	0	0
SmLNCA124629-IBu	36.6478	37.0623	126.431	0	0	0	22.7425	0	26.0254	55.6437	21.647	15.267	0	32.0603	2.28272	5.82238	8.62239	9.82429	22.21	24.3055	0	6.42826	8.63638	15.6898
SmLINC005836-IBu	4.45489	1.82274	13.079	19.0969	30.1446	3.11809	7.60079	11.6394	10.0098	8.46302	6.31583	5.97321	0	0	0	0.268725	0	1.09159	0	3.03819	0	1.60706	1.41781	1.49426
SmLNCA124632-IBu	57.5841	0	0	37.7056	0	140.488	16.0514	35.0043	0	15.7226	19.2658	43.9403	0	12.8488	0	10.4848	0	0	0	0	0	0	0	0
SmLNCA124633-IBu	0	18.0937	55.997	333.189	214.821	139.994	45.4371	0.204389	23.8233	0	0	2.49043	9.87333	2.58949	18.8096	0	8.39451	7.99043	10.1214	0	4.08122	0	3.06592	8.68915
SmLNCA124639-IBu	0	0	1.02141	1.0522	18.23	1.44008	0	0	0	0	0	0	0	0	0	0.474748	1.97083	0.578542	0	0	0	0	0	0
SmLNCA124643-IBu	2.35353	0	0	0	0	0.83483	1.19697	0	0	0	0	0.954187	0	0	2.28272	0	0	0	0	0	0	0	0	0
SmLNCS124645-IBu	27.9061	1.21516	1.86843	28.7456	11.3937	43.5503	5.98487	2.15146	5.00489	0	1.27335	0.954187	0	0	2.28272	2.68725	0	1.63738	0	3.03819	0	0	0	1.49426
SmLNCA102344-IBu	28.982	13.2877	5.19425	1.1661	0	1.62792	13.4181	12.1558	2.04199	7.98422	18.2471	4.87589	0	2.56482	4.77088	3.33667	2.58672	1.74108	3.3315	9.53991	12.1292	5.06225	2.28864	6.32821
SmLNCA124677-IBu	21.8441	2.54575	8.48269	25.7951	10.6287	47.7314	7.24169	8.68116	3.04297	2.63984	2.61037	5.79191	12.3358	18.299	7.25904	23.5179	14.8182	14.8674	6.63127	12.7604	8.08615	9.20848	14.1709	16.28
SmLNCA124693-IBu	0	0	0	983.805	2527.41	1092.58	760.725	533.305	827.308	473.217	239.785	695.65	656.776	626.951	894.757	1676.76	2042.76	1841.16	350.601	397.608	615.539	1231.08	1538.58	1294.87
SmLNCA124706-IBu	10.063	9.16229	39.7914	3.89964	0	6.32384	0	0	0	0	0	1.47899	0	4.83371	0	0.694207	0	0	5.61596	5.74218	0	0	0	0
SmLNCA124735-IBu	191.641	93.64	95.1282	241.42	196.005	211.99	96.6197	93.1046	93.4913	166.724	99.0159	85.6573	48.4989	22.7135	53.895	33.7788	25.2266	32.5512	61.3948	71.4278	104.967	41.9122	29.2773	30.5278
SmLNCA124741-IBu	39.6334	4.65405	2.13624	19.368	10.9705	11.8282	1.72364	1.14028	1.22119	4.1021	5.04248	1.0019	0	2.91009	7.94386	7.00925	4.13875	7.24269	7.48795	3.5243	4.46264	8.13978	6.42691	7.44891
SmLNCA124742-IBu	39.7175	11.7384	38.1783	11.6881	7.19433	7.27693	3.30365	4.51808	9.49928	13.5874	11.0909	2.97706	2.69699	0	0	0	0	2.54886	7.3293	3.46353	0	3.64804	0	1.00863
SmLNCA124751-IBu	19.1981	0.607579	2.98949	18.5165	0	47.2514	5.4582	5.08821	3.80371	0	5.13161	6.1545	0	0	4.56543	0.385173	0	0.906018	0	2.33941	3.81422	0	0	0
SmLNCA124752-IBu	0	0	0	0	0	0	0	0	0	0	0	0	0	0	0	0	0	0	0	0	0	0	0	0
SmLINC124761-IBu	3.56728	0.607579	2.49125	17.3559	11.3937	14.238	29.9244	22.6011	1.00098	0	5.09341	28.6256	0	4.93235	2.28272	1.7915	5.03178	0	244.818	227.864	222.216	8.03532	0.719699	4.48279
SmLINC124763-IBu	1.13978	0	0	0	0	1.20633	0	3.21644	0	2.58808	0	0	0	0	0	0	2.35884	4.91215	12.1838	0	14.2652	0	0	0
SmLINC124764-IBu	0.672437	0	0	2.91253	0	1.15485	9.37231	10.4346	0	5.9914	1.27335	16.4788	20.333	12.0349	8.12647	16.2982	29.0759	16.865	0	6.07638	3.81422	11.145	10.4644	8.00926
SmLINC124765-IBu	0	0.607579	0	24.206	40.6919	4.54982	81.5977	72.3968	18.0176	8.24303	21.647	80.8482	10.1547	32.3562	16.9834	30.7287	52.8368	18.6116	34.9014	18.2291	19.0711	9.74685	11.1265	9.17479
SmLINC124767-IBu	14.2691	63.334	338.716	208.037	14.9258	208.414	312.602	256.024	338.19	484.475	161.614	269.825	2.34521	12.3309	0	6.12246	4.55139	0	14.1192	0	15.295	26.4764	18.0069	11.9541
SmLNCA124766-IBu	51.4078	3.14726	141.303	105.003	6.46188	93.174	8.55837	36.7148	101.629	121.704	32.114	59.8752	0	0	2.28272	2.34687	2.98088	9.39312	0	10.9071	12.7395	29.5218	4.73562	16.8254
SmLNCA124772-IBu	0	0.607579	0.622811	13.5593	61.8517	5.00898	5.98487	7.53013	2.00196	0	2.54671	5.72512	2.34521	7.39853	4.56543	5.37451	6.15885	4.36635	25.3829	18.2291	19.0711	16.8742	28.7879	12.7012
SmLINC124802-IBu	1.00866	0	0	0	0	0	4.16547	9.16524	0	0	5.09341	2.92935	0	0	0	0	0	1.09159	6.34572	12.1528	0	0.803532	1.4394	2.2414
SmLINC124803-IBu	0	0	0	0	0	0	0	0	0	0	0	1.53624	0	0	0	0	0	0	0	0	0	0	0	0
SmLINC124804-IBu	0	0	0	0	0	0	4.21335	1.59208	0	0	0	3.1679	0	0	0	0	0	0	0	0	3.81422	0	0	0
SmLNCA124805-IBu	211.34	62.69	76.1885	17.9796	8.87084	50.574	96.2726	90.254	117.445	100.327	65.8578	90.476	130.769	71.3712	46.3848	89.8752	77.5769	112.128	164.069	135.108	89.9012	188.211	203.646	167.275
SmLNCA124809-IBu	13.1125	18.2274	24.9124	2.71185	6.51071	3.6176	1.19697	4.30293	16.0156	45.2914	26.7404	3.81675	0	0	0	0	0	0.545794	6.34572	3.03819	7.62844	4.01766	1.4394	0.747132
SmLINC124825-IBu	0	0	0	1.08474	0	1.25225	4.7879	2.15146	0	0	1.27335	5.72512	0	0	0	0	0	0	0	0	0	0	0	0
SmLINC124826-IBu	0.514414	0	2.49125	3.08066	0	1.03658	4.7879	0	4.00391	6.4702	0	0	0	0	0	0	0	0.545794	0	0	7.62844	0	2.1591	0
SmLINC124827-IBu	1.55333	1.82274	0	4.84879	14.8607	0.530117	0	2.15146	0	0	0	0.954187	7.03562	2.46618	4.56543	0	0.615885	0.545794	6.34572	0	0	0	0	0.747132
SmLINC124828-IBu	1.96688	0	0	4.00269	4.67143	0.242101	0	0	0	0	0	0	0	0	0	0.447875	0	1.63738	0	0	0	0	0	0
SmLNCA124838-IBu	30.2597	0.607579	9.96498	5.4237	0	0	0	2.15146	0	10.3523	2.54671	1.90837	0	0	0	0	0	0	0	0	0	0	0	0
SmLNCA124839-IBu	41.6911	0	0	4.33896	0	2.98174	0	2.15146	2.00196	11.6464	5.09341	0	0	0	0	0	0	0	0	0	0	0	0	0
SmLNCA124840-IBu	0	0	0	0	0	2.44744	0	0	5.00489	0	0	0	0	0	0	0	0	0	0	0	0	0	0	0
SmLNCA124841-IBu	0	0	0	0	3.25535	0	0	0	0	0	0	0	0	0	0	0	0	0	0	0	0	0	0	0
SmLNCA124842-IBu	0	0	0	0	0	0.275494	0	0	0	0	0	0.954187	0	0	0	0	0	0	0	0	0	0	0	0
SmLINC100062120	0	0	0	0	0	0.370108	13.43	8.60586	5.21509	5.17616	11.4602	21.8509	4.69042	11.4677	11.4136	10.7177	1.20713	4.36635	3.17286	0	0	0.803532	1.4394	1.49426
SmLINC124846-IBu	0	0	0	1.62711	0	0.186445	3.01638	0	0	0	0	0	0	2.88543	0	0	1.2564	0	0	0	0	0	0	0
SmLINC124847-IBu	0	0	0	0	0	0	1.52016	2.15146	3.79371	0	2.54671	1.0496	4.69042	2.91009	0	1.82285	0	0	0	0	3.81422	0	0	0
SmLNCS124862-IBu	9.41411	0	0.622811	1.62711	0	0.83483	0	2.15146	0	0	1.27335	1.90837	0	0	0	0	0	0	0	0	0	0.803532	0.719699	0
SmLNCS124890-IBu	66.0871	395.503	351.882	36.3605	8.13838	51.1667	13.1667	29.0448	33.9331	34.9391	26.7404	18.1295	11.726	2.46618	13.6963	0.447875	0	0.545794	34.9014	27.3437	11.4427	0.803532	0.719699	2.98853
SmLNCS124892-IBu	29.5872	93.1783	79.7198	10.522	3.25535	10.9919	9.57579	2.15146	3.00293	16.8225	1.27335	0.954187	2.34521	2.46618	2.14575	0.895751	0	0.545794	9.51858	6.07638	7.62844	0.803532	2.1591	1.49426
SmLNCA124925-IBu	4.40782	0	0	3.28676	3.33674	11.1269	27.5663	34.4342	8.01783	12.9404	6.36676	22.9386	183.302	98.8197	125.732	226.074	138.691	319.191	861.209	943.753	641.59	155.242	507.848	361.238
SmLNCS124936-IBu	1.68109	0	4.98249	0	0	0.278277	0	0	0	0	1.27335	0	2.34521	0	2.28272	0.447875	1.84766	0	0	0	0	0.803532	0.719699	0
SmLNCA124937-IBu	0	0	0	0	0	0	0	0	0	0	0	0	0	0	0	0	0	0	0	0	0	2.61951	1.6625	0
SmLNCA124938-IBu	0	0	10.0522	0	0	0	0	0	0	0	0	0	0	0	0	0	0	0	0	0	0	0	0.719699	0
SmLNCA124939-IBu	0	0	0	0	0	0	0	0	0	0	0	0	0	0	0	0	0	0	0	0	0	0	0	0
SmLNCA124940-IBu	0	4.25305	0	0	0	0.139138	0	0	0	0	0	0	0	0	0	0	0	0	0	0	0	0	0	0
SmLNCA124941-IBu	0	0	0	0	0	0	0	0	0	0	0	0	0	0	0	0	0	0	0	0	3.81422	1.04459	3.37539	2.2414
SmLNCA124942-IBu	0.672437	0	6.76373	0	0	0	0	0	1.00098	0	0	0	0	2.46618	0	0	0	0	0	0	0	0	0	1.49426
SmLNCA124943-IBu	0	1.21516	0	0	0	0	0	0	0	0	0	0	0	2.46618	0	0	0	0	0	0	0	3.56768	0	0
SmLINC124946-IBu	0	0	5.6053	5.96607	1.62768	0.56351	2.39395	1.07573	7.00684	6.4702	15.2802	3.81675	2.34521	0	2.28272	1.7915	1.84766	4.36635	9.51858	0	5.75947	3.21413	1.4394	1.14311
SmLINC124947-IBu	2.68975	0	0	0	0	1.10615	0	0	0	0	0	0	0	0	0	0	0	0	0	6.07638	5.68319	0	0	1.09828
SmLINC124949-IBu	0.672437	0	0	0	0	0	0	0	0	0	0	0.954187	16.4165	9.86471	6.84815	1.7915	4.92708	2.18318	0	0	0	0	1.4394	0.747132
SmLINC124951-IBu	0.336218	0	0	0	0	0	0	0	0	0	0	0	0	0	0	0	0	0	3.17286	3.03819	0	0	0	0
SmLINC124956-IBu	0	0	0.815883	4.42032	0	2.48223	2.52562	1.07573	1.00098	2.58808	0	0	0	0	0	0	0	0	0	0	0	0.803532	0	0.747132
SmLINC001811-IBu	2.36698	0	0	0	13.0214	0	4.35699	4.30293	0	0	12.5553	5.07627	18.7617	0	5.47852	0	3.69531	0	19.0372	0	0	0	0	0
SmLINC124967-IBu	1.09943	0	0	0	0	0	0	0	2.48242	4.25739	0	0	0	14.7971	10.5005	0	0	0	0	0	0	0	0	0
SmLINC124969-IBu	0	2.72195	5.6053	0	0	0.449417	0	0	0	0	0	0	0	0	0	0	0	0	0	0	0	0	0	0
SmLNCA124970-IBu	80.0738	42.3178	56.626	73.5996	49.693	61.1596	59.6692	52.3344	74.793	74.2002	55.1489	44.2075	50.7269	48.0165	76.4938	57.2206	48.9197	61.8767	39.3117	37.9774	67.6261	52.5831	53.6391	56.6775
SmLINC124973-IBu	2.68975	0	0	0	0	6.96944	0	4.27066	0	3.15746	0	0	0	0	0	0	0	0	0	0	0	0	1.4394	0
SmLINC124974-IBu	0	6.68337	6.85092	2.71185	16.2768	0.961446	2.39395	2.18374	7.00684	3.31274	2.54671	0.954187	2.34521	0	0	0.447875	1.23177	0.545794	3.17286	3.03819	0	0.803532	0	0.747132
SmLNCA124975-IBu	5.37949	1.21516	4.98249	3.79659	0	2.50449	1.19697	0	2.00196	1.29404	0	0.954187	2.34521	0	4.56543	1.7915	1.84766	1.09159	6.34572	9.11457	0	1.60706	0	0
SmLINC124976-IBu	8.74168	20.0501	10.5878	11.9321	11.3937	16.4183	19.1516	17.2117	16.0156	10.3523	16.5536	13.3586	2.34521	0	2.28272	4.92663	3.69531	2.18318	6.34572	9.11457	0	4.82119	7.91669	5.22993
SmLINC124977-IBu	0.336218	1.82274	4.35968	0	11.3937	2.92191	1.19697	2.15146	0	0	2.54671	6.67931	2.34521	0	0	0	0	0	0	0	0	0	0	0
SmLNCA102362-IBu	7.3968	10.9364	16.1931	0.54237	0	1.66966	1.19697	1.07573	4.00391	1.29404	1.27335	0	2.34521	2.46618	2.28272	0.895751	0	0	3.17286	3.03819	0	0	1.4394	0
SmLNCA125004-IBu	187.062	111.345	86.2967	204.143	64.5211	238.333	70.2983	89.6515	108.236	120.501	70.5437	78.9208	44.9811	62.4436	58.4832	75.1938	86.3655	81.4107	46.1968	41.1067	37.3412	54.2625	49.5369	46.9722
SmLNCS125010-IBu	0	0	0	0	0	0.278277	1.19697	0	0	0	0	0	0	0	0	0.447875	0.615885	0	0	0	0	0	0	0
SmLNCA125011-IBu	2.01731	0	0	0.54237	3.25535	0.139138	2.39395	0	0	1.29404	0	0.954187	0	0	0	1.34363	0	0	0	0	0	0.803532	0.719699	1.49426
SmLNCA125012-IBu	3.02596	0	0.622811	0	0	0.417415	0	0	0	0	0	0	2.34521	0	0	0	0	0	0	0	0	0	0	0
SmLINC125015-IBu	11.8988	123.964	67.382	40.2547	32.5535	17.7415	174.519	83.3477	60.9996	72.1815	42.6064	128.252	7.03562	16.5727	20.3618	8.4962	23.6438	6.54953	20.8774	45.4513	11.0231	13.6279	10.2341	21.3829
SmLINC125017-IBu	25.9594	9.08938	3.99222	1.22576	0	2.32361	124.713	98.4403	91.2091	90.6733	49.0877	110.819	18.3395	9.86471	16.9378	16.0474	25.3375	15.2822	24.2406	30.5642	22.0081	25.022	6.08145	23.6916
SmLNCA125023-IBu	5.08026	0.607579	1.87466	0.558641	0	1.14233	0	0	0	0	0	0	0	2.46618	0	0.452354	0.615885	0	0	0	0	0	0.719699	1.50174
SmLINC125031-IBu	13.8724	0.959974	35.0456	111.75	125.087	118.83	67.8565	53.6575	181.617	220.556	109.33	56.7455	0	0	2.28272	8.29017	7.86485	2.94183	11.2637	4.28385	0	44.7005	18.7194	24.2743
SmLNCA125032-IBu	0	106.278	382.406	0	0	0	0	0	0	0	0	0	0	0	3.72083	0	0	0	0	0	0	0	0	0
SmLINC125033-IBu	9.07789	0	0.622811	5.96607	6.51071	8.07002	1.19697	0	0	1.29404	1.27335	0	0	0	2.28272	2.23938	2.46354	1.63738	3.17286	6.07638	0	0	2.87879	0.747132
SmLINC125043-IBu	0.564847	1.5311	0	1.62711	0	0.66369	2.82486	0	6.52637	8.683	6.54503	2.55722	0	0	0	0	0	0	0	3.03819	11.4427	0	15.1137	0
SmLNCA125048-IBu	1.68109	0	0	0.54237	3.25535	1.94794	0	0	0	0	0	1.90837	0	0	2.28272	0.895751	0	2.18318	0	0	0	0	0	0
SmLNCA125050-IBu	0.336218	0	0	0	0	0	0	0	0	0	0	0	0	0	0	0	0	0.545794	0	0	0	0	0	0
SmLINC125066-IBu	0	0.607579	0	0	0	0	0	0	0	0	0	0	0	0	0	0	0	0	0	0	0	0	0	0
SmLINC102376-IBu	1.68109	0	1.24562	0	0	0.139138	0	1.07573	1.00098	0	2.54671	1.90837	7.03562	0	0	1.34363	1.23177	0.545794	0	0	0	0	0	0
SmLINC102377-IBu	2.35353	0.607579	0.622811	3.79659	0	0	0	0	4.00391	1.29404	1.27335	1.90837	16.4165	19.7294	13.6963	3.27845	1.23177	0	0	3.03819	0	0	0	0
SmLINC102378-IBu	0	0	0	0	0	1.11311	1.19697	9.68159	0	1.29404	0	0	0	0	0	2.99181	0	4.91215	0	0	0	0	4.31819	0
SmLNCA125069-IBu	28.3432	8.38458	10.6376	0	6.21772	4.65696	6.54745	4.66868	3.40332	5.62907	5.53908	5.2194	6.07409	0	0	0	0.671315	1.75746	7.17066	6.98783	4.11936	3.41501	2.97235	3.24255
SmLINC125073-IBu	13.8253	1.82274	10.5878	12.4745	0	3.23358	11.9697	9.68159	14.0137	12.9404	3.82006	5.72512	7.03562	0	4.56543	2.23938	2.46354	1.63738	9.51858	3.03819	3.81422	2.4106	1.4394	2.98853
SmLINC125074-IBu	5.00293	0	0	0	6.51071	0.940575	0	0	0	0	0	0	0	0	0	0	0	0	0	0	0	0	0	0
SmLINC102379-IBu	0.672437	2.43031	5.6053	5.4237	0	2.36535	0	2.15146	0	0	1.27335	2.86256	0	0	0	0	0	0	0	0	0	0	0	1.49426
SmLNCA125091-IBu	73.1577	23.4525	77.5961	20.3714	17.7091	25.312	28.7154	35.6498	38.4175	29.9958	40.4289	38.5778	26.8995	16.7207	26.4339	26.147	27.7764	33.6373	31.9824	9.44877	15.7146	35.5242	29.558	26.7324
SmLINC125094-IBu	1110.53	10825.8	8701.3	4648.11	6090.77	2629.3	514.699	538.942	1517.48	1828.48	1562.4	515.261	333.02	212.091	328.711	85.5442	136.111	88.9644	231.619	261.284	347.094	133.386	69.0911	110.576
SmLNCA125095-IBu	9.41411	32.2017	72.8689	39.0507	50.458	36.176	27.5304	34.4234	15.0147	19.4106	21.647	23.8547	2.34521	12.3309	2.28272	0.447875	1.84766	1.09159	0	0	0	0	0	0
SmLINC125097-IBu	0	3.03789	4.16661	26.4948	30.9259	7.11832	20.2169	4.30293	2.00196	6.4702	5.09341	19.0837	0	0	2.28272	0	0	0	0	0	0	0.803532	0	0
SmLNCA125098-IBu	3.36218	6.68337	3.73687	1.08474	1.62768	1.39138	8.37882	3.2272	1.00098	0	14.0069	5.72512	0	0	0	0	0	0	0	0	0	0	0	0
SmLNCA125099-IBu	2.01731	0	0	1.62711	0	0.417415	0	3.2272	1.00098	0	0	0.954187	0	0	0	0	0	0	0	0	0	0	0	0
SmLINC125102-IBu	0.726232	1.79236	5.39355	1.32338	3.25535	0	2.26228	4.28141	3.00293	0	0	0.954187	0	0	2.28272	0.447875	0.603567	0	8.59845	0	0	0	0	0
SmLINC125103-IBu	0	1.82274	0	0	0	1.11311	4.7879	0	0	0	0	0	0	0	0	0	0	0	0	0	0	0	2.1591	1.49426
SmLINC125104-IBu	2.01731	0	9.96498	0.54237	0	0	0	7.53013	2.00196	0	0	1.90837	0	0	0	0	0	0	3.17286	6.07638	0	2.4106	0	0
SmLINC125105-IBu	0	0	0	0	0	0.139138	3.59092	0	0	0	0	0	0	0	0	0	0	0	0	0	0	0	0	0
SmLINC125110-IBu	0	0	0	0	0	0.480027	0	0	0	0.168225	0	0	0	0	0	0	0	0	7.04375	4.5269	0	5.63276	5.76479	9.94433
SmLINC125111-IBu	5.60476	0.637957	5.81706	0	0	0.808394	1.68773	2.17298	0	0	0	0	0	0	0	0	0	0	7.96388	3.88888	8.62014	14.0136	24.3042	12.7461
SmLINC125112-IBu	0	0	0	0	9.76606	0	3.23183	0	0	0	0	0	0	0	0	0.14332	0	0	0	4.64843	0	2.33828	7.3985	0
SmLINC125113-IBu	1.39867	0	0	0.54237	0	0.00973968	0	0	0	0	0	0	0	0	0	0.895751	0	0	0	5.13454	18.3845	1.84009	0	0
SmLINC125114-IBu	0	0	0	1.95796	0	3.96544	0	0	0	0	0	3.81675	0	0	0	0.752431	1.80454	0	7.83696	0	18.6515	4.38729	3.71365	0
SmLINC125115-IBu	0	0	0	1.05762	0	2.80781	0	0	0	0	0	0	0	0	0	0	0.0554296	0	3.45842	0	3.92865	13.4592	18.5538	19.149
SmLINC125116-IBu	0	0	0	0	0	0	0	0	0	1.12581	0	0	0	0	0	0	0	0	0	0	0	4.93369	0	0
SmLINC125121-IBu	0	0	0	0	0	0	0	0	0	0	0	0	0	0	0	0	0	0	104.546	0	68.3508	32.9448	23.0304	0
SmLINC125122-IBu	0	0	0	0	0	0	0	0	0	0	0	0	0	0	0	0	0	0	177.839	104.909	0	0	0	9.68284
SmLINC125123-IBu	0	0	0	0	0	0	0	0	0	0	0	0	0	0	0	0.447875	0	0	0	98.65	145.245	0	0	0
SmLINC125124-IBu	0.336218	3.03789	4.35968	0.54237	0	0.278277	0	0	0	1.29404	0	0	4.69042	0	0	0	0	0	0	0	0	0	0	5.25981
SmLINC125125-IBu	0	0	0	0	0	0.517595	0	0	0	0	1.27335	0	2.34521	0	4.56543	0.895751	0	0	0	0	0	0	0	0
SmLINC125126-IBu	0.76994	0	0	0	0	0.449417	1.19697	1.07573	0	0	0	2.86256	4.69042	2.46618	8.35474	0.850963	0.615885	0	0	3.03819	3.81422	0	0	0
SmLINC125127-IBu	0.911152	0	0	0	0	0.147487	0	0	0	0	0	0	2.34521	0	0.776124	0.0447875	1.84766	0.545794	3.17286	0	0	2.4106	0	0
SmLINC125129-IBu	0.672437	0	0	0	0	0.556553	0	0	0	0	0	0	0	2.46618	0	0.447875	0	0	0	0	0	0	0	0
SmLINC102387-IBu	0	0	0	0	0	0	0	0	0	0	0	0	0	0	0	0	0	0	0	0	0	0	0	0
SmLNCA125136-IBu	2.0274	0	0	0.9383	7.5687	3.12505	4.5485	0	0	3.63625	0	3.00569	20.3799	13.1447	2.71643	0.833048	0	4.2299	5.7746	0	0	1.39815	3.47614	0
SmLNCA125137-IBu	0	0	0	0	0	0	0	0	0	0	0	0	0	0	0	0	0	0	0	0	0	0	0	0
SmLNCA125140-IBu	141.319	99.6125	230.677	111.218	34.0184	89.9641	58.3285	39.5762	49.2081	68.7523	21.9908	39.8564	24.4371	2.56482	9.54176	13.6602	14.1099	13.1755	16.6892	28.6197	19.6814	20.241	10.5436	10.9754
SmLNCA102388-IBu	0	0	0	0	0	0	0	0	0	0	0	0	0	0	0	0	0	0	0	0	0	0	0	0
SmLNCA125155-IBu	0	0	0	0	6.51071	0.139138	0	0	0	0	0	0	0	0	0	0	0.615885	0	0	0	0	0	0	0.747132
SmLNCA125156-IBu	0	0	0	0	0	0.139138	0	0	0	0	0	0	0	0	0	0	0	0	0	0	0	0	0.719699	0
SmLINC125157-IBu	3.36218	0	0	1.62711	0	0.417415	0	0	0	0	0	0	0	0	0	0	0	0	0	0	0	0	0	0.747132
SmLINC125168-IBu	0	0	0	0.54237	0	1.39138	1.19697	0	1.00098	0	0	1.90837	0	0	0	0.447875	0	0	0	0	0	0	0	0
SmLINC125169-IBu	0	0	0.622811	7.02369	0	2.30552	0	0	1.00098	0	0	0	9.38083	2.46618	4.56543	2.71413	0	4.66654	0	0	0	0	0.719699	0
SmLINC125170-IBu	0	0	0	7.6203	13.0214	1.45121	0	0	0	0	1.27335	0	0	0	0	2.21251	6.15885	6.24934	0	0	0	0.803532	0	0
SmLINC125171-IBu	0	0	0	0	0	0	0	0	0	0	0	0	0	0	0	0	0	0	0	0	0	0	0	0
SmLINC125172-IBu	0	0	0	0	0	0	0	0	0	0	0	0	0	0	0	0	0	0	0	0	0	0	0	0
SmLINC125173-IBu	0	0	0	0	0	0	0	0	0	0	0	0	0	0	0	0	0	0	0	0	0	0	0	0
SmLINC125174-IBu	0	0	0	1.08474	0	0	0	0	0	0	0	0	0	2.46618	0	0.447875	1.23177	1.09159	0	0	0	0	0	0
SmLINC125182-IBu	0.336218	0.607579	1.24562	2.16948	0	1.11311	0	0	1.00098	0	0	0	4.69042	0	0	0	0.615885	0.545794	0	0	0	0	0	0
SmLNCS125190-IBu	0.672437	0	0.622811	0	0	0.278277	0	0	0	0	0	0	2.34521	0	0	0	0	0	0	3.03819	0	0	0.719699	0
SmLNCA125192-IBu	125.467	41.6617	46.5863	84.9297	46.5515	74.7535	195.059	150.204	87.8858	98.7611	115.379	182.574	58.0205	37.9051	42.664	17.6239	17.7375	19.4849	122.948	124.262	120.339	24.5479	24.4626	22.795
SmLINC125194-IBu	0	0	0	0	0	0	0	0	0	0	0	0	0	0	0	0	0	0	0	0	0	0	0	0
SmLINC125195-IBu	0	0	0	1.08474	0	0	0	0	0	0	0	0	2.34521	0	0	0.447875	0	0	0	0	0	0	0	0
SmLNCA125216-IBu	5.37949	6.07579	6.85092	5.4237	0	3.20018	0	0	4.00391	0	1.27335	0	4.69042	0	0	1.34363	0.615885	0.545794	0	3.03819	3.81422	1.60706	0	0
SmLNCS125239-IBu	1.34487	0	0	0	0	0.695692	0	0	0	0	0	0	0	0	0	0	0	0	0	0	0	0	0	0
SmLINC125242-IBu	0	0	1.24562	0	0	0	0	0	0	0	0	0	0	0	0	0	0	0	0	0	0	0	0	0
SmLINC125257-IBu	3.6984	26.3082	6.85092	0	0	1.2105	3.59092	1.07573	0	0	0	2.86256	0	0	2.28272	0	0.615885	0.545794	0	3.03819	0	0.803532	0	0
SmLINC125258-IBu	1.00866	5.28593	0	0	0	1.15485	0	0	2.00196	0	6.36676	0	0	0	0	0	0	0	0	0	0	0	0	0
SmLINC125260-IBu	0	0.607579	0	0	0	0.139138	0	0	0	0	0	0	0	0	0	0	0	0	0	0	0	0	0	0
SmLNCA125263-IBu	8.75849	1.21516	0	7.87522	24.4152	20.2363	19.1516	17.2117	10.8406	7.76424	11.4602	6.67931	0	0	2.28272	0	0.264831	0	0	0	0	0	0.74129	1.18794
SmLINC125267-IBu	0.672437	0	0	1.49694	0	1.3246	5.8532	5.37866	4.00391	2.0187	3.60359	7.48082	0	0	0	0	0	0.545794	0	0	0	0	0	0
SmLINC125268-IBu	0	0	0	4.52337	6.51071	0.484201	7.31351	0	0	4.4515	4.03653	1.10686	0	0	0	0	0.615885	0	0	0	0	0	0	0
SmLINC102396-IBu	0	0	0	0	0	0	0	0	0	0	0	0	0	0	0	0	1.23177	0	0	0	0	2.4106	1.4394	0.747132
SmLINC125271-IBu	0	0	0	0	0	0.27132	1.71167	3.03356	2.00196	0	0	6.32626	4.69042	0	4.79371	0.447875	0	0.545794	0	0	0	0	0	0
SmLINC125272-IBu	0	0	0	0	0	0	1.19697	0	1.00098	0	0	6.67931	0	2.46618	0	0	0	0	0	0	0	0	0	0
SmLINC125273-IBu	0	0	0	0	0	0.139138	0	0	1.00098	0	0	0	0	0	0	0	0	0	0	0	0	0	0	0
SmLINC125274-IBu	0	0	0	1.08474	6.51071	2.37231	27.0157	24.9355	4.00391	7.76424	20.3736	23.2535	0	0	6.61988	0	0	0	0	0	3.81422	0	0	0.747132
SmLINC125275-IBu	0	0	0	0	0	0	0	0	0	0	0	0	0	0	0	0	0	0	0	0	0	0	0	0
SmLINC125276-IBu	0	0	0	0	0	0	0	0	0	0	0	0	0	0	0	0	0	0	0	0	0	0	0	0
SmLINC125277-IBu	0	0	0	0	0	0	0	0	0	0	0	0	0	0	0	0	1.23177	0	0	0	0	0	0	0
SmLINC125278-IBu	0	0	0	0	0	0	0	0	0	0	0	0	0	0	0	0	0	0	0	0	0	0	0	0
SmLINC125279-IBu	0	0.607579	0	0	0	0	0	0	0	0	0	0	0	0	0	0	0	0	0	0	0	0	0	0
SmLNCA125286-IBu	21.518	0.607579	1.86843	3.25422	0	1.94794	0	1.07573	1.00098	0	0	0	2.34521	0	0	0.895751	1.23177	0.545794	0	0	0	1.60706	0.719699	0
SmLNCA125288-IBu	16.9757	0.899216	0.828339	3.71524	0	1.15763	0	0	0	0	0	0	0	0	0	0.976368	0.64052	1.168	0	0	0	0	0	1.59139
SmLINC125294-IBu	0	0	0	0	0	0	0	0	0	0	0	0	0	0	4.56543	1.22718	0.351054	3.20927	0	0	3.81422	0	0	0.747132
SmLINC125295-IBu	11.0952	0	0	0	0	1.8088	0	0	0	0	0	0	0	9.86471	0	2.48571	0	0	0	0	0	0	0	0
SmLINC125296-IBu	0	0	0	2.16948	0	0	0	4.30293	2.00196	1.29404	0	1.90837	7.03562	0	0	2.55737	1.4966	3.88605	0	0	0	0	0	0
SmLINC125299-IBu	3.02596	6.07579	1.86843	1.62711	0	0.417415	5.98487	2.15146	1.00098	0	0	7.63349	0	0	0	0	0.615885	0	0	3.03819	0	1.60706	0	0
SmLNCA125303-IBu	10.0866	0	0	0.54237	0	0.278277	3.59092	3.2272	0	0	1.27335	3.81675	56.285	91.2485	73.0469	16.5714	16.013	18.557	0	6.07638	3.81422	0	3.59849	1.49426
SmLINC125305-IBu	0	0	0.622811	0	0	0	0	0	0	2.58808	0	0	0	0	0	0	0	0	0	0	0	0	0	0
SmLNCS125307-IBu	18.1558	0.607579	0.622811	1.62711	0	4.31329	0	0	3.00293	0	0	0	0	0	0	0.895751	0.615885	1.09159	0	0	0	0	0	0
SmLNCA102400-IBu	16.4747	38.6177	54.2718	22.5626	31.3653	13.8373	15.8839	30.3572	17.6672	28.3524	20.9212	19.8566	27.2279	5.94349	46.6131	8.66639	10.9627	11.9092	35.7264	45.3905	40.3163	10.912	8.32691	6.08166
SmLNCA125311-IBu	0	0	0	1.08474	0	0	0	0	0	0	0	0	0	0	0	1.7915	0	1.63738	0	0	0	0	0	0
SmLNCA125312-IBu	1.06917	0	0	0	0	0	1.19697	0	0	0	0	0	0	0	2.39685	0.989805	0.671315	2.34692	0	0	0	0	0	0
SmLNCA125313-IBu	5.61148	0	0.479565	0	0	0.858484	0	2.82918	0	0	1.41342	0	0	0	0	6.76292	5.98024	7.95222	1.90372	1.79253	0	0	0	0.687362
SmLNCA125316-IBu	3.36218	0	0	1.62711	0	0.417415	0	0	0	0	0	0	2.34521	0	0	0	1.23177	0.545794	0	0	0	0	0	0
SmLNCA125325-IBu	0.820373	0	4.35968	0	0	0.602469	0	0	0	0	0	0	0	0	0	0	0	0	0	0	0	0	1.50417	0
SmLINC125335-IBu	0	0.607579	0	1.62711	6.51071	0.139138	0	0	0	0	1.27335	0.954187	0	0	0	0.447875	0	0	0	0	0	0	0	0.747132
SmLINC102403-IBu	0.672437	0	0	1.62711	0	0.278277	0	0	0	0	0	0	0	0	0	0.447875	0	0	3.17286	0	0	0.803532	0	0.747132
SmLINC102404-IBu	0	2.43031	2.49125	0	0	0.278277	0	0	0	0	0	0.954187	0	0	0	0	0	0	0	0	0	0	0	0.747132
SmLNCA125378-IBu	0.336218	0	0	0	0	0.695692	0	0	0	0	0	0	0	0	0	0	0	0	0	0	0	0	0	0
SmLINC125379-IBu	0	0	0	0	0	0	0	0	0	0	0	0	0	0	0	0	0	0	0	0	0	0	0	0
SmLINC125385-IBu	6.05193	7.29094	1.86843	1.08474	4.88303	5.14812	0	2.15146	0	0	2.54671	0	2.34521	0	0	0	0	0	0	3.03819	3.81422	4.01766	0	1.49426
SmLINC125387-IBu	3.36218	1.21516	0	1.62711	11.3937	1.39138	3.59092	6.45439	0	0	1.27335	9.54187	0	2.46618	0	0.447875	0.615885	0.616747	15.8643	6.07638	7.62844	1.60706	1.4394	3.73566
SmLNCA125386-IBu	24.8465	8.75521	13.6956	24.1517	0	35.5554	0	0	0	31.7816	0	11.0399	0	48.4111	21.8456	20.4321	32.839	20.4018	0	0	0	24.5399	17.1576	23.3554
SmLINC125388-IBu	1.68109	3.03789	1.85598	0	0	1.53052	0	0	4.00391	0	0	0	0	0	0	0.447875	0	0	0	0	0	0.803532	0.719699	0
SmLINC125389-IBu	0	0.607579	1.24562	1.62711	3.25535	0.973968	0	0	0	0	0	0	0	2.46618	6.84815	0	0	0	0	6.07638	0	0	1.4394	0
SmLINC125390-IBu	0.336218	0	1.25808	0.54237	0	0	0	1.07573	0	0	1.27335	0	0	0	0	0	0	0	0	0	3.81422	0	0	0
SmLINC102407-IBu	0	0	0	0	0	0	0	0	0	0	0	0	0	0	0	1.34363	0	0	0	0	0	0	0	0
SmLINC102408-IBu	0	0	0	0	0	0	0	0	0	0	0	0	0	0	0	0	0	1.09159	0	0	0	0	0	0
SmLINC102409-IBu	0	0	0	0	0	0	0	0	0	0	0	0	0	0	0	0	0	0	0	0	0	0	0	0
SmLINC125405-IBu	56.0409	0	1.74387	0	0	0	0	0	0	0	0	0	0	0	0	0	0	0	0	0	0	0	0	0
SmLINC125406-IBu	0	0	0	4.10032	3.33674	1.37469	0	0	0	2.58808	0	0	4.33864	2.46618	16.1616	2.16772	2.51281	4.91215	9.51858	3.03819	11.4427	4.01766	4.48372	0
SmLINC125414-IBu	7.73302	10.9364	20.5528	0	0	5.32482	5.91305	8.31541	17.0967	14.9203	8.42959	7.63349	0	0	0	0	0	0	0	3.03819	0	0	0	0
SmLINC125415-IBu	0	0	0	2.71185	9.76606	5.52797	6.05669	5.66911	2.92286	5.78436	10.6707	1.90837	2.34521	0	2.28272	0	0	0.545794	0	0	0	0	0	0
SmLINC102410-IBu	0	0	0	0	0	0	0	0	0	0	0	0	0	0	0	0	0	0	0	0	0	0	0	0
SmLNCA125433-IBu	9.6461	23.9568	143.994	18.7877	2.97865	27.8805	3.26774	2.71085	1.22119	0	0	2.38547	6.8011	3.40332	15.8192	18.242	21.2111	26.3291	4.56892	4.70919	0	17.4447	16.5891	6.47764
SmLNCA125436-IBu	7.06058	2.43031	9.34217	5.96607	6.51071	2.78277	2.39395	0	1.00098	0	1.27335	2.86256	0	0	0	0	0	0	0	3.03819	3.81422	1.60706	0	0
SmLNCA125437-IBu	105.236	194.425	239.782	379.117	1225.64	37.2891	118.5	112.952	211.206	275.63	230.477	102.098	98.4988	88.7824	155.225	3.583	4.31119	4.91215	139.606	106.337	106.798	6.42826	2.1591	6.72419
SmLINC102411-IBu	0	0	0	0	0	0	0	0	0	0	0	0	0	2.46618	0	0.743473	0.615885	0	0	0	0	0	0	0
SmLINC102412-IBu	0	0	0	0	0	0	0	0	0	0	0	0	0	0	0	1.4959	0.615885	0.545794	0	0	0	0	0	0
SmLNCA125447-IBu	11.4314	10.9364	37.9915	11.9321	19.5321	19.0619	20.3486	19.3632	3.00293	1.29404	2.54671	17.1754	4.69042	4.93235	2.28272	2.68725	1.23177	1.63738	0	6.07638	0	0.803532	0.719699	0
SmLNCA125449-IBu	4.29351	16.2041	8.68199	1.20406	0	9.47115	2.46577	2.20525	0	0	1.32429	1.937	0	0	0	0	0	0	0	3.34201	0	0	0	0
SmLNCA125467-IBu	1.00866	2.43031	2.49125	0	0	0.139138	2.39395	1.07573	0	1.29404	1.27335	0	2.34521	0	0	0	0	0	0	3.03819	0	0	0	0
SmLINC102413-IBu	9.37377	32.1895	29.7704	51.9428	39.0642	22.4611	201.822	151.915	95.9337	125.522	161.436	165.246	21.1069	78.9176	22.3706	28.6103	48.8212	29.8877	114.128	115.39	52.6744	154.913	96.6123	120.998
SmLINC102415-IBu	1.65756	0	0	0	0	0	7.28957	0	0	0	0	0	0	0	0	0	0	0	0	0	0	0	0	0
SmLINC102416-IBu	32.4451	0	1.77501	0	0	0.378456	0	0	0	0	0	0	0	0	0	0	1.06548	0	0	0	0	0	1.22349	0
SmLINC102417-IBu	17.9641	5.06113	6.4461	42.6195	16.2768	24.5357	50.5722	51.1188	37.1263	37.5271	54.9961	35.6866	11.726	22.1956	16.4356	8.55442	10.47	6.09106	12.7866	15.1909	38.8669	16.2394	12.9834	16.4743
SmLINC102418-IBu	3.11674	2.24196	0	6.31861	0	2.0189	3.6388	7.80982	6.07593	3.88212	3.87099	12.8052	0	2.46618	0	0.456833	1.84766	1.13525	0	3.09895	0	0	0.726896	0
SmLINC125489-IBu	3.02596	10.3288	3.11406	8.67792	13.0214	15.1661	14.3637	18.2874	4.00391	3.88212	5.09341	12.4044	30.4877	44.3912	27.3926	8.06176	14.1654	9.82429	6.34572	12.1528	0	3.21413	2.1591	2.98853
SmLINC125490-IBu	1.68109	0.607579	0	0	0	0.83483	1.19697	0	1.00098	0	0	0	0	0	0	0	0	0	0	0	0	0	0	0
SmLINC102419-IBu	0	0	0.622811	0	0	0.139138	1.19697	1.07573	5.00489	9.05828	5.09341	0	0	0	0	0	0	0	0	0	0	0	0	0
SmLINC125491-IBu	0	0	0	0	0	0	0	0	0	0	0	0.954187	0	0	0	0	0	0	0	0	0	0	0	0
SmLINC125492-IBu	0.336218	4.25305	7.47373	1.62711	6.51071	0.973968	2.39395	3.2272	2.00196	1.29404	1.27335	1.90837	2.34521	0	2.28272	1.34363	0	0.545794	0	0	0	0	0.719699	0
SmLINC125497-IBu	0.672437	4.86063	0.622811	2.16948	3.25535	0	5.98487	4.30293	5.00489	7.76424	11.4602	6.67931	0	0	0	0.895751	0	0.545794	0	0	0	3.21413	0.719699	1.49426
SmLNCS125498-IBu	0	2.43031	1.86843	1.62711	0	0.139138	0	0	0	0	0	0	0	0	0	0	0	0	0	0	0	0	0	0.747132
SmLINC125504-IBu	0.336218	0.607579	0	0.54237	0	0.139138	1.19697	0	0	0	0	0.954187	0	0	0	0	0	0	0	0	0	0	0	0
SmLNCA125505-IBu	2.35353	1.44604	3.64967	109.163	207.903	18.2188	1.55607	0	41.0401	46.5854	21.2268	1.90837	8.98215	9.86471	4.56543	1.69297	15.3971	0.671327	57.1115	48.611	33.4507	20.8918	11.5152	17.9312
SmLINC125507-IBu	0	0.376699	0.0871936	11.1457	39.5037	1.53887	0.837882	0	0	0	1.69356	0	2.74389	0	0	0.546408	0	0.420262	0	0	0.87727	0	0	0
SmLINC125509-IBu	2.01731	8.5061	15.5703	87.864	66.7347	16.5575	2.39395	0	25.0244	14.2344	16.5536	4.77093	7.03562	0	9.13087	3.583	9.23827	2.18318	6.34572	3.03819	0	4.01766	2.1591	4.48279
SmLNCS125511-IBu	19.1644	0	0	0	0	2.50449	0	1.07573	0	0	0	0	0	0	0	0	0.615885	1.09159	3.17286	3.03819	0	0.803532	0	0.747132
SmLINC102425-IBu	976.62	0	0	3.79659	0	5.70328	0	16.7169	0	3.88212	14.4398	12.7288	12.8048	36.9187	10.957	55.5052	37.5813	49.318	28.4288	6.56249	3.81422	11.4744	12.897	14.8231
SmLINC102426-IBu	0	0	0	0	0	0	0	0	0	8.78653	4.96608	0	0	0	18.1704	34.7462	32.6234	44.4822	14.4048	0	0	30.1887	21.2023	8.01673
SmLINC102427-IBu	689.88	3.76699	0.703777	2.34304	23.699	22.322	19.5705	22.4183	15.5852	5.82318	0	19.9902	20.9896	16.8933	18.3987	85.2934	58.6076	87.016	34.4255	37.0355	48.555	21.3981	42.0448	14.5915
SmLINC102428-IBu	689.402	1.03896	0	9.1064	0	5.33596	0	0.774527	5.9358	16.4472	12.3643	0	29.5965	5.89416	29.6297	127.913	133.099	141.819	13.5164	6.28905	0	53.1938	40.9581	44.686
SmLINC102429-IBu	13.8656	0	0	1.56745	2.34385	0.994839	0	0	1.25122	0	0	0	12.7345	4.34047	0	1.44216	0	0	0	5.28645	4.84406	0	3.42577	9.96675
SmLINC102430-IBu	0	0	0	0	0	0	2.05879	0	3.35328	0	1.54076	0	0	0	0	3.38594	0	0	3.71224	0	0	0	0.849244	0
SmLINC102431-IBu	253.048	1.82274	0	0	4.88303	1.72671	0.885761	0	3.24317	0	0	0	0	0	0	0	0	0	0	2.61284	0	0	0	0
SmLINC102432-IBu	126.176	0	0	2.16948	1.62768	0.681778	0	0	2.18213	1.29404	6.16303	2.17555	0	0	0	5.14609	5.2535	9.86796	3.87089	0	0	3.31859	3.63448	2.40577
SmLINC102433-IBu	104.796	0	1.24562	0	0	1.94237	5.42229	2.88296	0	0	0	3.27286	10.6472	2.54016	7.30469	8.17373	5.32125	8.36702	0	9.0538	0	4.53996	4.64206	5.93223
SmLINC102434-IBu	29.5973	2.485	1.16466	0	6.51071	2.43075	2.50168	1.31239	0	0	0	0	0	4.93235	0	1.8542	1.02237	3.8806	0	0	0	2.04097	1.76326	1.94254
SmLINC102435-IBu	225.629	0	0	0	0	1.57783	7.87609	0	2.49243	0	0	0	0	0	0	9.76368	5.48753	12.1985	0	0	0	0	2.44698	0
SmLINC125514-IBu	0	2.43031	0	0	0	0	0	0	0	0	0	0	0	2.46618	0	0	0	0	0	0	0	0	0	0
SmLINC125535-IBu	0	0	0	7.59318	1.62768	0.0584381	0	0	1.00098	0	0	0	0	0	0	0.447875	1.23177	0	0	3.03819	3.81422	1.60706	0.719699	0.747132
SmLINC125537-IBu	0	0	0	0	0	1.61122	0	0	0	0	0	0	0	0	0	0	0	0	0	0	0	0	0	0
SmLNCA125548-IBu	0.672437	0	0	0	0	0.278277	0	0	0	0	0	0	0	0	0	0.895751	0.615885	0	3.17286	0	0	0	0	0
SmLNCA125549-IBu	6.72437	0	0	1.62711	0	1.39138	1.19697	0	0	1.29404	0	0	2.34521	0	0	0.447875	0	0	0	0	0	0	0	0
SmLNCA125552-IBu	1.11961	0.747322	0	0.667115	0	0	0	0	0	0	0	0	0	0	0	0	0.683632	0	0	0	0	0	0	0
SmLNCA125555-IBu	185.566	25.2753	45.0915	2.80405	3.32046	16.9693	26.4412	20.4497	18.0677	16.8613	14.0578	21.0207	18.7851	7.44785	13.742	29.0626	22.8863	32.0436	86.6191	58.5155	57.4421	59.0034	47.277	55.1608
SmLNCS125559-IBu	33.6218	8.5061	11.9331	12.4745	0	22.9578	2.39395	8.60586	4.00391	6.4702	1.27335	6.67931	2.34521	0	2.28272	1.7915	2.46354	3.82056	3.17286	6.07638	0	4.01766	5.03789	2.98853
SmLNCA125564-IBu	357.329	1650.82	2201.54	1026.83	1357.37	573.596	699.715	697.279	263.908	348.575	667.389	643.752	689.538	753.664	779.731	382.602	378.135	357.479	1163.01	1254.35	1210.18	501.147	327.29	459.823
SmLNCS125572-IBu	0.336218	0	0	0	0	0	0	0	0	0	0	0	0	0	0	0	0	0	0	0	0	0	0	0
SmLINC125576-IBu	3.6984	0	0	0	6.51071	1.11311	0	1.07573	3.00293	2.58808	0	0	0	0	0	0	0	0	0	3.03819	0	1.60706	4.31819	2.2414
SmLNCA125577-IBu	3.34873	1.21516	0	0	0	0	0	0	0	0	0	0	2.34521	0	0	0	0	0	0	3.03819	0	1.10887	0.719699	0
SmLNCA125578-IBu	2.16861	0	0	0	0	0	0	1.26936	1.26123	0	0	0	0	0	0	1.20031	0	0	9.61376	0	12.9683	4.08998	2.97955	5.28223
SmLNCA125579-IBu	0	0	2.69677	0	0	0	0	0	0	0	0	0	0	0	0	0	0.615885	0	0	0	2.09782	0	0	1.61381
SmLNCA125580-IBu	1.00866	0.607579	0	2.16948	0	0.417415	0	1.07573	9.0088	11.6464	10.1868	4.77093	0	0	2.28272	0	0	0.545794	0	0	0	0	0.719699	1.49426
SmLNCA125581-IBu	7.31275	0	0	1.84948	4.65515	5.63649	1.48425	5.92729	10.1099	0	8.21312	1.63166	0	0	14.9975	7.94979	5.13648	6.39671	7.61486	3.40277	21.0163	12.3262	4.2966	10.9604
SmLNCS125593-IBu	1.68109	0	0	0	0	0	0	0	0	0	0	0	0	0	0	0	0	0	0	0	0	0	0	0
SmLINC125608-IBu	0	0	0	10.305	16.2768	4.03501	0	0	1.00098	3.88212	1.27335	0.954187	0	0	0	2.23938	0.615885	1.63738	6.34572	0	0	4.82119	3.59849	0.747132
SmLINC125609-IBu	0	0	0	0	0	0	0	0	1.00098	0	0	0	0	0	0	0	0	0	0	0	0	0	0	0
SmLNCA125615-IBu	247.773	430.974	339.357	386.591	34.1975	277.484	204.982	170.428	186.112	191.958	135.014	180.427	163.93	85.823	195.674	125.875	151.982	170.244	195.988	194.748	175.073	110.839	106.695	94.4674
SmLINC125620-IBu	17.4396	0	0	0	0	1.59313	2.07077	0	0	0	0	3.03431	0	0	2.28272	0	0.615885	0	0	0	0	1.60706	2.49016	0
SmLINC125621-IBu	0	3.03789	2.49125	0	0	0	0	1.90405	0	0	0	0	0	0	0	0.447875	0	0	0	3.03819	0	0	0.417425	1.98737
SmLINC125623-IBu	0	0	0	0	0	0	0	0	0	0	0	0	0	0	0	0	0	0.720448	0	0	0	0	0	0
SmLINC125624-IBu	7.44051	1.82274	0	0	0	0.493941	1.52016	2.39888	4.00391	0	2.54671	3.64499	4.69042	7.39853	13.6963	0	2.46354	2.55432	15.8643	0	15.2569	0	2.13031	1.74829
SmLNCA125625-IBu	0.658988	0	0	0	0	0	0	0	0	0	0	0	0	7.37387	3.9491	4.44292	9.47847	2.96366	0	0	0	1.05263	2.1447	1.0684
SmLNCA125626-IBu	2.68975	0.607579	0.622811	0.715929	0	0.559336	0	0	0	0	0	0	0	0	0	1.34363	0	0	3.17286	3.03819	3.81422	2.4106	5.03789	7.47132
SmLNCA125627-IBu	1.00866	0	0	0.54237	0	0	0	0	0	0	0	0	0	0	0	0	0	0	0	0	0	0	0	0
SmLNCA125628-IBu	262.466	1605.76	1160.11	61.0817	128.293	92.584	123.6	88.0594	104.612	118.832	151.198	98.5961	136.913	127.649	104.526	50.8607	53.077	46.7364	71.9287	56.8749	95.5843	26.5808	40.3247	37.5957
SmLNCA125633-IBu	7.74311	1.86527	2.57844	0.623726	0	1.12563	0	0	0	2.66572	0	1.95608	2.41556	0	2.39685	0	0	0	0	3.28124	0	0	0	0
SmLNCS125643-IBu	13.4487	1.21516	3.11406	2.71185	0	6.5395	0	1.07573	0	0	0	0	0	0	0	0.447875	0	0.545794	0	0	0	0	0	0.747132
SmLNCA125649-IBu	103.7	14.0047	54.932	6.0637	0	17.4966	9.58776	12.9411	21.0806	27.2007	11.4856	6.68885	2.34521	0	0	5.3969	4.94556	2.75626	12.8501	3.06857	0	7.27197	5.77918	6.00694
SmLNCS125666-IBu	0	0	1.24562	2.71185	8.13838	0.139138	0	0	1.00098	0	0	0	0	0	2.28272	0	0	0	0	0	0	0	0	0
SmLNCA125669-IBu	1.70127	0	0	0	5.3225	0.595512	1.19697	0	0	0	0	0.954187	0	2.54016	2.32837	0.46579	0.634361	0	0	0	0	0.811567	0	0.762075
SmLNCS125679-IBu	1.00866	1.21516	1.24562	1.08474	0	0	0	0	0	0	0	0	0	0	0	0	0	0	0	0	0	0	0	0
SmLNCA125681-IBu	0	0	0.622811	0	0	0	0	0	0	0	0	0	0	0	0	0	0	0	0	0	0	0	0	0
SmLNCA125699-IBu	0	0	0	0	0	0	0	0	0	0	0	0	0	0	0	0	0	0	0	0	0	0	0	0
SmLNCA125701-IBu	0	0	0	0	0	0	0	0	0	0	0	0	0	0	0	0	0	0	0	0	0	0	0	0
SmLNCA125702-IBu	4.03462	0	0	0	3.25535	0.139138	0	0	0	0	0	0	0	2.46618	0	0.447875	0	1.63738	0	0	0	0	0	0
SmLINC125719-IBu	518.116	68.5896	111.496	7.16471	19.1089	48.1989	4.7879	0	6.87672	0	1.45162	3.81675	5.0422	0	13.5137	2.03783	2.41427	0	0	0	0	0	1.27387	0
SmLINC125720-IBu	22.2946	141.633	249.237	2.29423	6.85252	159.134	0	0	0.130127	0	1.09508	0	0	0	0	1.61683	0	0.545794	0	0	0	0.803532	0	1.49426
SmLNCA125756-IBu	3.36218	10.3288	24.2896	3.79659	6.51071	0.556553	0	0	1.00098	1.29404	0	1.90837	2.34521	0	0	3.583	2.46354	2.42333	0	3.03819	0	2.4106	2.1591	0
SmLNCA125759-IBu	143.716	165.662	161.14	142.833	33.2372	97.216	143.517	150.097	224.099	209.013	118.167	149.54	143.41	62.3943	84.141	109.47	89.5928	87.7582	129.104	0	78.0389	112.478	104.817	92.0243
SmLNCA125760-IBu	0	0	0	0	0	0	0	0	0	0	0	0	0	0	0	0	0	18.033	0	99.8653	0	15.6367	0	0
SmLNCA125770-IBu	0	1.24554	1.32659	35.8398	175.691	27.0388	2.69319	0	3.10303	0	6.30309	8.89302	0	0	0	5.66115	55.7314	0	0	0	0	8.08353	24.333	0
SmLNCA125780-IBu	8.71814	7.08437	7.89102	6.4759	0	7.30755	1.22091	1.11876	3.22315	5.43497	0	0	0	2.68813	0	3.583	5.23502	5.45794	3.39496	6.95745	0	2.65166	1.53296	1.65863
SmLINC102454-IBu	1.68109	0.607579	0.622811	0	9.76606	0.695692	0	1.07573	0	0	0	0	4.69042	0	0	0	0	0	3.17286	0	0	0	0	0
SmLINC125797-IBu	0.336218	3.64547	6.85092	0	8.13838	0.278277	0	0	0	0	0	0	0	0	0	0	0	0	0	0	0	0.803532	0	0
SmLNCA125815-IBu	0	0	0	0.54237	0	0	0	0	0	0	0	0	0	0	0	0	0	0	0	0	0	0	0	0
SmLNCA125816-IBu	6.38815	3.64547	0.622811	0	0	0.417415	1.19697	1.07573	0	0	1.27335	1.90837	2.34521	0	0	0.895751	0.615885	0.545794	0	0	0	0	0.719699	2.2414
SmLNCA125827-IBu	356.583	1077.75	307.488	125.597	79.8538	148.493	198.327	182.186	87.7857	117.149	122.573	202.574	75.1874	77.2407	79.0048	83.1302	51.0876	64.3164	179.869	231.358	109.049	117.814	108.192	116.59
SmLNCS125833-IBu	1.68109	0	0	8.13555	0	4.86984	4.7879	6.45439	6.00587	1.29404	1.27335	9.54187	0	0	0	3.583	1.23177	2.72897	0	0	7.62844	3.21413	0.719699	0
SmLINC125839-IBu	0.336218	8.5061	37.979	1.08474	0	0.278277	4.0338	7.27195	1.54151	1.29404	5.09341	4.77093	0	2.46618	0	3.583	4.92708	2.72897	9.51858	0	0	2.4106	13.6743	14.3674
SmLINC125840-IBu	0	0	2.5037	0	0	0	6.73896	3.48537	1.46143	0	0	0	0	0	0	0	0	0	0	0	0	0	0	2.06956
SmLINC125859-IBu	13.9194	0	0	0	3.25535	0	4.11759	0	0	2.58808	1.27335	0	0	0	3.17298	1.09729	0	0	0	3.03819	0	1.60706	0	0
SmLNCA125860-IBu	12.978	0.607579	0.622811	0.54237	0	0.83483	1.86728	3.2272	0	0	1.27335	1.90837	7.03562	4.93235	5.95789	1.58996	7.39062	1.63738	0	0	0	0	0	1.49426
SmLINC125894-IBu	1.00866	0.607579	0	3.25422	3.25535	0	0	0	0	0	0	0	0	0	0	0	0	0	3.17286	0	0	0	0	0.747132
SmLNCA125903-IBu	42.0273	21.8728	25.5353	32.5422	17.9044	36.3151	40.6971	37.6506	19.0186	20.7046	20.3736	36.2591	9.38083	12.3309	2.28272	7.16601	3.69531	7.09532	3.17286	24.3055	15.2569	6.42826	5.03789	8.96559
SmLINC125913-IBu	0	0	0	0	0	0.139138	0	0	1.00098	2.58808	2.54671	0.954187	0	0	2.28272	0	0.615885	0	22.21	9.11457	0	0	0	0
SmLINC125917-IBu	8.40546	1.21516	0	0	0	0.556553	1.19697	0	0	0	0	0.954187	0	0	0	2.23938	0	0.545794	0	0	0	0	0.719699	0
SmLNCA125931-IBu	14.7936	0	0	21.1524	6.51071	18.7837	0	2.15146	0	0	0	0	0	0	0	0	0	0	0	3.03819	0	0	0	0
SmLINC125934-IBu	0.336218	1.21516	1.86843	0	0	0	1.19697	0	0	0	0	0	0	0	0	0	0	0	3.17286	0	0	0	0	0
SmLINC125952-IBu	1.00866	1.82274	0	0	0	0	0	2.15146	0	0	0	0	0	0	0	0.447875	0	0	0	0	0	0	0	0
SmLNCA125958-IBu	0.336218	0.607579	0	0	0	0	8.37882	4.30293	2.00196	2.58808	10.1868	0.954187	7.03562	2.46618	9.13087	0.447875	4.31119	1.09159	0	3.03819	3.81422	0.803532	0.719699	0.747132
SmLNCA125960-IBu	10.0866	6.07579	8.71936	0.54237	0	0.695692	0	0	0	0	0	0	0	0	0	0	0	0	0	6.07638	0	1.60706	0	0
SmLNCA125968-IBu	3.58745	0	0	65.3881	0	85.6939	7.19381	16.7384	0	0	0	0	23.9915	0	19.677	16.3071	60.757	29.1454	0	0	5.45433	12.1655	0	13.7547
SmLNCA125970-IBu	0.336218	0	0	4.33896	0	2.36535	3.59092	0	0	0	1.27335	0	2.34521	0	0	0.895751	0	1.09159	0	0	0	0	0	0.747132
SmLINC125981-IBu	2.68975	0.607579	2.49125	1.62711	0	1.25225	2.39395	0	0	0	0	0	2.34521	0	0	0.447875	1.23177	0.545794	0	0	3.81422	0.803532	1.4394	0.747132
SmLINC125982-IBu	0.443808	1.21516	0	4.84337	16.2768	1.12702	7.18185	2.15146	1.00098	3.88212	2.54671	0	0	0	0	18.0359	20.5644	31.1812	39.9146	0	26.7377	7.62552	24.3114	4.99084
SmLINC125983-IBu	0	0	1.86843	19.8941	0	4.65139	0	0	0	0	0	0	108.255	42.8868	73.6405	28.5341	22.3997	31.798	0	38.4939	53.0177	9.6906	6.2182	2.45807
SmLINC125984-IBu	5.94434	0	0	8.34708	0	1.87559	1.19697	0	0	0	0	0.954187	25.4221	16.3014	24.5164	14.7844	11.8496	12.3404	26.7155	7.07898	30.857	12.4146	9.77351	4.50521
SmLNCA125985-IBu	24.8802	3.64547	11.1483	8.51521	4.88303	12.5224	3.59092	2.15146	2.00196	2.58808	0	2.86256	28.1425	20.5679	27.3926	90.4708	58.5091	93.8766	31.7286	36.4583	41.9564	28.1236	37.4243	20.9197
SmLINC125986-IBu	1.68109	1.21516	1.24562	2.16948	0	0.695692	0	0	0	1.29404	0	0	21.1069	2.46618	18.2617	17.915	7.39062	10.9159	15.8643	12.1528	15.2569	8.83885	6.47729	2.2414
SmLNCA125991-IBu	43.5638	37.5848	3.71818	46.1937	13.819	44.0665	9.37231	9.5525	6.58643	12.2546	11.7912	7.6812	2.74389	0	2.73926	6.09558	4.31119	7.46101	22.0196	38.3723	22.2369	21.4382	37.7698	39.3291
SmLINC125995-IBu	0	0	0.0622811	0.162711	0	0	0	0	0	0	0	0	0	1.62768	0	0	0	0	0	0	0	0	0	0
SmLINC125996-IBu	0.336218	0	0	0	0	0.278277	1.19697	0	0	0	0	0	0	0	0	0	0	0.545794	0	0	0	0	0.719699	0
SmLNCA125997-IBu	0.336218	0.607579	0	4.88133	0	0.614992	2.39395	0	0	0	0	0	0	0	2.28272	0.895751	0.615885	0	0	0	3.81422	1.60706	0.719699	1.49426
SmLNCA125998-IBu	0.746405	0.686564	0	2.20745	3.59716	0.961446	0	0	0	0	0	0	0	0	2.64795	0.497142	0.671315	0	0	0	0	0	1.55455	0
SmLNCA100057923	4.03462	0.607579	3.11406	103.593	266.939	42.9937	19.1516	9.68159	6.00587	3.88212	8.91347	16.2212	7.03562	2.46618	11.4136	2.23938	2.46354	3.27476	9.51858	18.2291	7.62844	4.82119	3.59849	12.7012
SmLNCA126001-IBu	0	0.607579	1.86843	4.33896	21.1598	1.8088	8.37882	4.30293	1.00098	0	1.27335	6.67931	2.34521	0	0	0.447875	2.46354	2.72897	0	0	0	1.60706	0.719699	0.747132
SmLNCA126004-IBu	2.35353	0	0	0.54237	1.62768	2.36535	0	0	0	0	0	0.954187	4.69042	12.3309	4.56543	6.71813	6.77473	7.64112	3.17286	3.03819	3.81422	8.83885	9.35608	10.4598
SmLNCA126011-IBu	0	0	0	0	0	0	0	0	0	0	0	0	0	0	0	0	0	0	0	0	0	0	2.36061	0
SmLNCA126012-IBu	18.0818	1.38528	0.703777	1.75728	1.64395	1.85054	3.71062	2.26979	2.052	1.33286	6.51957	2.00379	2.43902	12.7501	7.0536	17.597	17.0539	23.7147	13.2625	25.3993	11.8241	10.7754	16.8481	13.8668
SmLINC126018-IBu	12.1039	4.25305	4.98249	7.59318	24.4152	4.86984	4.7879	5.37866	3.00293	1.29404	1.27335	2.86256	2.34521	2.46618	2.28272	0	0.615885	0.545794	0	0	7.62844	2.4106	1.4394	5.97706
SmLNCS126036-IBu	51.1052	128.807	103.387	18.983	21.1598	24.6275	13.1667	8.60586	28.0274	38.8212	16.5536	13.3586	16.4165	4.93235	22.8272	5.82238	3.69531	6.00373	12.6914	39.4965	7.62844	5.62472	6.47729	5.97706
SmLNCA126052-IBu	3.41598	7.5522	19.6248	14.0637	17.3836	7.60948	6.70305	4.60414	8.07789	5.33144	4.2148	2.42363	0	5.00634	6.09485	1.38393	0	0.698616	7.45622	9.29686	11.2138	0	4.83638	0
SmLNCS126070-IBu	1.68109	0	0	0	0	0.139138	0	0	0	0	0	0	0	0	0	0	0	0	0	0	0	0	0	0
SmLNCS126071-IBu	0	0	0	0.54237	0	0	0	0	0	0	0	0	0	0	0	0	0	0.545794	0	0	0	0	0	0
SmLINC100225-IBu	0	0	0	0	0	0	0	0	0	0	0	0	0	0	0	0	0	0	0	0	0	0	0	0
SmLNCA126077-IBu	63.2864	575.158	767.989	73.4152	37.6482	49.4484	63.2122	85.5207	23.9834	11.4393	35.8831	82.7662	15.924	16.918	24.2881	11.0043	8.79484	5.59985	53.1137	9.96526	39.6679	11.0887	9.95343	21.3605
SmLNCA126097-IBu	1.00866	0	0	0	0	0.139138	0	0	0	0	0	0	0	0	0	0	0	0	0	0	0	0	0	0
SmLNCA126098-IBu	9.53179	0	4.77073	3.37897	12.6308	2.59215	2.27425	0	1.25122	2.79513	0	0	0.234521	0	2.39685	0.532972	0	0	1.14223	0	0	0	0	0.851731
SmLINC126107-IBu	0	1.91387	0	1.18237	0	0.755521	0	0	1.61157	0	0	0	0	0	0	0	0	0	0	0	0	0	0.719699	0
SmLINC126108-IBu	2.35353	33.3257	19.3072	2.61422	16.2768	18.1673	17.9546	13.9845	3.39331	9.05828	10.1868	10.4961	0	0	2.28272	0	0	0	6.34572	3.03819	0	0	0	0
SmLINC126119-IBu	0.336218	0	0	0	0	0	0	0	0	0	0	0	0	0	0	0.447875	0	0	3.17286	0	0	0	0	0
SmLNCA126123-IBu	27.1698	34.2735	45.9386	67.8288	32.7651	36.0619	111.654	92.3624	93.6014	89.4828	103.154	103.071	42.2841	42.1963	44.6956	16.6117	26.3722	13.1427	33.1247	28.9843	29.4076	17.2438	16.3515	17.1616
SmLINC102494-IBu	0	0	2.31063	9.54029	0	6.64942	0	0	0	0	0	0	2.34521	4.93235	0	4.0891	3.49207	1.59918	0	0	3.81422	3.51144	7.07464	3.73566
SmLINC102497-IBu	1.68109	0	1.34527	1.92541	1.62768	0	0	0	0	0	0	1.90837	0	0	0	0	1.53971	0	3.17286	0	0	0	5.68562	0.747132
SmLNCS102495-IBu	0	1.79236	3.11406	9.13894	0	11.8226	0	1.07573	0	0	0	0	0	2.46618	0	2.62903	2.35268	5.49615	0	3.03819	0	8.5094	2.70607	0
SmLNCS102496-IBu	0	2.46069	1.33282	0	0	1.70305	0	0	0	0	0	0	0	2.46618	2.28272	0	0	0	6.34572	0	0	4.0498	1.07955	0
SmLNCA126144-IBu	56.0375	74.0092	70.9756	84.1379	28.3867	63.6836	39.4523	30.6799	133.11	113.707	87.2756	42.7571	37.5702	23.4533	21.6402	17.4403	17.0292	20.0252	29.3172	35.0303	60.4554	16.842	25.5133	16.2128
SmLINC126145-IBu	1.34487	0	0.622811	0	0	0.139138	1.19697	0	0	0	0	0.954187	0	0	0	0.447875	0.615885	0.545794	0	0	0	0	0.719699	0.747132
SmLNCA126147-IBu	13.6841	36.9468	75.4598	251.736	1228.55	226.627	58.8432	60.6068	111.869	115.221	105.293	53.673	31.4023	17.7811	31.9352	12.9481	13.1615	13.2737	16.3719	0	120.758	14.552	11.6735	6.81385
SmLNCA126149-IBu	3.7522	7.60688	69.3749	76.0783	45.2494	43.5378	4.7879	8.31541	7.24708	5.62907	5.09341	13.0342	0	0	0	0	0	0	0	3.03819	0	0	1.74887	0.747132
SmLINC126158-IBu	0.383289	0	0	0	0	0.14053	1.19697	0	0	0	0	0	2.34521	2.91009	0	4.03088	0	3.27476	0	0	4.04307	1.59903	0	2.2414
SmLINC126160-IBu	0	0	0	0	0	0	0	0	0	0	0	0	0	0	0	0	3.07942	0	0	0	0	1.6151	2.1591	0
SmLNCA126159-IBu	3.31511	449.742	196.13	46.0201	76.0451	35.1811	116.106	112.952	67.0755	68.5841	70.0344	68.7014	11.726	21.7517	11.4136	0	0	0	73.1661	79.0537	95.1266	0	0	0
SmLINC126161-IBu	0.336218	0	3.11406	0	0	0	0	0	2.00196	0	0	0	0	0	0	0	0	0	25.3829	12.1528	3.81422	0.803532	0.719699	0.747132
SmLINC126162-IBu	0.336218	0.607579	1.24562	0	0	0	2.39395	3.2272	2.00196	0	0	0	0	2.46618	4.56543	2.68725	1.84766	3.27476	0	0	7.62844	3.21413	2.87879	3.73566
SmLNCA126169-IBu	7.3968	1.82274	11.8334	88.4064	83.0115	59.6904	5.98487	7.53013	2.00196	0	2.54671	0.954187	0	4.93235	2.28272	0	0	0.545794	0	3.03819	7.62844	0.803532	2.87879	0
SmLINC126172-IBu	6.72437	2.43031	8.09655	1.08474	0	0.695692	3.59092	3.2272	29.0283	21.9987	19.1003	3.81675	0	0	0	4.92663	1.23177	4.36635	28.5557	12.1528	26.6995	4.01766	15.1137	9.71272
SmLINC126177-IBu	0	0	0	2.16948	0	3.20018	5.98487	2.15146	0	1.29404	1.27335	6.67931	0	2.46618	0	1.7915	3.69531	6.00373	0	0	3.81422	0	2.87879	1.49426
SmLINC126179-IBu	0	0	7.9097	0	0	1.48182	0	0	0	0	0	0	0	0	0	2.83953	0	2.10677	4.6641	0	0	2.12936	2.93637	0
SmLINC126180-IBu	1.68109	36.4547	69.9417	3.25422	0	1.57922	0	0	0	0	0	1.90837	0	0	4.56543	1.63922	0.615885	4.98856	23.8916	24.3055	3.81422	1.08477	9.29851	2.98853
SmLINC100059064	15.466	3.03789	5.6053	26.5761	47.2026	19.3402	9.57579	17.2117	2.00196	2.58808	6.36676	22.9005	70.3563	86.3162	70.7642	77.0346	45.5755	57.8542	22.21	30.3819	34.328	17.6777	22.3107	29.1382
SmLNCA126183-IBu	13.0217	3.46927	4.36591	15.9131	7.32454	22.0673	12.0296	6.55121	10.0098	1.3458	3.93466	6.70793	14.4465	2.61415	7.07642	5.8806	5.03178	3.92972	3.23632	15.4948	11.4427	4.03373	4.36137	9.17479
SmLINC126185-IBu	1.74161	0	0	0	0	0	0	0	2.87281	0	0	0	0	0	0	0	0	0	0	0	0	0	0	0
SmLINC126186-IBu	4.67343	4.89101	8.9498	4.33896	0	5.38326	0	4.63641	1.96192	1.66931	0	3.12973	0	0	0	2.20355	0	1.8557	0	0	0	0	1.4394	0.814374
SmLINC126187-IBu	0	0	0	0	4.88303	0	1.3047	0	2.23218	5.20204	12.8736	1.95608	0	0	0	0.421003	0	0	0	6.07638	7.62844	0	0	0
SmLNCA126192-IBu	209.464	635.527	348.151	50.9828	4.88303	70.6823	29.9244	25.8176	35.0342	64.702	28.0138	28.6256	14.0712	7.39853	18.2617	6.71813	3.69531	6.54953	25.3829	36.4583	19.0711	12.8565	7.19699	8.96559
SmLINC126197-IBu	0	0	3.11406	0.54237	0	0.417415	0	1.07573	0	0	0	0	0	0	0	0	0	0	0	0	0	1.60706	0	0
SmLNCA126210-IBu	124.404	44.5112	56.8627	19.9429	1.83927	15.6962	21.1146	21.3748	28.8782	27.6795	10.4542	10.8396	0	2.73746	0	18.1793	17.0785	20.8821	6.8851	13.6111	3.85236	24.0256	12.1125	12.0438
SmLNCA126211-IBu	0	0.698715	0	0	0	0	0	0	0	0	0	0	0	0	0	2.47227	0.782174	0.485757	0	0	5.83576	0	0	0
SmLNCA126212-IBu	1.40875	0	0	0	0	0.21149	0	1.07573	0	0	0	0	0	0	0	3.25605	0	0.785944	0	3.55468	0	0	0.878032	0
SmLNCA126213-IBu	109.123	1.61008	12.9856	1.32881	7.17805	12.2358	13.825	11.4888	11.5513	8.20421	10.658	7.19457	2.36866	2.76212	4.61109	3.52478	2.0201	3.05645	0	3.31163	3.85236	2.67576	1.54735	2.44312
SmLNCA126215-IBu	1.76515	11.8842	0	0	0.130214	0	0	0	0	0	0	0	0	0	0	0	0	0	0	0	0	0	0	0
SmLNCA126216-IBu	1.18013	0	0	0	9.63585	0	0	0	1.00098	0	0	0	0	0	0	0	0	0	0	0	0	0	1.69849	0
SmLNCA126218-IBu	10.8397	19.1023	75.3602	7.2298	0	8.48744	3.37547	3.2272	9.0088	14.2344	7.64011	1.90837	18.7617	2.46618	6.84815	13.8841	9.23827	16.9196	57.1115	85.0693	57.2133	16.0706	29.9683	20.1726
SmLNCA126219-IBu	0	0	0	1.9905	0	0	1.41243	0	0	0	0	0	0	0	0	0	0	0	0	0	0	0	0	0
SmLINC126220-IBu	1.00866	1.82274	6.85092	0	0	2.08708	0	1.07573	2.00196	0	1.27335	0	0	0	0	0	0	0.545794	0	0	0	0.803532	0.719699	0
SmLINC126223-IBu	0.672437	1.82274	2.49125	0	0	0.83483	0	0	0	0	0	0	0	0	0	0.447875	0	0	0	0	0	0	0	0
SmLNCA126243-IBu	16.5554	1.20908	2.07396	1.08474	0	3.89587	2.77698	3.2272	0	0	2.75044	4.8091	6.42587	0	0	1.21374	0	0	0	0	0	1.60706	0.719699	2.98853
SmLNCA126245-IBu	5.97124	3.65155	0.417284	0	1.62768	0	2.01092	0	4.00391	0	1.06962	1.87021	9.99059	12.3309	11.4136	0.129884	1.23177	0.545794	0	6.07638	3.81422	0	0	0
SmLNCS126250-IBu	75.3129	190.172	165.045	61.2878	0	81.1176	26.3334	44.105	28.0274	36.2331	16.5536	36.2591	23.4521	9.86471	13.6963	14.7799	8.0065	14.7364	41.2472	27.3437	11.4427	12.8565	8.63638	9.71272
SmLINC100226-IBu	31.0968	170.912	7.93462	49.0682	31.0398	15.4986	5.36244	5.37866	5.00489	5.17616	8.91347	2.91981	2.34521	0	0	2.68725	3.07942	0	0	6.07638	10.4128	7.23179	5.03789	2.2414
SmLNCS126256-IBu	0	0	0	0.54237	0	1.39138	0	1.07573	0	0	0	0	0	0	2.28272	0.447875	0	0	0	0	0	0	0	0
SmLINC126260-IBu	0.672437	0	0	0	0	0.278277	0	0	0	0	0	0	0	0	0	0	0	0	0	0	0	0	0	0.747132
SmLNCA126261-IBu	0	0	0	1.62711	0	0.417415	0	0	0	0	0	0	0	2.46618	0	0	0.615885	0	6.34572	15.1909	3.81422	1.60706	2.1591	0.747132
SmLINC126264-IBu	0.336218	0	1.86843	0	0	0.139138	0	0	0	0	0	0	0	0	0	0	0	0	0	0	3.81422	0.803532	0.719699	0
SmLNCA126283-IBu	12.1072	1096.84	298.239	0	0	0	0	0	0	0	0	0	0	0	0	0	0	0	0	0	0	2.8445	0	0
SmLNCA126292-IBu	3.18735	18.3003	32.3488	0.634573	4.18313	1.80184	5.98487	8.31541	33.4427	37.1519	26.5749	6.37397	11.8433	16.3754	23.6718	8.07519	4.39742	8.5908	10.3752	12.9731	12.8158	14.1181	15.711	20.0755
SmLNCA126299-IBu	0	0	0	0	0	0	0	0	0	0	0	0	0	0	0	0	0	0	0	0	0	0	0	0
SmLNCA126300-IBu	0.336218	0	2.49125	4.33896	0	0	0	0	0	0	0	0	0	0	0	0	0	0	0	0	0	0	0	0
SmLNCA126310-IBu	1.34487	1.82274	0.622811	4.88133	6.51071	2.92191	0	0	0	3.88212	0	0	0	0	0	0	0	0	0	0	0	0	0	0
SmLNCA126318-IBu	6.29401	3.73053	2.69055	18.0826	9.01733	20.9528	13.9448	11.9621	25.635	30.0605	18.158	14.3796	3.98685	9.39613	24.3109	14.9322	19.6467	12.1985	6.82165	3.31163	13.1972	8.83885	10.414	2.98853
SmLINC126320-IBu	93.9159	137.282	195.139	136.33	78.1285	164.477	156.696	186.844	85.023	86.3124	104.3	145.685	44.559	32.0603	61.6334	72.1662	57.8932	59.819	44.42	21.2673	34.328	40.1766	35.2652	42.5193
SmLINC126321-IBu	0	0	0	0	0	0	0	0	0	0	0	0	0	0	0	0	0	0	0	0	0	0	0	0
SmLINC126322-IBu	0	0	0.622811	0	0	0	0	0	0	0	0	0	0	0	0	0	0	0	0	0	0	0	0	0
SmLINC126323-IBu	0	0	0	0	0	0	3.59092	1.07573	2.00196	0	0	0	0	0	0	0	0	0	0	0	0	0.803532	0	0
SmLINC126324-IBu	0	0	0.622811	0.54237	0	0.139138	1.19697	0	0	1.29404	0	0	0	0	0	2.20803	2.20487	4.8139	3.17286	0	3.81422	1.92848	0	1.8753
SmLINC126326-IBu	2.35353	0	0	0	0	0	0	0	0	0	0	0	2.34521	2.46618	0	0.447875	0	1.09159	0	0	0	0	0	1.49426
SmLINC126327-IBu	0.336218	0	0	0	0	0	0	0	0	0	0	0	0	0	0	0	0	1.09159	0	0	0	0	0	0
SmLNCA126328-IBu	155.84	0	70.714	404.966	453.21	487.094	242.603	200.086	157.063	132.147	171.571	233.165	838.717	599.552	688.011	1730.22	1715.82	1651.2	311.099	357.078	386.304	894.974	1048.04	1006.02
SmLINC126333-IBu	0.336218	0	0	0	0	0.139138	2.39395	0	0	1.29404	0	0	0	0	0	1.34363	0.615885	1.63738	0	0	0	0	0.719699	2.2414
SmLNCA126335-IBu	501.5	395.88	455.132	622.56	359.114	455.329	321.196	332.434	255.89	263.984	337.146	268.623	159.263	125.38	236.489	218.339	222.655	191.41	175.713	198.667	188.766	222.442	164.645	158.347
SmLINC126337-IBu	0.672437	0.607579	0	0	4.88303	0.139138	1.19697	0	2.00196	1.29404	1.27335	0	2.34521	7.39853	0	16.1549	21.8146	17.0179	0	3.03819	19.0711	39.0517	46.0607	33.2399
SmLINC126348-IBu	0	0	0	0.54237	0	0	13.1667	4.30293	0	0	0	0	0	0	0	0	0	0	0	0	0	0	0	0
SmLINC126373-IBu	24.1136	1.83489	2.92721	191.343	135.13	47.5714	77.923	77.3667	252.637	307.813	388.513	57.2608	266.603	237	169.766	59.8586	46.8073	48.1991	1111.1	1050.67	552.184	343.253	291.14	183.839
SmLNCA126374-IBu	70.4747	34.4132	37.3251	345.766	444.73	172.246	461.96	438.221	611.087	617.554	852.713	445.777	500.726	654.499	531.143	578.494	405.104	496.198	1983.45	1732.22	1487.28	2064.8	1471.13	1249.15
SmLNCS126384-IBu	2.35353	0	0	0.54237	0	0.695692	0	1.07573	0	0	0	0	2.34521	0	0	0	0	0	0	0	0	0	0	0.747132
SmLINC102528-IBu	2.68975	0.607579	0	5.4237	0	8.07002	0	6.45439	27.0264	14.2344	2.54671	1.90837	16.4165	9.86471	9.13087	16.5714	8.0065	12.0075	0	3.03819	7.62844	3.21413	4.31819	1.49426
SmLINC126393-IBu	19.0098	162.242	233.971	366.951	345.442	58.8625	205.161	277.668	123.16	148.672	252.57	243.489	37.4295	77.6352	32.3918	15.4965	30.8681	17.1052	13.9923	57.5433	27.9582	21.7597	16.0277	17.4306
SmLINC126394-IBu	1.2978	7.61904	88.489	15.6853	44.4681	5.33456	13.5378	25.5917	42.6617	68.17	112.081	34.5034	16.9559	8.31102	15.4312	2.53498	2.49433	1.55551	0	0	12.0911	4.96583	2.29584	2.01726
SmLINC126395-IBu	16.4007	111.09	99.1578	165.564	130.051	82.9014	95.0876	67.9433	20.9204	16.8743	47.5725	51.9459	7.95026	0	0	3.59196	6.67619	0.780486	0	7.26127	0	8.81475	4.44774	2.92129
SmLINC126396-IBu	0	36.8253	11.6217	0	0	0	0	0	0	0	0	0	0	0	0	0	0	0	23.733	0	0	5.47205	0	0
SmLINC126397-IBu	0.0773302	0	0	0	0	0	0	0	0	0	0	0	0	0	0	0	0	0	0	0	2.55553	0	0	0
SmLINC126398-IBu	0	0	0	0	0	0	0	0	0	0	0	0	0	0	0	0	0	0	0	0	0	0	0	0
SmLINC126399-IBu	52.2382	0	26.1954	45.9388	22.4945	41.5759	41.4991	27.926	11.5813	15.412	18.2726	19.5894	0	0	0	1.84973	2.34652	0	0	0	0	0	0	0
SmLINC126400-IBu	26.0166	64.9562	31.1281	39.9835	16.5697	42.8991	0	0	4.90479	16.4472	13.6885	7.25182	16.0412	10.1113	29.5384	25.4035	10.778	19.0318	57.048	54.7785	67.5117	33.5876	25.8444	30.61
SmLINC126401-IBu	0	0	0	0	0	0	0	0	0	0	0	0	0	0	0	0	0	0	0	0	0	0	0	0
SmLINC126402-IBu	0	0	0	0	0	0	4.36896	0	0	0	0	0	0	0	0	0	0	0	0	0	0	0	0	0
SmLINC126403-IBu	0	0	0	0	0	0	0	0	0	3.35156	4.635	0	0	0	0	0	0	0	0	0	0	0	0	0
SmLINC126404-IBu	0	0	0	0	17.8556	0	0	0	0	0	0	2.86256	0	0	0	0	0	0	0	0	0	0	4.94433	0
SmLINC126405-IBu	0	0	0	0	0	0	0	0	0	0	0	0	0	0	0	0	0	0	0	0	0	0	0	0
SmLINC126406-IBu	0	0	0	0	18.523	0	0	0	0	0	0	0	0	0	6.61988	2.20803	0	0	15.3249	0	0	0	4.65645	0
SmLINC102530-IBu	0	0	0	0	0	0	0	0	0	0	0	0	7.03562	0	8.28626	1.25405	0	0	0	0	0	0	0	0
SmLINC102531-IBu	0	0	0	0	0	0	0	0	0	0	0	0	0	0	0	2.32895	0	0	0	0	0	0	0	0
SmLINC102532-IBu	1.00866	1.82274	0	0	0	0	0	0	0	0	0	0	0	4.93235	3.12732	0	0	0	0	0	0	0	0	0
SmLNCS126412-IBu	236.362	58.9351	58.5443	245.151	39.0642	169.331	58.6517	53.7866	43.042	34.9391	34.3805	38.1675	23.4521	27.1279	27.3926	39.8609	22.1719	33.8392	47.5929	15.1909	34.328	19.2848	12.2349	16.4369
SmLNCS126416-IBu	1.00866	1.82274	3.11406	0	0	0.556553	0	0	0	0	0	0	0	0	0	0	0	0	0	0	0	0	0	0
SmLNCS126420-IBu	2.68975	0.607579	1.24562	0.54237	0	0.278277	0	0	0	2.58808	0	0	0	0	0	0	0	0.545794	0	0	0	0	0	0
SmLNCA126422-IBu	9.16531	0.698715	0	4.02981	0	1.68775	0	0	0	0	1.34975	0	0	0	0	0	0	1.24441	4.53719	0	0	0.940133	0	0
SmLNCA102534-IBu	83.9638	2.66727	2.75905	2.82032	0	2.6005	7.49306	7.713	44.1431	63.9126	18.9475	6.77473	14.1651	2.49084	6.98512	5.40138	3.70763	2.73989	0	6.25867	3.8905	4.94976	4.41895	3.78796
SmLNCS126445-IBu	2.01731	3.03789	1.24562	23.0182	66.7347	4.0851	27.5304	22.5904	20.0195	12.9404	21.647	19.0837	2.34521	2.46618	2.28272	1.34363	0	1.63738	0	3.03819	4.34821	0.803532	1.4394	0
SmLINC126447-IBu	0	0	6.75127	0	129.465	0	2.0947	0	0	0	0	12.3758	0	95.8356	2.8534	0	0	0	42.0404	67.4782	76.2462	0	0	0
SmLINC126449-IBu	0	25.415	0	0	0	0	0	0	0	0	0	0	30.6988	0	24.8816	0.407567	2.28493	3.19835	67.8675	0	0	0	0	0
SmLINC126450-IBu	0	0	0	0	0	0	0	0	0	0	0	0	0	18.373	0	0	0	0	0	47.335	0	0	0	0
SmLINC126451-IBu	0.218542	2.21159	1.1958	0	0	0	0	0	0	0	0	0	0	0	0	0	0	0	0	0	0	0	0	0
SmLINC126452-IBu	2.32327	0	0	0	0	0	0	0	0	0	0	0	0	0	40.5411	0	0	0	0	0	0	0	0	36.8262
SmLINC126453-IBu	31.9071	44.7725	28.039	61.1848	0	41.8417	127.885	121.73	73.4918	60.3669	98.7357	89.5981	37.3592	0	39.5595	106.532	106.031	82.213	15.4835	0	0	114.769	114.77	85.4421
SmLNCA102535-IBu	1.34487	3.03789	0	0	0	0.417415	0	3.2272	0	0	0	0.954187	9.38083	0	2.28272	1.7915	0	0	3.17286	0	0	0	0.719699	0
SmLINC126466-IBu	0.336218	0	0	0	0	2.36535	0	0	0	0	0	0	0	2.46618	0	2.23938	1.23177	2.72897	0	0	0	0.803532	0.719699	0.747132
SmLINC126475-IBu	0.672437	3.64547	5.6053	1.08474	0	0.973968	3.59092	5.37866	35.0342	43.9973	38.2006	2.86256	0	0	0	0.447875	0	0.545794	0	0	3.81422	0.803532	0	2.98853
SmLNCA126477-IBu	1.25746	0	1.86843	0	0	0.31167	0	0	0	1.29404	0	0	0	0	0	0	0	0	0	0	0	0	0	0
SmLNCA126478-IBu	1.47264	0	0	0	0	0	1.19697	0	0	0	0	0	0	0	0	0.479227	0	0	0	0	0	0.819603	0	0
SmLINC126480-IBu	0	0	0	0	0	0	0	0	0	0	0	0	0	0	0	0.895751	0	0.545794	0	0	0	0	0	0
SmLNCA126482-IBu	0.336218	0	0	0	0	0.556553	0	0	0	0	2.54671	0	0	0	0	0	0	0	6.4409	7.17013	0	0	0	0
SmLNCA126483-IBu	0	0	0	0	0	0	0	0	0	0	0	0	0	0	0	0	0	0	3.07767	4.98263	0	0	0	0
SmLINC126484-IBu	4.37084	0	2.49125	0	0	0.278277	0	0	0	1.29404	0	0	4.69042	0	2.28272	0.895751	1.84766	0.545794	3.17286	0	0	0	0.719699	0
SmLINC126494-IBu	0	0	0	0	0	0	0	0	0	0	0	0	0	0	0	0	0	0	3.17286	0	0	6.42826	2.87879	2.98853
SmLNCA126497-IBu	0	0	0	0	0	0	1.24485	1.14028	0	0	2.81411	1.97517	0	0	0	0	0	0	0	0	0	0.819603	0	0.672419
SmLINC126498-IBu	21.1818	19.4425	18.6843	0	0	7.79175	0	0	19.3089	0	0	5.72512	35.1781	0	22.8272	7.40786	15.4587	0	9.51858	0	34.328	12.7681	0	12.1708
SmLINC126499-IBu	0	0	0	0	0	0	0	0	0	0	14.0069	0	0	0	0	0	22.7262	0	0	24.3055	0	0	0	0
SmLINC126500-IBu	14.1212	0	0	5.96607	4.88303	0	11.9697	2.15146	30.74	75.0543	0	0	0	39.4588	0	36.9318	0	42.0262	0	0	0	32.2297	35.9849	21.4502
SmLNCS126503-IBu	16.1385	0	1.24562	4.33896	0	6.95692	2.39395	0	2.00196	0	0	3.81675	0	0	0	0.895751	0.615885	1.63738	0	0	0	0.803532	1.4394	0
SmLNCA126505-IBu	3.26132	0	0	1.08474	0	0	0	0	0	0	0	0.314882	0	0	0	0	0	0	8.12252	0	3.81422	0	6.23979	2.76439
SmLNCA126506-IBu	0	0	0	0	0	0	2.39395	0	0	0	0	3.2824	0	0	0	1.50934	1.19482	0.0654953	0	12.1528	0	7.57731	3.54811	2.24887
SmLNCA126507-IBu	0	0	0	0	0	4.24094	0	0	0	0	0	0	0	0	0	0.0806176	1.58282	0	0	0	0	0	1.9144	1.84542
SmLNCA126508-IBu	3.25123	0	0	0	0	0	0	0	0	0	0	0	0	8.31102	0	0	0	0	0	0	0	0	0	0
SmLNCA126509-IBu	0.672437	0	0	0	0	0.139138	0	0	1.00098	0	0	0	0	0	2.28272	0	0	0.507588	0	0	0	1.14102	0	0
SmLNCA126510-IBu	0	0	1.17088	0	0	0	0	0	0	3.54567	0	0	0	0	0	0.8644	0	0	0	0	0	0	0	0
SmLNCA126511-IBu	0	0	0	0	0	1.07415	0	0	0	0	0	2.21371	0	12.3309	0	2.37374	0	0	4.56892	0	0	0	0	1.173
SmLNCA126512-IBu	0	0	0	0	0	0	0	3.42083	2.53247	0	5.55182	0	5.65195	0	11.4136	0	1.23793	2.36329	0	0	0	0	0	0
SmLNCA126530-IBu	2.03748	0.607579	0	0	0	0	0	0	0	0	0	0	0	0	0	0.550887	0.615885	1.26078	0	0	0	0.803532	0.719699	0
SmLINC126532-IBu	0	0	1.24562	2.71185	9.76606	1.94794	2.39395	2.15146	0	1.29404	0	2.86256	0	0	6.84815	4.47875	3.69531	3.27476	0	0	0	0	0.719699	0.747132
SmLNCA126531-IBu	0.336218	1.21516	2.49125	6.84471	3.25535	7.07101	2.39395	1.07573	6.00587	9.05828	7.64011	2.86256	0	0	0	6.71813	8.62239	6.54953	0	3.03819	0	1.60706	0	1.49426
SmLNCA126558-IBu	22.0526	4.18622	19.5065	151.712	363.428	141.881	39.6079	14.63	30.69	25.9714	10.3524	17.2326	22.256	26.7827	0	35.2344	9.25059	17.0179	85.3182	16.7708	85.1334	13.3708	43.4554	19.5076
SmLNCA126559-IBu	0	200.945	54.7513	78.5515	339.826	0	50.7876	45.2991	42.2413	0	18.0179	9.49416	0	22.5162	54.7624	89.387	97.1004	85.4168	3.58533	178.22	58.8916	196.287	206.071	114.707
SmLNCA126562-IBu	15.5266	33.8421	140.948	21.4236	120.888	7.69713	0	0	0	0	0	0	0	0	0	0	0	0	0	0	0	0	5.10986	0
SmLNCA126563-IBu	48.6104	398.954	57.5228	13.7599	0	6.97083	2527.67	2438.36	1690.5	1533.38	2127.96	2179.04	97.8655	103.752	90.8521	0.904708	0.683632	0.545794	352.187	344.895	579.876	6.79788	0	4.00463
SmLNCA126564-IBu	2.35353	3.03789	1.27053	0	0	0.417415	3.59092	0	0	0	0	0	0	0	2.28272	0.447875	0	0.545794	0	0	0	1.60706	0	0.747132
SmLNCA126570-IBu	2.09128	0	2.06773	1.1444	0	0.567684	0	0	0	1.29404	0	0	0	0	0	0.452354	0	0	0	3.28124	0	0.803532	1.4394	0
SmLINC126572-IBu	59.2618	24958.8	54316.3	9479.66	55138.4	1756.71	87.6903	87.8228	109.587	124.098	127.781	71.2491	43.1753	257.247	9.29066	3.29636	2.13096	10.9104	335.784	278.906	224.619	5.24707	0	16.7582
SmLINC126581-IBu	25.8081	40553.7	101059	18541.5	3581.23	3046.52	45.9399	46.0736	28.2276	42.9621	71.7534	33.8641	19.09	45.3777	11.4136	7.00477	2.59903	11.8819	84.049	95.8245	23.2286	28.5977	0.755683	29.7807
SmLINC126589-IBu	1.50626	0	0	0	0	0	25.8187	37.2849	19.6091	32.4027	39.805	14.6468	2.34521	55.341	3.08167	3.0993	4.77927	13.5357	42.7384	57.4218	18.6515	4.01766	0	3.99716
SmLINC126590-IBu	0	0	0	0	0	0	1.26879	0	1.03101	0	0	0	0	0	0	0.456833	0	0	0	0	0	0	0	0
SmLINC001732-IBu	10.9439	0.771625	0	2.87456	0	1.02545	11.4311	7.62694	4.14405	0	10.1232	9.08386	31.4962	24.8591	39.2399	12.2001	9.23211	8.2142	5.29867	13.4592	6.44603	6.62914	4.7788	2.42071
SmLINC100228-IBu	1.0221	69.0999	26.4944	10.8854	5.35506	1.44147	1.23288	0	3.06299	4.01152	3.94739	0	15.0797	8.55763	0	2.73652	1.23793	3.76052	0	0	0	0.811567	0	0.978743
SmLINC100229-IBu	0	17.8385	49.4948	3.80201	3.20652	0	1.25682	0	3.09302	0	0	0	0	0	0	0.922623	2.19871	0.638579	6.40918	7.01822	0	0.819603	1.07955	0
SmLINC100230-IBu	0.342943	24.9958	42.0647	1.77897	0	0	0	0	0	0	8.90073	0.963729	0.633206	5.031	2.30554	0.456833	0.622044	0	0	0	3.85236	0	1.09394	2.07703
SmLINC126603-IBu	83.3283	11.9207	2.49125	7.39793	24.4152	29.6462	8.1873	21.4178	0.730714	2.51044	6.36676	12.309	2.34521	0	2.28272	0.770346	3.58445	5.34878	8.63018	4.43576	7.36144	2.56327	0.482198	1.41208
SmLINC126614-IBu	0.672437	0.607579	0	0	0	0	0	0	0	0	2.54671	0	0	2.46618	0	0.447875	0	2.18318	0	0	0	0	0	0.747132
SmLINC126633-IBu	0	0	0.622811	0	0	0.139138	0	0	4.00391	1.29404	0	0.954187	2.34521	0	0	1.7915	0	1.63738	6.34572	0	0	6.42826	4.31819	2.2414
SmLINC126640-IBu	4.33049	7.18158	5.86688	6.80132	10.5799	10.4117	12.2331	7.66997	0	5.00793	10.7216	4.79956	50.9848	50.458	14.8148	7.15705	5.46906	13.6831	37.757	37.4913	18.9948	7.19965	6.49888	0
SmLINC126642-IBu	17.3388	18.7863	23.4052	14.1884	10.5799	7.76392	45.7603	28.8081	14.8745	18.2848	31.3627	29.055	37.1012	55.3903	28.1002	22.2952	18.5505	19.5831	36.2658	28.0425	35.6248	21.5186	29.0254	12.5219
SmLINC126643-IBu	481.996	289.839	258.915	0	0	52.9881	48.9323	47.8378	41.2903	40.4776	76.1465	33.053	0	5.94349	2.57947	0	1.56435	0.731364	35.0601	39.0103	31.2003	2.24989	0	3.93739
SmLNCA126645-IBu	0.672437	0	0	1.08474	0	5.4264	0	0	0	0	0	0	2.34521	0	0	0.447875	0	0	0	0	0	0	0	0
SmLNCS126666-IBu	1.75842	3.05612	2.49125	0	0	0.556553	1.19697	0	0	0	0	0	2.34521	0	0	0	0	0	0	0	0	0.803532	0	0.747132
SmLNCS126708-IBu	0	0	1.9494	0	0	0	0	0	0	0	0	0	9.38083	0	2.28272	0.447875	0	0	132.15	82.8514	101.534	11.8682	12.6379	2.70462
SmLNCS126712-IBu	1.68109	0.607579	11.7524	0	0	0.139138	1.19697	0	0	1.29404	0	0.954187	0	0	2.28272	1.34363	0	0.545794	305.705	224.006	264.63	58.0391	37.741	17.468
SmLNCA126742-IBu	235.101	113.635	111.29	101.624	30.112	105.061	146.929	131.971	60.9495	55.7343	68.9266	132.651	60.0842	47.2766	40.9063	40.8059	23.0834	37.9327	152.868	93.1509	73.5	43.5193	48.2846	39.613
SmLINC126745-IBu	0	50.5566	30.5177	0	0	0.417415	0	0	0	0	0	0	0	0	0	0	0	0	0	0	0	0	0	0
SmLNCA102557-IBu	0	0	3.19502	0	0	0.265754	0	0	0	0	3.59085	0	0	0	0	0	0	0	0	0	4.76777	0	0	0
SmLNCA102558-IBu	1.54324	12.984	0	0	0	0	0	0	0	0	0	0	0	0	0	0	0	0	6.4409	7.50433	0	0	1.61932	0
SmLNCA102559-IBu	0	0	0	0	0	0.737433	0	0	4.00391	1.29404	3.43805	0	0	0	0	0	0	0	0	0	0	0	0	0.747132
[truncated: 29,105 more rows]

## Sheet: Table S5
Supplementary Table S5. List of S. mansoni transcripts detected by the TPM normalization method with raw counts for each sample analyzed being described.
gene_ID	SRR11248243_Sporocysts	SRR922068_Sporocysts	SRR922067_Miracidia	SRR1142421_Cercariae	SRR1142423_Cercariae	SRR5860351_Cercariae	SRR8763170_Somula	SRR8763171_Somula	SRR8763176_Somula	SRR8763177_Somula	SRR8763178_Somula	SRR8763180_Somula	ERR572993_Males	ERR573090_Males	ERR582515_Males	SRR5170166_Males	SRR5170167_Males	SRR5170168_Males	ERR572988_Females	ERR573085_Females	ERR578187_Females	SRR5170160_Females	SRR5170161_Females	SRR5170162_Females
SmLNCA118652-IBu	193.7	18.78	7.5	0	0	0.55	0	0	0	0	0	0	0	0	0	0	0	0	0	0	0	0	0	0
SmLINC118656-IBu	0.3	11.6	13.04	6.7	11.87	11.06	9.33	9.48	23.32	20.62	23.62	6.53	4.68	5.17	4.91	2.81	2.04	3.54	2.9	4.36	3.17	2.71	2.94	7.76
SmLINC118657-IBu	4.02	0.87	1.55	8.49	9.54	1.42	8.44	6.24	14.13	19.95	16.98	7.73	8.59	2.64	8.79	5.25	1.97	2.61	4.94	6.78	5.93	2.42	2.23	2.37
SmLINC118666-IBu	0.5	0	0	0.05	0	0	0.09	0.49	0.36	1.78	0.81	0.07	0.81	3.48	0.81	0	0	0	0.93	0.55	0.89	0	0	0
SmLNCA118684-IBu	98.94	12.29	2.15	0	0	0.03	0	0	0	0	0	0	0	0	0	0	0	0	0	0	0	0	0	0
SmLNCA118687-IBu	4.17	3.9	4.38	1.01	0.36	4.1	0	0	0	0	1.34	0.56	0	2.81	4.94	0	0	0	0	0	0	0	0	0
SmLNCA118688-IBu	0.67	0.15	0.16	0	0	0.22	0	0	0	0	0	0	0	0	0	0	0	0	0	0	0	0	0	0
SmLNCS101701-IBu	1.15	0.2	0.28	0	0	0.2	0	0	0	2.52	0	0	0	0	0	0	0	0	0	0	0	0	0	0
SmLNCA118689-IBu	0.7	0.28	0.42	0	0	0.19	0	0.46	0	0	0	0	0	0	0	0.53	0	1.7	1.53	2.24	7.53	2.43	5.76	2.45
SmLINC118691-IBu	0.31	0.18	0	27.9	17.81	0.41	20.91	22.98	19.33	22.72	20.52	19.09	25.14	17.62	25.51	23.62	15.26	27.52	10.06	10.75	17.47	13.88	13.75	12.1
SmLINC118710-IBu	31.16	73.06	69.36	92.82	50.66	89.93	6.14	19.89	36.7	36.8	46.52	19.19	14.18	15.15	34.65	10.13	2.93	8.38	9.96	13.93	10.51	1.01	0.69	2.11
SmLINC118711-IBu	0.97	0.41	0.31	0.68	0	0.63	0	0	0	0	0	0	0	0	0	0	0	0	0	0	0	0	0.32	0
SmLINC118716-IBu	0.69	1.03	1.04	0	0	0.53	0.33	0	0	0	0	0	0	0	0	0	0	0	0	0	0	0	0	0
SmLNCA118727-IBu	10.57	3.5	1.47	1.96	1.05	4.42	0.55	0.69	0	0	0.75	0.62	0	0	0.52	0.12	0	0.29	0.35	0.35	0	0	0.13	0.15
SmLINC118767-IBu	2.4	0.62	0.07	0	1.05	2.3	1.32	1.27	0	0	0	2.24	0	0	0	0	0	0	0	0	0	0	0	0
SmLNCS118816-IBu	0	0	0	1.6	0	0.04	0	0	0	0	0	0	0	0.77	0	0	0	0	0	0	0	0	0	0
SmLNCS118819-IBu	0	0	0	0	4.26	0	0	0.31	0	0	0	0	3.29	0	0.83	0.38	0.25	0	0	0	0	0	0.21	0.25
SmLNCA118827-IBu	4.36	10.23	14.83	4.77	0	3.19	0.51	2.64	1.6	1.62	1.87	1.6	0.92	1.92	0	0.78	0.19	0	0.65	0	0	0	0.16	0.41
SmLINC118843-IBu	47.05	6.04	2.67	0	0	1.52	0	0	0	0	0	0	0	0	0	0	0	0	0	0	0	0	0	0
SmLINC118854-IBu	3.71	12.19	14.7	17.14	16.95	17.52	1.77	3.11	0.72	0	6.1	0.76	1.97	4.24	3.68	1.42	0	2.35	1.11	0	0	0	0	0
SmLINC118856-IBu	2.62	2.5	5.96	27.86	23.56	8.05	5.88	4.29	15.13	7.43	17.14	6.72	2.15	7.27	0	4.02	0	0.63	1.2	1.24	0	0	1.05	0
SmLINC118857-IBu	0	0	0	6.18	5.57	3.02	1.01	0	0	0	0	0	0	0	0	0.51	0	0	0	0	0	0.61	0	0
SmLINC118858-IBu	5.34	4.75	4.47	3.58	0.8	18.92	2.11	0.97	2.75	1.88	1.08	0.92	4.27	1.81	6.37	0.55	0.17	1.22	3.48	3.54	1.42	0.15	0.14	0
SmLINC101734-IBu	0	0	0.07	0	0	0.1	0	0	0	0	0.22	0	0.59	0.59	0	0	0	0	0	0.4	0	0	0	0
SmLNCA118865-IBu	9.23	2.44	0.96	0	0	0.13	0	0	0	0	0	0	0	0	0	0	0	0	0	0	0	0	0	0
SmLINC118869-IBu	1.25	0	0	0	0	2.51	0	0	0	0	0	0	0	0	0	0	0	0	0	0	0	0	0	0
SmLNCA118888-IBu	4.28	1.84	1.01	0.18	0	1.78	2.16	1.12	0.99	1.38	0.96	1.38	1.09	0.71	0.3	0.28	0.19	0.19	0.81	0.72	0.6	0.37	0.67	0.99
SmLINC118896-IBu	0	0	0.04	0	0	0	0	0	0	0	0	0	0	0	0	0	0	0	0	0.5	0.52	0	0.29	0
SmLNCA118894-IBu	0	0	0	0	0	0	0	0	0	0	0	0	0	0	0	0.21	0	0	1.74	3.34	0.75	1.02	0.68	0
SmLNCA118895-IBu	0	0	0	0	0	0	0	0	0	0	0	0	1.22	0	0	0	0	0	1.38	1.21	0.51	0	1.1	0.36
SmLNCA118897-IBu	0.66	0	0	0	0	0.17	0	0	0	0	0	0	0.8	0	0	0	0	0	1.18	0	0.66	0	0.41	0.72
SmLNCA118902-IBu	19.04	2.64	1.52	1.24	0.75	7.59	2.49	2.48	2.33	2.16	1.11	2.53	3.04	2.58	4.05	4.19	3.46	5.53	2.22	2.12	0.98	2.03	2.29	1.18
SmLINC118907-IBu	0.08	0.02	0.15	0	0	0.05	0	0	2.64	2.63	1.06	0.1	0	0	0	0.04	0	0	0	0	0	0	0	0
SmLNCA118906-IBu	0.08	0	0	0	0	0	0.18	0	0	1	0.37	0	0	0	0	0	0	0	0	0	0	0	0	0
SmLINC101744-IBu	0.98	0	0	0	0	0	0	0	0	0	0	0	0	0	0	0	0	0	0.13	0	0	0	0	0
SmLNCA101745-IBu	0.59	0	0.03	0.17	0	0.1	0	0.11	0	0	0.13	0.1	0	0	0.23	0	0.04	0.04	0	0	0.19	0	0.03	0
SmLNCA118916-IBu	0	0.01	0.57	0	7.23	0.05	0	0	0.59	0.35	0	0.21	1.66	0	0	0.18	0.43	0.22	0.56	0	0	0	0.34	0
SmLNCA118917-IBu	20.39	9.12	6.48	0.59	0	5.34	4.97	5.52	2.82	1.61	1.28	4.07	3.52	1.99	2.02	1.04	1	1.01	2.07	1.36	0.41	0.88	0.62	0.58
SmLNCA118920-IBu	0	1	1	24.42	54.44	2.1	0	0	3.99	3.73	21.39	0	1.74	3.3	0	0	0	0	2.05	0	1.32	0	0	0
SmLINC118927-IBu	16.05	6.43	13.22	37.56	34.38	14.24	76.25	65.8	51.64	50.19	65.12	56.6	19.2	23.71	5.66	11.58	21.72	8.59	4.95	0	13.86	16.22	12.18	9.6
SmLINC118928-IBu	49.88	53.68	80.32	100.67	55.24	121.53	141.01	142.44	68.79	72.05	103.55	140.56	33.24	52.09	55.68	38.69	56.76	42.71	20.39	29.4	18.29	45.45	32.08	41.4
SmLINC118930-IBu	3.74	0.54	0.72	0.1	0	1.92	0.67	0	0.24	1.74	0	0.56	0.61	0	0	0	0	0.19	0	0	0	0	0	0
SmLNCA118945-IBu	11.84	0.27	0	0	0	2.21	0	0	0	0	0	0	0	0	0	0	0	0	0	0	0	0	0	0
SmLINC118949-IBu	57.3	0.55	0.18	1.61	0.85	1.8	3.71	0.44	2.06	1.24	0	2.37	0	0	0	0.26	0	0	0.74	0	0	0.59	0	0
SmLINC118950-IBu	35.18	1.68	1.42	0.11	0.39	0.98	0.79	0	0	0	0.81	1.12	0	0	0	0.16	0	0	0.95	0.47	0	0	0.18	0
SmLNCA118951-IBu	12.05	1.84	1.6	0.64	0.19	1.07	0.3	0.76	0.42	0.39	0.42	1.03	0.62	0.3	0	0.49	0.17	0.6	0.42	0.21	0.76	0.23	0.22	0.35
SmLNCA118952-IBu	1.72	0.17	0.39	0.14	0	0.17	0	0	0	0	0	0	0	0	0	0	0	0	0	0	0	0	0	0
SmLNCA118970-IBu	0	0	0	0	0	0.4	1.26	0.41	0.58	0	0	0.57	0	0	0	0	0	0	0	0	0	0	0	0
SmLNCA118971-IBu	2.52	0	0.23	0	0	0.63	0	0.21	0.49	0.5	0	0	0	0.53	0	0	0	0	0	0	0	0	0	0
SmLNCA118972-IBu	0	0	0	0.13	0.23	0	0.43	0.84	0	0	0	0.59	0	0	0	0	0	0.25	0	0	0	0	0	0.26
SmLNCA118973-IBu	1.22	0	0.54	0	0	0.65	0	0	0	1.08	0	0	0	0	0	0	0	0	0	0	0	0	0	0
SmLNCA118976-IBu	9.07	0	0	16.91	4.28	2.07	0.44	2.99	7.83	12.8	9.64	0.81	7.41	5.54	16.8	0.63	0	0.4	6.99	11.77	5.08	0.49	0.22	0
SmLNCA118979-IBu	6.24	0	0	0	0	0	1.08	3.44	23.14	15.45	17.68	5.38	17.95	5.01	17.34	0.42	0	0	17.07	7.49	14.37	0.34	0.24	0
SmLNCA118981-IBu	0	20.16	10.24	0	0	6.82	1.83	0.51	14.13	16.38	42.41	1.09	0	0	0.83	0	0	0	0	0	0	0	0	0
SmLINC118988-IBu	103.25	11.33	7.98	0	0	6.1	0.33	0.15	0	0	0	0.14	0	0	0.47	0	0	0	0	0	0	0.12	0	0.13
SmLINC118989-IBu	27.56	0.92	1.12	0	0	2.7	0	0	0	0	0	0	0	0	0	0	0	0	0	0	0	0	0	0
SmLINC118990-IBu	278.22	3.99	0.44	0	0.08	1.11	0	0	0	0	0	0	0	0	0	0	0	0	0	0	0	0	0	0
SmLINC118992-IBu	6.01	0	0	0	0	0.98	0	0	0	0	0	0	0	0	0	0	0	0	0	0	0	0	0	0
SmLINC118996-IBu	2.14	0.54	0	1.58	2.15	3.48	0.38	0	0.4	0	0	0	0	0	0	0	0.08	0	0	0	0	0	0.07	0
SmLINC118997-IBu	0	0	0.52	0	0	0	0	0.37	0	0.38	0.1	0.08	0	0	0	0	0	0	0	0	0	0	0	0
SmLINC119000-IBu	82.99	0.2	0.13	1.5	1.27	2.9	1.83	3.42	1.63	1.59	1.12	3.11	0.52	0	0	0.18	0.21	0.14	0	0.53	0	0.31	0.25	0.22
SmLINC101754-IBu	0.31	0.08	0.06	0.04	0	0.05	0.25	0.23	0.23	0.34	0.19	0.25	6.28	4.04	6.02	4.54	3.93	4.81	1.2	1.96	2.15	0.79	0.79	0.76
SmLINC100154-IBu	0.66	0	0	0	0	0	0	1.28	0	0	0	1.3	0	0	0	0	0	0.71	0	0	0	0.42	0	0
SmLINC100155-IBu	0	0	0.12	0.75	0	0.5	2.73	1.01	2.74	0	1.01	0	0	0	2.69	0	0	0	0	0	0	0	0	0.65
SmLINC100157-IBu	8.29	0.99	0.93	5.4	4.05	7.11	3.2	3.95	2.4	2.05	3.59	3.29	2.97	3.46	2.55	2.19	1.44	0.69	0.72	0	0.6	0.44	1.54	0.84
SmLINC101755-IBu	0.19	0.11	0.17	0.08	0	0	0	0	0.35	0	0	0	2.35	0.47	2.83	1.95	1.74	2.69	0.32	0	0.39	0	0.35	0.68
SmLINC119021-IBu	2.23	0.01	0.01	0.15	0	0.09	0.31	0.34	1.85	1.44	1.02	0.31	0	0	0	0.11	0.09	0.05	0.12	0.11	0.54	0.4	0.16	0.23
SmLINC119023-IBu	1.3	0.12	0.08	0.11	0	0.15	0	0.51	4.9	8.75	3.02	0.45	0	0	0.71	0	0	0	0	0	0	1.27	0	0.42
SmLNCS119047-IBu	1.97	0.1	0.27	0.28	0	0.13	0	0.77	0	0	0	0	0	0.56	0	0	0	0.16	0	0	0	0	0.14	0.33
SmLNCA119048-IBu	1.31	0	0.06	0	0	0.12	0	0	0	0	0	0	0	0	0.32	0	0	0	0	0	0	0	0.15	0
SmLNCA119049-IBu	2.92	0.03	0	0	0	0	0	0	0	0	0	0	0	0	0	0	0.15	0	0	0	0	0	0	0
SmLINC119053-IBu	6.81	2.33	0.18	0	0	0.17	0	0	0	0	0	0	0	0	0	0	0	0	0	0	0	0	0	0
SmLINC101759-IBu	0.38	0	0.08	0	0	0.1	0	0.45	0.17	0	0	0.14	0.46	0	1.38	0.21	0.26	0.26	0	0	0	0.23	0.34	0.26
SmLNCA119055-IBu	1.99	0.09	0.07	0.19	0	0.11	0.76	1.66	0	0.32	0.13	1.71	0	0	0	0.34	0	0.11	0.26	0	0	0	0.09	0
SmLINC119064-IBu	0.65	0.04	0.07	0.24	0	0.06	0	0	0.12	0.15	0	0	0	0	0	0	0	0	0.49	0	0.29	0	0	0
SmLNCA119066-IBu	2.23	0.21	0.31	2.03	2.44	1.42	0.73	0.31	0.33	0.94	0.68	0.29	0.67	0.34	0	0.07	0.08	0.17	0.46	0.22	0	0.38	0.22	0.41
SmLINC119080-IBu	7.38	1.16	0.44	2.7	0.85	0.86	6.43	7.19	0.23	0.22	0.57	5.35	1.33	0.95	2.93	0.25	0.21	0.39	1.42	0.62	0.48	0.19	0.23	0.71
SmLINC119081-IBu	3.62	0.05	0.17	0.52	0	0	1.1	1.33	0.43	0.24	0.1	1.29	0	0.57	0.86	0.07	0	0.1	1.19	0.55	0	0.35	0.19	0.38
SmLNCA119082-IBu	0.91	0.34	0.26	0.2	0	0.92	0	0.26	0.07	0	0	0.1	0.29	0	0	0.09	0.24	0.28	0	0.06	0	0	0.04	0.05
SmLNCA119083-IBu	2.68	1.7	1.17	0.67	0	1.59	1.03	0.66	0.75	1.37	0.36	0.29	0.86	0	0	1.63	0.26	1.29	0	0	0	0.23	0.68	0.53
SmLNCA119092-IBu	9.49	1.49	1.05	3.09	2.34	11.6	4.04	3.91	3.03	3.88	3.34	2.51	7.08	4.62	8.61	4.77	3.74	4.63	4.18	4.58	6.05	2.65	2.86	2.72
SmLNCS119095-IBu	0.24	0	0	0.65	2.2	0.03	1.98	1.4	0.41	0.65	0.49	1.8	0	0	0	0	0	0	0	0	0	0.06	0	0
SmLINC119096-IBu	0.78	0.36	0.58	2.2	5.47	0.93	0.46	0.7	1.75	1.93	0.78	0.58	0.12	0	0.12	0.11	0.09	0.07	0	0.08	0	0.08	0.05	0.1
SmLINC119097-IBu	0.1	0.15	0.2	0.72	2.37	0.35	0.66	0.46	1.62	0.84	0.6	0.14	0	0	0	0.12	0.21	0.14	0.18	0	0	0	0.06	0
SmLINC119098-IBu	0.38	0.09	0.31	1.22	2.1	0.46	0.12	0.23	0.87	1.59	0.97	0.24	0.26	0	0	0.18	0.11	0.11	0.09	0.09	0	0.06	0.12	0
SmLINC119100-IBu	0.47	0.13	0.09	0.46	0.56	0.28	0	0	0	0	1.05	0	0	0	0	0	0	0	0	0	1.12	0	0	0
SmLNCS119102-IBu	2.8	0	0.05	0.07	0	0.23	0.69	0.13	0.14	0	0	0.23	0	0	0	0	0	0	0	0	0	0	0	0
SmLNCA119103-IBu	0.99	48.41	69.61	13.11	13.53	28.98	10.08	3.94	0	0.53	1.24	3.64	0	0	4.55	22.23	8.21	15.15	0	0	0	13.1	18.85	13.12
SmLNCS119106-IBu	1.44	0	0	0.1	0	0.1	0.29	0.18	0.2	0.12	0.1	0	0	0	0	0	0	0	0	0	0	0	0	0
SmLNCA119108-IBu	1.46	1.13	0.64	2.95	2.71	4.25	2.81	1.33	0.54	1.18	3.49	1.17	5.8	1.18	3.5	1.05	0.66	0.66	1.68	2.54	3	0.3	0.87	1.04
SmLNCA119111-IBu	0.26	0.01	0.16	0.56	0.07	1.05	0.06	0.11	0.15	0.19	0.05	0.05	0	0	0	0.1	0	0	0.13	0	0.2	0	0	0.11
SmLINC119113-IBu	0.39	0	0.09	0	0	0	0	0	0	0	0.95	0	0	0	0	0	0	0	0	0	0	0	0	0
SmLINC119114-IBu	0.53	0.03	0.13	0	0	0.13	0	0	0	0.41	0.14	0	0	0	0	0	0	0	0	0	0	0.06	0	0
SmLINC119115-IBu	0.6	0.08	0.12	0.11	0.2	0.07	0	0.12	0.2	0.1	0.37	0	0	0	0	0	0	0	0	0	0	0	0	0
SmLINC119121-IBu	2.15	0.6	0.39	0.8	0	1.36	0.35	0.66	0	0.92	0	0	0	0	0	0	0	0	0.59	0	0	0	0	0
SmLINC119123-IBu	2.41	7.55	13.11	116.58	61.43	15.29	11.29	6.62	38.95	62.37	90.51	11.51	18.17	34.12	26.74	4.74	5.56	2.15	7.58	11.82	11.5	2.8	1.75	3.16
SmLINC119124-IBu	0	0.63	0	26.77	11.48	0.68	0	4.33	7.8	3.25	18.26	0.91	3.1	3.05	5.8	0	0.81	0	4	6.29	1.75	0	0	0
SmLINC119125-IBu	0.86	0.75	0.69	1.89	0.92	0.74	0	0.07	1.15	1.22	1.4	0	1.5	0	0.25	0.17	0.07	0.07	0.17	0.34	1.43	0.06	0	0
SmLNCS119137-IBu	0.44	0	0	0.52	0	0.35	0	0	0	0	0	0	0	0	0	0	0	0	0	0	0	0	0	0
SmLINC119139-IBu	0.83	0.57	1.26	3.71	1.67	0.76	3.89	3.01	1.68	2.48	0.4	3.78	1.96	0.96	1.25	0	0	0.31	0	0.72	0	0	0.48	0.6
SmLNCA119140-IBu	19	1.21	0.89	3.6	3.56	12.14	5.04	7.55	2.68	2.14	2.8	7.59	4.03	4.03	4.05	5.74	4.25	6.27	3.01	3.49	2.92	2.48	3.26	3.19
SmLNCS119152-IBu	1.91	0.07	0	0	0	0.04	0.25	0.24	0	0	0	0	0	0	0	0	0	0	0	0	0	0	0	0
SmLNCS119164-IBu	0.65	0.08	0.19	0.15	0.27	0.31	0.16	0.15	0.66	0.2	0.32	1.33	0	0	0	0.1	0	0	0	0.31	0.37	0	0.11	0.13
SmLNCA119167-IBu	1.74	0	0.11	0.31	0	0.21	0	0	0	0	0	0	0	0	0	0	0	0	0	0	0	0.28	0	0
SmLNCA101772-IBu	0.75	0.48	1.56	0.8	0	0.47	0.22	0	0	0.29	0	0	0	0	0	0	0	0	0	0	0	0	0	0
SmLNCA119172-IBu	0	0	0	7.03	0	0	2.55	3.08	2.87	2.58	1.97	3.8	1.39	0	5.67	0	0.45	0.43	2.85	0	0	0	0	0.89
SmLNCA119174-IBu	5.38	1.48	0.88	4.5	0.16	5.43	1.96	3.42	2.46	2.82	1.23	2.6	0.53	0.26	0.26	1.14	0.51	0.96	0.91	0.36	0	0.71	0.44	0.44
SmLNCS119177-IBu	33.28	0.73	0.52	2.08	0.79	4.94	3.57	3.66	1.83	1.68	1.71	4.19	0.71	0	0.12	0.11	0.16	0.06	0.41	0.48	0.29	0.31	0.25	0.36
SmLNCS119185-IBu	13.48	1.17	0.47	5.96	10.81	30.04	5.9	4.28	10.02	10.01	6.82	3.15	26.51	19.86	35	18.76	13.41	20.08	8.49	11.36	1.33	8.37	11.12	5.58
SmLNCA119187-IBu	23	16.51	12.57	8.52	6.44	2.94	1.9	2.31	2.71	2.93	3.24	2.28	4.67	2.79	6.33	5.4	9.56	7.48	3.04	1.87	3.11	5.06	5.98	9.18
SmLINC119217-IBu	1.19	0.92	0.44	0.73	0	0.17	0	0	1.07	1.28	1.92	0	0	0	0	0.45	0	0	0	0	0	0	0	0
SmLNCA119219-IBu	1.06	0	0	0	3.36	0	0	0.02	0.48	0.25	0	0.08	0	0	0	0	0	0	0	0	0	0	0	0
SmLNCA119221-IBu	1.28	0.08	0.11	1.39	0.41	1.17	0.24	0.21	0	0	0.3	0.1	0	0	0.16	0	0	0	0	0	0	0	0	0
SmLNCA119222-IBu	0.57	0	0	0.44	0	0.25	0	0	0	0	0	0	0	0	0	0	0	0	0	0	0	0	0	0
SmLINC119227-IBu	1.03	0.44	0.81	0.23	0.25	0.21	0.05	0.09	0.75	0.81	0.41	0.12	0.32	0.16	0	0	0	0	0.11	0	0.26	0.08	0	0.13
SmLINC119228-IBu	2.47	0.4	0.92	0.04	0.27	0.68	0.21	0.45	0.35	0.61	0.28	0.41	0.65	0.22	0.87	0.1	0.12	0.12	0.6	0.89	1.24	0.47	0.41	0.67
SmLNCS119237-IBu	0.64	0	0	0.35	0	0	0	0.5	0	0.41	0	0.28	0	0	0	0	0	0	0	0	0	0	0	0
SmLNCA119238-IBu	2.86	0.13	0.57	0.92	0	0.49	0	0.24	0.41	0.21	0	0.24	0	0	0	0	0	0.06	0.16	0	0	0.05	0	0
SmLINC119251-IBu	0	0	0	0.21	0	0.13	0	0	0	0	1.27	0.53	1.34	0	0	0.34	0	0.42	0	0	0	0	0	0
SmLNCS119257-IBu	7.31	0.02	0.07	0	0	0.46	0.12	0.11	0	0	0	0	0	0	0	0	0	0	0	0	0	0	0	0
SmLINC119285-IBu	0.43	0	0	0	0	0	0.52	0.25	0	0	0	0.44	25.26	40.71	38.5	29.03	23.94	31.57	5.21	8.72	6.7	3.6	12.49	12.46
SmLINC119286-IBu	10.05	22.53	14.59	21.48	36.57	19.46	4.49	4.8	3.45	4.56	4.01	4.7	8.69	10.65	11.66	6.68	4.12	6.12	4.6	7.65	6.05	5.32	3.33	5.41
SmLINC119287-IBu	1.74	1.67	0.44	0.59	0	0.37	1.24	1.55	0.4	0.19	0.7	0.98	3.66	4.61	3.7	0.57	0.5	1.09	1.61	2.17	0.76	0.32	0.24	0.49
SmLINC119288-IBu	1.01	0.4	0.03	0.09	0.47	0	0.39	1.29	0.42	0.25	0	1.33	0	1.62	0	0.38	0.47	1.26	0.38	1.1	0.45	0.28	0.55	0.48
SmLINC119291-IBu	0	0	0	0	0	0	0	0	0	0	0	0	1.04	0	0	0	0	0	0	0	0	0.28	0	0
SmLINC119295-IBu	6.13	9.64	3.07	1.87	1.75	11.83	2.39	2.36	1.23	1.44	1.1	2.13	3.11	1.75	3.18	1.66	1.3	1.7	0.7	0.34	0.27	0.3	0.35	0.37
SmLINC119300-IBu	0.27	0.27	1.09	1.51	2.04	0.45	0	0	0.64	0	0	0.49	0	0	0	0	0	0	0	0	0	0	0	0
SmLNCS119313-IBu	2.16	0.09	0.47	0	0	0.88	0	0	0	0	0	0	0	0	0	0	0	0	0	0	0	0	0	0
SmLNCA119314-IBu	1.07	1.77	0.59	3.77	2.43	6.22	3.18	2.26	1.57	0.72	0.98	1.74	6.33	3.03	7.84	4.53	2.86	4.14	0.76	2.17	4.11	2.95	4.96	2.47
SmLNCA119316-IBu	6.57	5.08	2.17	3.78	0.57	4.44	1.85	2.1	2.24	2.26	1.74	1.98	1.66	0.91	1.05	0.77	0.2	0.67	1.32	1.42	1.03	0.62	0.55	0.82
SmLNCA119317-IBu	7.35	1.87	0.69	2.61	0.41	4.81	1.1	1.41	1.74	1.85	0.8	0.93	0.5	1.48	0.33	2.99	1.81	2.79	1.38	1.99	0.54	2.4	2.96	2.49
SmLNCA119319-IBu	1.05	0.05	0.67	0	0	0	0.68	0	1.11	4.47	1.04	0.29	0	0	0	0	0	0	0	0	0	0	0	0
SmLINC119326-IBu	0.05	0.17	0.04	0	0	0	0.14	0	0.07	0	0.07	0.06	0	0	0	0.1	0	0.06	0.16	0.31	0.19	0	0.05	0
SmLINC119372-IBu	0.12	0.04	0.11	0	0	0	0.19	0.09	0.3	1.1	0	0.24	0	0	0.29	0	0	0	0	0	0	0	0	0
SmLINC119373-IBu	0.29	0	0.04	0	0	0	0.54	0	0.58	0	0	0	0	0	0	0	0	0	0	0	0	0	0	0
SmLINC119376-IBu	0.32	0	0.07	0	0	0	0.1	0	0.21	0	0	0	0	0.3	0	0.07	0	0	0	0	0	0	0	0
SmLINC119378-IBu	0	0.08	0	0.15	0	0	0	0	0	0.6	0.32	0	0	0	0	0	0	0	0	0	0	0	0	0
SmLINC119392-IBu	0.69	0	0	0	0	0	0.2	0.38	2.38	0.79	1.27	0	0	0.55	0	0	0	0	0	0	0	0	0	0
SmLINC119393-IBu	0	0	0	0	0	0	0	1.18	0	0	1.2	0	0	0	0	0	0	0	0	0	0	0	0	0
SmLINC119394-IBu	0	0	0	0	0	0	0	0	0	1.19	0	0	0	0	0	0	0	0	0	0	0	0	0	0.59
SmLINC119396-IBu	3.55	0.06	0.04	0.14	0.25	0.05	0.27	0	0	0.71	0.54	0.18	1.93	2.73	2.76	0	0.15	0.39	0.38	0	0.45	0	0	0
SmLINC119402-IBu	0	0	0	0	0	0	0.27	0.93	2.88	3.07	2	1.76	1.05	0	0	1.27	0.6	0	0	0	0	0	0.6	0.78
SmLINC119403-IBu	0	0.09	0.11	0	0	0.09	0	0	0	0	0	0	1.22	0	0	0.39	0	0.6	0	0	0	0.84	0	0
SmLINC119404-IBu	0.23	0	0	0.2	0	0	0.28	0	0.59	0	0	0	0	1.43	0.87	0	0.41	0.61	0.2	0.78	1.18	0	0	0
SmLINC119405-IBu	0	0	0	0	0	0	0	0	0	1.34	1.4	0	0	0	0	0	0	0	0	0	0	0	0	0
SmLINC119406-IBu	0.21	0.05	0.16	0	0	0	0.41	0.39	0	0.55	0.85	0.35	0	0	0	0.23	0	0	0	0	0	0.26	0	0
SmLINC119407-IBu	0	0.04	0.19	0.51	0	0.26	0	0	0.36	0	0.34	0	0	0	0	0	0	0	0	0	0	0	0	0
SmLNCA119431-IBu	7.35	2.34	1.38	4.1	2.02	3.54	1.01	1.31	1.5	1.65	1.07	1.14	2.48	0.79	1.42	1.01	0.69	1.12	1.93	1.38	1.32	0.52	0.59	0.8
SmLNCA119432-IBu	0.83	0.43	1.03	6.38	1.33	2.44	0.56	1	1.94	0.7	1.94	0	0	0	4.11	1.24	1.86	0	0	0	0	0.57	0	0.62
SmLNCA119434-IBu	0	0	0	3.65	1.79	0	0	0	0	0	0	0	0	0	0	0	0	0	0	0	0	0	0	0
SmLNCA119436-IBu	3.77	2.3	1.34	26.15	26.81	34.51	12	11.47	30.54	30.77	17.28	16.28	24.4	15.39	32.46	21.77	20.41	19.69	2.03	2.64	4.11	4.55	6.6	9.66
SmLNCA119444-IBu	0.3	0	0	0	0	0.14	0	0	0	0	0	0	0	0	0	0.35	0	0.45	0	0	0	0	0.05	0.47
SmLNCA119447-IBu	0.58	0.08	0.1	0.2	0.07	0.01	0.28	0.33	0.79	0.53	1.08	0.47	0.22	0	0	0	0	0	0	0	0	0	0	0
SmLINC119460-IBu	0.95	0	0	0	0.89	0	0	0	0.65	0	0.94	0	0	0	0	0	0	0	0	0	0	0	0	0
SmLINC119461-IBu	0	0	0	0	0	0.04	0.99	0.53	0	0	0.33	0.14	0	0.06	0	0	0	0	0	0	0	0	0.07	0
SmLINC119462-IBu	0.98	0.72	0.38	0	0	0.19	0.64	0	0.42	0	1.01	0	0	0	0.3	0.07	0	0	0	0	0.25	0	0	0
SmLINC119463-IBu	5.63	0	0	0.49	0	0.19	0	0.43	0.96	1.96	0	0.25	1.4	1.33	0	0	0	0	0	0	0	0	0	0
SmLNCA119471-IBu	2.83	0.07	0.05	0.3	0	0.22	0.55	0	0.43	0	0	0.12	0	0	0	0	0	0.12	0	0.29	0	0.1	0	0.12
SmLINC101788-IBu	0.33	0.03	0.29	0	0	0.03	0.19	0	0	0	0	0.82	0	0	0	0	0	0	0	0	0	0	0	0
SmLINC119476-IBu	0	0	0	1.08	2.77	0.97	0	0	0	0	0	0	0	0	0	0	0.13	0	0	0	0	0	0	0
SmLINC119477-IBu	0	0	0	0.35	1.35	0	0.31	0	0	0	0	0	0	0	0	0	0	0	0	0	0	0	0	0
SmLINC119478-IBu	1	0.4	0.38	2.42	0	0	0	3.1	0.71	0	0	0.55	0	0	0	0	0	0	0	0.55	0	0	0	0
SmLINC119479-IBu	0	0	0	0.36	0.63	0.27	0	0	0	0	0	0	0	0	0	0	0	0	0	0	0	0	0	0
SmLINC119483-IBu	0.27	0	0	0	1.21	0	0	0	0	0	0	0	0	0	0	0	0	0	0	0	0	0	0	0
SmLNCA119480-IBu	0.39	0	0	0.65	0	0	0	0	0	0	0	0	0	0	0	0	0	0	0	0	0	0.14	0	0
SmLNCA119486-IBu	8.5	0.18	0.31	0	0.3	0.29	3.04	0.97	0	0	0.52	1.29	0	0	0	0	0	0	0	0	0	0	0	0
SmLNCA119487-IBu	16.95	37.62	23.53	3.84	3.27	19.59	3.35	2.5	9.17	9.36	9.81	4.38	28.47	33.93	33.95	17.38	10.61	9.87	6.21	10.85	7.78	2.27	5.45	5.04
SmLINC119492-IBu	15.13	0.39	0	2.26	1.49	0.25	0.43	0	0	1.36	0.22	0.35	0	0	0	1.45	1.48	0.12	0.4	0	0	3.05	1.59	1.75
SmLINC119493-IBu	4.99	0	0.15	1.13	0	2.35	0.22	1.49	0.71	0	0	0.68	0	0.68	0.34	1.11	0.68	3.41	0	0.46	0.56	1.37	0.67	1.23
SmLINC119503-IBu	2.08	0.28	0.55	0.1	0	1.61	0.18	0.22	0.06	0.07	0	0.4	0	0	0.19	0.13	0	0	0.26	0	0	0.04	0.04	0.05
SmLNCS119536-IBu	3.06	0.02	0	0	0	0	0	0	0	0	0	0	0	0	0	0.09	0	0	0	0	0	0	0	0.11
SmLINC119540-IBu	0	0	0	0.08	0	0.05	0	0	0	0	0	0	0	0	0	1.04	0	0	0	0	0	0	0	0
SmLINC119541-IBu	0	0	0	0	0	0	0	0	0	0	0	0	0.94	0	0	0.35	0.53	1.07	0	0	0	0	0.12	0
SmLINC100161-IBu	67.59	26.66	13.39	15.96	2.16	52.77	18.18	19.8	19.87	21.89	11.96	19.94	24.97	20.22	21.65	35.88	30.85	38.31	14.13	10.41	6	27.72	23.36	24.08
SmLINC101803-IBu	0.42	0.08	0	0.54	0.73	0.13	3.55	3.35	1.64	1.1	2.08	3.75	0	0	2.02	0.33	0	0.13	1.51	2.32	0	0	0.47	0.71
SmLNCA119547-IBu	0.82	4.89	8.65	1.97	15.49	3.16	6.61	3.93	1.14	0.38	1.37	1.96	1.39	1.9	2.14	0.85	1.11	0.28	3.15	5.12	7.05	1.02	1.95	0.78
SmLINC119567-IBu	5.58	0.16	0.2	1.87	0.85	5.88	0	0.12	1.27	0.68	0.7	0	5.29	0.85	1.03	0.1	0.12	0	1.03	0.57	1.22	0	0	0
SmLINC119568-IBu	3.23	0.56	1.42	0.51	0	1.18	1.02	1.8	0.14	0.35	0.05	1.14	0	0	0.3	0.1	0.04	0.04	0	0.2	0.12	0.11	0	0
SmLINC119571-IBu	1.58	0.57	2.97	1.43	1.67	1.63	0.48	0.5	0.73	1.2	1.4	0.23	0.31	0	0.93	0.11	0.13	0.02	0.43	0	0.38	0.07	0.07	0.17
SmLNCA119570-IBu	0.91	0	0.11	0.14	0	0.41	0	0.14	0.23	0.16	0	0.27	0	0	0	0	0	0.15	0	0	0	0	0	0
SmLNCA119596-IBu	12.72	1.03	1.55	1.55	0.14	1.08	1.11	0.91	0.64	2.03	0.25	0.73	0	0	0	0.5	0.41	0.31	0.5	0	0.3	0.09	0.26	0.52
SmLNCA101809-IBu	8.79	20.86	9.37	9.39	8.46	10.39	6.26	4.31	4.31	6.71	6.46	8.7	8.37	5.14	7.62	2.83	2.2	3.4	8.8	6.57	4.96	3.67	3.84	4.02
SmLNCA119608-IBu	0.74	0	0	0	0.67	0	0	0.4	0.24	0	0	0.26	0	0.89	0	0.77	1.13	0	0	0	0	0	0.19	0
SmLNCA119609-IBu	0	0.12	0.17	0.16	0	0.13	0.49	1.27	0.26	0	0	0.28	0	0	0	0.43	1.21	1.43	0.32	0	0	0.58	0.61	0.67
SmLNCA119611-IBu	0	0.1	0.28	0.22	0	0.04	0	0.24	0	0	0.38	0.21	0	0	0	0	0.2	0.26	0.46	0	0	0.69	0.51	0.8
SmLINC119637-IBu	0	0	0	0	0	0	0.22	0	0	0	0	0.18	0.59	0	0.59	0.14	0.17	0	0.81	0	0.98	0	0	0
SmLINC101811-IBu	0.2	0.02	0.02	0.04	0	0.07	0.32	0.22	0.16	0.2	0.08	0.61	0.12	0.49	0.25	0.51	0.27	0.35	0.17	0.51	0	0.24	0.03	0.14
SmLINC119638-IBu	0	0	0	0	0	0.04	0	0	0	0	0	0	0.71	0.7	0	0.66	0.84	1.46	0.97	0	0.59	2.75	1.82	0.85
SmLINC119642-IBu	0	0.37	0.34	0	0	0	0	1.23	0	0	0.88	0.36	0	0	0	0.48	0.32	1.54	0	0	0	1.1	0.82	0.95
SmLNCA119652-IBu	8.14	8.49	7.19	0.31	0	4.47	0	0	1.62	2.07	1.58	0	1.67	0.96	2.7	0.32	0.2	0	0.41	0.4	0	0.94	0	0
SmLNCA119654-IBu	0	0.23	0	0	0	0	0	0	0	0	0	0	0	0	0	0	0	0	0	0	1.05	0	0.3	0
SmLINC119658-IBu	0	0.08	0	0	0	0	0	0	0	1.09	0	0	0	0	0	0	0	0	0	0	0	0	0	0
SmLNCA119659-IBu	43.45	56.11	51.32	19.23	13	16.41	27.97	27.74	17.51	24.22	17.1	25.28	23.02	12.32	23.83	5.37	4.53	6.01	12.94	14.53	14.67	5.01	5.27	6.51
SmLINC119660-IBu	0	0.21	0.22	0.49	0	0.26	0.44	0	0	1.16	0	0	0	0	0	0	0	0	0	0	0.11	0.15	0	0
SmLINC119661-IBu	0.14	0	0.14	0	0	0.1	0	0.22	0	0	0.24	0.3	0	0	0	0	0.1	0	0	0.24	0.79	0	0	0
SmLNCA119665-IBu	7.07	0.45	0.69	1.68	0.21	3.42	0.7	0.75	0.97	0.63	0.8	0.95	1.18	0.8	1.86	1.01	1.14	1.18	0.87	1.1	1.12	1.25	0.87	1.13
SmLNCA119673-IBu	0.43	0	0.15	0	0	0.06	0.23	0	0.12	0.15	0	0	0	0	0	0	0	0	0	0.24	0	0	0	0
SmLNCA119698-IBu	2.21	0	0	0	0	0.06	0.51	0	0	0	0	0.44	0	0	0	0	0	0	0	0	0	0	0	0
SmLINC119706-IBu	0	0.26	0.41	0.63	0	0.43	0	0	1.72	1.66	0	0.54	0	0	0	0	0.24	0.24	0	0	0	0	0	0
SmLINC119713-IBu	2.03	3.82	1.76	0.11	0	0	0	0.74	1.98	0.73	2.75	1.32	1.19	2.03	0	0.41	1.58	1.16	1.85	1.84	1.14	0.82	1.05	0
SmLINC119714-IBu	0	0	0	0	0	0	0	0	0	0	0	0	0	0	1.09	0	0	0	0	0	0	0	0	0.7
SmLINC119717-IBu	0.21	0.02	0.02	0.06	0	0.06	0	0.21	2.03	1.17	1.06	0	0	0.34	0	0	0	0	0	0	0	0.08	0	0
SmLNCA101823-IBu	0.21	0	0	1.34	0.32	4.91	2.21	1.59	1.31	0.32	0.35	1.01	0.79	1.56	2.37	0.3	0.13	0.44	0.55	0.54	0.58	0.06	0	0
SmLNCA119718-IBu	4.43	0.37	0.54	0.65	0.29	1.42	6.63	6.32	11.43	9.93	8.32	7.37	3.67	2.46	6.89	2.46	3.45	2.82	0.43	0.57	0.36	0.98	1.37	1.38
SmLNCA119741-IBu	1	0.28	0.26	0.1	0	0.16	0.23	0	0	0	0.24	0	0	0	0	0	0.05	0	0	0.12	0	0.04	0.13	0.1
SmLNCA101826-IBu	0.77	0.04	0	0.59	0	0.23	1.41	1.41	0.75	0	0.27	2.18	0	0	0.64	0.7	0.48	0.44	0	0	0	0.37	0.42	0.3
SmLNCA101828-IBu	0	0	0	0	0	0	0.99	2.14	0	0	0	0.98	0	0.7	0.77	0	0.17	0	0.47	0.44	0	0	0	0
SmLNCA101829-IBu	0.32	0.08	0.07	1.78	1.6	0.11	2.93	5.67	2.87	3.18	4.53	3.93	0.52	2.33	3.4	2.18	3.3	1.17	2.53	3.02	2.49	4.32	3.57	4.68
SmLNCA101831-IBu	0.01	0	0	0	0	0.23	0	0.25	0	0	0.12	0.79	0	0	0	0	0.43	0.21	0	0.33	0	0	0	0
SmLNCA101833-IBu	0.19	0	0	0	0	0	0.47	0	0.34	0.74	0	0	0	0	0	0.29	0	0	0.26	0	0	0	0.08	0
SmLNCA101835-IBu	0.09	0.23	0.6	0	0	0.42	0.3	0	0.41	1.47	0	0	1.47	0	0	0	0	0	0	0	1.54	0.3	0	0
SmLNCA119759-IBu	0.28	0.08	0.11	0	0	0.08	0.11	0.11	1.64	2.31	0.47	0	0	0	0	0	0	0	0	0	0.28	0	0	0
SmLNCA119760-IBu	0	0	0	0	0	0	0	0	0	0	0	0	0	0	0	0	0	0	3.36	0	0.99	0.2	0	0.17
SmLNCA119764-IBu	0	0	0	0.77	1.31	0.25	0	0	0	0	0	0	0	0	0	0.13	0	0	0.95	0	1.77	0	0	0
SmLNCA119766-IBu	0.63	0	0	0	0	0	0	0	0	0	0	0	0	0	0	0	0	0.23	0	1.59	0	0.34	0.41	0
SmLNCA119767-IBu	0	0	0	0	0	0	0	0	0.9	0	0	0.79	0	0	0	0	0	0	0	0	0	0	0	0
SmLNCA119768-IBu	0.33	0	0.13	0	0	0.03	0.58	0.36	0	1.29	0	0	0	0	0	0	0	0	0	0	0	0	0	0
SmLNCA119769-IBu	0	0	0	0	0	0	0.13	0	0.39	1	0.96	0.15	0	0	0	0	0	0	0	0	0	0	0	0
SmLNCA119770-IBu	1.87	0	1.54	0.47	0	0.08	0	0	0	0	0	0	0	0	0	0	0	0	0	0	0	0	0	0
SmLNCA119771-IBu	1.7	0.03	0	0	0	0.22	0	0	0	0	0	0	0	0	0	0	0	0	0	0	0	0	0	0
SmLNCA119777-IBu	1.37	0	0	0.11	0	0.51	0	0	0	0	0	0	0	0	0	0	0	0.19	0	0	0	0.17	0.17	0
SmLNCA119778-IBu	3.32	5.35	2.66	3.51	6.35	0.42	0.8	0	2.3	4.19	3.5	0.45	2.8	1.55	3.52	0.82	0	0.82	1	0	0	0	0	0
SmLNCS119780-IBu	3.11	0.69	2.3	1.74	2.24	1.22	0.48	0.81	0.79	0.86	0.69	0.73	1.47	3.49	2.06	0.4	0.32	0.33	0.81	0.8	1.2	0.72	0.28	0.5
SmLNCA119788-IBu	1.54	0.48	0.23	0.44	0.5	0.63	0.78	1.08	1.92	1.19	1.03	0.66	2.66	1.05	3.53	0.92	1.05	1.22	0.86	0.36	0.58	0.55	0.34	0.78
SmLNCA119789-IBu	2.06	1.28	0.37	0.29	0.19	0.69	1.12	1.03	1.55	2.01	1.38	1.1	2.11	0.98	3.64	2.84	1.97	3.41	0.41	0.66	1.08	1.2	1.18	1.49
SmLNCA119793-IBu	0	0	0	0	0	0	0	0	0	0	0	0	622.97	44.84	52.25	0	0	0	180.66	181.37	249.22	0	0.2	0
SmLNCA119794-IBu	0	0	0	0	0	0	0	0	0	0	0	0	734.75	17.29	6.96	0	0	0	9.04	9.52	0	0	0	0
SmLNCA119795-IBu	0	0.02	0	0	0	0	0	0	0	0	0	0	0	11.71	0	0	0	0	28.06	73.91	30.15	0	0	0
SmLNCA119796-IBu	0	0	0	0	0	0	0	0	0	0	0	0	0	0	0	2.81	0	0.61	18.5	22.61	35.38	49.48	38.34	25.14
SmLINC119797-IBu	8.37	0	0	0	0	0	9.7	9.55	15.78	19.16	12.43	5.58	9.97	0	8.78	2.49	4.3	1.46	16.19	28.38	12.27	1.19	2.61	10.15
SmLINC119798-IBu	4.72	21.68	19.14	27.63	60.19	13.14	5.23	12.03	32.77	22.73	17.53	7.84	8.79	0	26.6	7.75	4.88	8.41	3.75	3.28	16.31	14.16	8.97	10.63
SmLINC119799-IBu	1.52	0	0	0	0	0	0	0	2.25	4.01	0	0	0	0	0	0	0.86	0	0	0	0	3.36	1.41	1.24
SmLINC119800-IBu	3.66	2.35	2.42	0	0	0	3.53	6.23	1.91	0	7.15	1.14	0	5.45	0	0	1.23	3.14	0	3.89	0	0	2.49	4.26
SmLNCS119812-IBu	6.31	0.01	0.08	0.02	0	0.18	0.08	0.08	0.09	0.11	0	0.07	0	0	0	0	0	0	0.09	0	0	0.03	0	0
SmLNCA119823-IBu	0.31	0.15	0.21	0.34	0.36	0.11	0.2	0.08	2.54	3.05	1.9	0.15	0.09	0.18	0.09	0.04	0.03	0.05	0.07	0.19	0.23	0.04	0.09	0.05
SmLINC119824-IBu	1.18	0.06	0.15	0.29	0.16	0.72	0.39	0.58	3.24	3.83	2.13	0.61	2.4	1.72	1.76	1.45	1.19	1.15	0.36	0.18	0.45	0.2	0.3	0.25
SmLINC119826-IBu	1.34	3.2	1.12	0	0	0.12	0.11	0.2	0.79	1.11	1.01	0.09	0	0.32	0	0.07	0	0	0	0	0	0	0.08	0
SmLINC119827-IBu	0.63	0.16	0.28	0.12	0	0.11	0.26	0.19	2.03	2.85	0.86	0.07	0.35	0.26	0.44	0.25	0.23	0.24	0.1	0.05	0.22	0.13	0.12	0.09
SmLNCS119829-IBu	1.68	0	0	0	0	0.06	0	0	0	0.25	0.2	0	0	0	0	0	0	0	0	0	0	0	0	0
SmLINC119833-IBu	2.72	4.86	1.65	1.97	0.83	1.6	1.66	0.98	0	0	0.21	1.05	0.57	0.56	0	0	0.33	0	0	0.39	0	0.14	0	0
SmLINC000094-IBu	1.81	0	0	0	0	0.12	0	0	0	0	0	0	0	0	0	0.12	0	0	0	0	0	0	0	0
SmLNCA119836-IBu	0.06	0.01	0	0.67	0.37	0.82	0.17	0.29	0.23	0.19	0.11	0.29	1.9	0.23	1.03	1.31	0.73	2.01	4.29	5.29	3.45	1.48	4.95	3.28
SmLINC119844-IBu	8.41	9.81	4.18	24.34	27.4	8.8	6.73	10.36	2.87	4.3	7.01	5.64	9.74	8.38	8.27	4.43	3.4	3.56	2.36	1.68	0	2.43	1.85	2.98
SmLINC119845-IBu	0	0.75	2.85	1.02	0	0.15	10.51	6.11	6.4	11.32	10.91	6.46	5.33	1.56	6.77	4.17	3.5	3.54	5.31	1.76	5.33	4.27	3.84	6.11
SmLINC119846-IBu	0.68	0.82	2.47	4.26	9.93	0.84	9.54	11.6	9.35	5.55	10.65	5.72	6.55	5.25	4.31	4.88	0.79	3.98	0	1.37	0	2.23	4.01	4.79
SmLNCA119852-IBu	0.93	0	0.01	0.16	0	0.28	0	0	0	0	0	0.06	0	0	0	0	0	0	0	0	0	0	0.07	0.12
SmLNCA119853-IBu	0	0	0	0	0	0.07	0	0	0	0	0	0	0	0	0	0	1.91	0	0	0	0.59	0	0	0
SmLNCA119854-IBu	0.15	0	0	0	0	0	0	0	0	0	0	0	0.61	1.2	1.81	1.24	0	1.7	0	0	0	0	0.12	0.09
SmLNCA119861-IBu	0.84	0.5	0.93	0.18	0	0.51	0	0.08	0.09	0.11	0	0	0	0	0	0.06	0	0.07	0	0	0	0	0	0
SmLNCA119864-IBu	0.25	28.54	19.64	0	0	0.36	0	0.46	0.49	0.61	1.28	0.85	0	0	0	0.25	0	0	0	0	0	0.27	0	0
SmLNCA119867-IBu	0.05	0.22	1.78	0.22	0	0.13	0.29	0.55	1.91	1.97	0.38	0.58	0.18	0	0.19	0	0	0	0.15	0.12	0.35	0	0	0
SmLNCA119868-IBu	0	0.49	1.65	0.99	0.38	0.31	0	0	0.31	1.23	0.32	0	0	0.22	0	0	0	0	0.2	0	0.76	0	0	0
SmLNCA119869-IBu	0.27	0	0.24	0	0	0.18	0	0	0.3	0.23	0.15	0	0	0	0	0	0	0	0	0	0	0	0	0
SmLNCA119870-IBu	0.29	0.03	0.22	0	0.01	0.5	0.12	0.22	0.35	0.51	0	0.17	0	0	0	0.13	0.05	0	0	0.4	0	0.13	0.04	0.1
SmLNCA119893-IBu	2.29	0.12	0.26	0.22	0.14	0.34	0.07	0	0.3	0.15	0.27	0.28	0	0	0	0.05	0.06	0.06	0	0	0	0.1	0.05	0.12
SmLNCA119911-IBu	8.36	2.68	2.85	3.11	0.67	2.46	8.37	4.67	2.25	2.45	2.51	6.07	3.42	0.84	1.75	0.51	1.5	0.43	1.74	1.74	0.7	0.93	1.28	1.09
SmLINC119915-IBu	2.8	0.47	0.47	0.53	0.23	0.82	2.57	2.78	0.75	1.04	2.13	2.65	1.34	2.06	2.37	2.65	1.8	2.82	0.82	0.91	1.33	1.63	1.5	1.76
SmLNCS119920-IBu	0	0	0	0	0	0	0	0	0	0	0	0	0	0	0	0	0	0	14.64	8.58	6.31	2.03	2.02	0.33
SmLINC119921-IBu	0.11	0	0	0.45	0	0.06	0.98	0.74	0	0	0	0.66	0	0	0	0.25	0.16	0.16	0	0.37	0	1.52	1.77	1.75
SmLINC119922-IBu	0.36	0	0	0.46	0	0	0	0	0	0	0	0	0	0	0	0	0	0	1.16	0	2.94	0.49	0.49	0
SmLNCA119923-IBu	1.49	0	0	0	0	0.24	0	0	0	0	0	0	0	0	0	0	0	0	0	0	0	0	0.51	0
SmLNCA119953-IBu	2.27	0.44	1.46	0.46	0.33	2.9	0.39	0.32	0.45	1.09	0.22	0.3	0.34	0.42	0.2	0.75	0.62	0.56	0	0.37	0.22	0.24	0.29	0.42
SmLNCA119954-IBu	4.3	1.78	7.69	2.85	1.12	4.72	2.12	2.08	5.24	5.45	3.15	2.46	0.64	0.54	1.42	0.24	0.13	0.15	0.3	0.36	0.31	0.17	0.09	0.17
SmLNCA119955-IBu	3.22	0.33	0.67	1.42	0.18	2.1	0.24	0.22	0.62	1.17	0.25	0.33	0.57	0.24	0.91	0.81	0.73	0.92	0.39	0.39	0.26	0.73	0.84	0.61
SmLNCA119962-IBu	6.27	0.38	0.66	3.64	0.48	3.55	0.25	0.27	0.31	0.46	0.13	0.29	0	0	0.47	0.49	0.39	0.36	0	0.27	0	0.71	0.57	0.59
SmLNCA119967-IBu	1.66	0	0	0	0	0	0	0.45	0	1.23	0	0	0	0	0	0	0	0	0	0	0	0	0	0.66
SmLNCA119968-IBu	0.4	0	0	0.72	0	0.2	0	0	0.43	0	0	0	0	0	0	0	0.29	0	0.65	0	0	0.25	0	0
SmLNCA119978-IBu	6.45	0.51	0.77	2.98	0.89	3.94	2.02	2.19	1.75	2	1.31	3.16	4.4	3.11	3.39	8.46	4.93	7.78	2.07	2	1.58	2.42	2.17	3.02
SmLNCS119993-IBu	1.68	0.16	0.36	0.61	2.55	0.34	0.16	1.34	1	0.82	0.65	0.27	1.83	0.45	3.2	0.31	0	0	0.63	0	0.38	0.11	0	0.26
SmLNCA119996-IBu	2.1	0.07	0.15	0	0	0	2.63	3.18	0	0	1.35	3.93	0	0	0	0	0	0	0	0	0	0	0	0
SmLINC119997-IBu	0.11	0	0.04	0.36	0.12	0.02	0	0.09	1.06	1.34	0	0.08	0	0	0	0	0	0	0	0	0	0	0.07	0
SmLINC119998-IBu	0	0.06	0.07	1.63	1.4	0.5	0.85	1.46	2.74	2.12	2.39	0.7	0	0	0	0	0	0	0	0	0	0	0	0
SmLINC120003-IBu	0.43	0.04	0.13	0.68	0	0.29	0.31	0	1.24	0.33	0	0.37	0.29	0	0.29	0.13	0	0.16	0	0	0.24	0	0	0
SmLNCA119999-IBu	0	0	0.18	0.18	0.31	0	0	0.22	1.15	0.5	1.19	0.08	0	0	0	0	0	0	0	0	0	0	0	0
SmLNCA120000-IBu	0.51	0	0	1.66	0	0	1.08	3.22	0.71	1.11	0.49	1.85	0	0	0	0	0	0.21	0	0	0	0	0	0
SmLNCA120001-IBu	0.11	0.18	0.25	0	0.85	0	0.14	0	0.77	0.36	0.11	0	0	0	0	0	0	0	0	0	0	0	0	0
SmLNCA120002-IBu	0	0	0.06	0.48	0	0.34	0	0	0	0.1	0.31	0	0	0	0	0	0	0	0	0	0	0	0.06	0
SmLINC120016-IBu	0	0.69	1.24	0.69	9.38	2.82	0	0.6	1.37	0	0	0	1.04	2.6	0	0	0	0	0	1.31	0	0	0.67	0
SmLINC120017-IBu	0	2.53	1.37	0.69	2.5	3.38	0.39	0	0.04	1.12	0	0	0	0	0	0.25	0	0	0	1.28	0	0	0	0.67
SmLINC120018-IBu	4.08	0.15	0.13	1.69	1.44	7.42	1.11	1.41	0.68	0.72	0.27	0.83	1.41	1.26	1.56	0.5	0.52	0.93	0.86	0.61	0.74	0.3	0.4	0.7
SmLINC120019-IBu	5.38	0.97	0.69	1.4	1.51	8.23	0.51	0.52	0.14	0.91	0.69	0.48	1.09	0.91	0	0.59	0.22	0.67	0	0.72	0.53	0	0.07	0.39
SmLINC120020-IBu	0	0.87	0.28	1.75	9.81	4.45	0	0	0.37	0	0	0	0	0	0	0	0	0	0.71	0	0	0	0	0
SmLINC120022-IBu	0	0.23	0	6.2	14.99	6.94	1.89	0.62	1.04	0	0	0.65	1.1	0.33	0	0	0	0	0.53	0.12	0	0.25	0	0
SmLINC120025-IBu	0	0.04	0	0	0	0	0	1.42	0	0.43	0	0.58	0	0	0	0.36	0	0	0	0	0	0	0	0
SmLINC120027-IBu	0	0	0	0	6.28	0.52	0	0	0	0	0.53	0.78	0.45	0	0	0	0.32	0.61	0	0	0	0	0.76	0
SmLINC120030-IBu	0	0	0.13	0	0	0	0.45	0	0.41	0	0	0	0	0	1.37	0	0	0	0	0	0	0	0	0
SmLINC120032-IBu	0	0.02	0	0	0	0	0	0	0	1.78	0.84	0	0	0	0	0	0	0.38	0	0	0	0	0	0
SmLINC120034-IBu	1.73	0	0.12	1.32	0.77	1.82	1.29	0.98	0.28	0.34	0.27	0.44	0	0	0	1.27	0.4	0.8	0	0	0	0	0.87	0
SmLINC120035-IBu	0	0	0	0	0	0.22	0	0	0	0	0.85	0	0	0	0	0	0	0	0	0	0	0	1.21	0
SmLINC120036-IBu	0.78	0	0.09	0.64	0.84	0	0.33	0	0	0.64	0	0	0	0	0	0	0.13	0	0	0	0.39	0.95	0.31	0.55
SmLINC120037-IBu	0	0	0	0	0	0	0	0	0	0	0	0	0	0	0	0	0	0	10.7	8.44	4.9	0.55	0	0.3
SmLINC120043-IBu	0	0	0	0	0	0	0	0	0	0	0	0	0	0	0	0.04	0	0	0	4.75	7.07	0.79	0	0
SmLNCA120038-IBu	0	0	0	0	0	0	0	0	0	0	0	0	0	0	0	0	0	0	3.98	2.99	5.86	0	0	0
SmLNCA120039-IBu	0.71	0	0	0.06	0	0	1.15	0	0	0.51	0	0.66	0	0	0	0.01	0.47	0	0	0	3.38	0.24	0.34	0
SmLNCA120040-IBu	1.84	0	0.18	0.11	0	0.24	0	0	0.25	0	0	0	0	0	0.35	0.24	0.14	0.2	1.72	3.35	0.78	1.31	0.91	0.9
SmLNCA120041-IBu	0.64	0.06	0.04	1.29	0.46	1.05	0.56	0.92	0.15	0.54	0.29	0.6	0	0	0.41	0.2	0	0.29	0.53	0.53	0.65	1.17	1.46	1.72
SmLNCA120044-IBu	0.21	0	0	0	0	0	0	0	0	0	0	0	0	0	0	0	0	0.21	3.69	4.36	2.89	1.23	1.13	1.05
SmLNCA120045-IBu	0.78	0	0	0.89	0.63	0	1.1	1.06	0	0.74	0	0.94	0	0	0	0	0	0	0	0	0	0	0	0
SmLNCA120064-IBu	5.94	1.28	1.77	0.13	0	0.03	0.11	0.31	0	0.19	0.14	0	0	0	0	0	0.1	0	0	0	0	0	0	0
SmLINC120076-IBu	1.81	0	0.23	1.09	2.22	1.03	0.79	0.61	0.63	0.51	0	0.17	0	0	0	0	1.11	0.95	0	0	0	0.42	0	0.16
SmLINC120078-IBu	0	0	0	0.76	0	0	0	0.35	0	0	0	0	0.59	0	0	0.54	0	0	0	0	0	0	0	0
SmLINC120080-IBu	0	0	0	0	0	0.08	0.24	0	0	0	0	0.2	0	0	0	0	0.56	0	0	0.43	0	0	0.48	0
SmLINC120084-IBu	2.2	0	0	0	0	0.05	0	0	0	0	0	0	0	0	0	0	0	0	0.66	0	0	0	0	0
SmLNCA120079-IBu	0	0	0	6.08	0	2.04	0.43	0.61	0	0.36	0	0.44	0	0	0	1.66	1.88	1.94	0	0	0	1.75	3.98	0.9
SmLNCA120082-IBu	2.24	0.05	0	1.47	4.84	0	0	0	0	0	0	0	1.31	1.29	1.72	0	0	0	0.16	1.75	0.73	0	0	1.07
SmLNCA120083-IBu	1.44	0.01	0.01	0.03	0	0.06	0	0	0.3	0	0	0	0.29	0	0	0	0	0.08	0.17	0	0	0.06	0	0
SmLINC120086-IBu	0	0	0	0.35	0.77	0	0	0	0	0	0	0	0	0	0	0	0	0	0.16	0	12.5	25.24	15.32	12.88
SmLINC120087-IBu	0	0	0	0	0	0	0	0	0	0	0	0	0	0	0	0.25	0	0.75	1.4	13.09	0	15.65	13.28	11.91
SmLINC120088-IBu	1.19	0	0	0	0	0.34	0	0.92	0.64	0	0.6	0	1.47	0	0	0	0.42	0	20.84	11.81	7.35	5.45	9.95	7.69
SmLINC120090-IBu	0.42	0	0.06	0	0	0.16	1.03	0.87	1.74	1.66	0	0.44	0	0	0	1.12	0	0	25.62	28.9	23.15	9.95	4.96	10.24
SmLINC120092-IBu	0	0	0	0	0	0	0	0	0	0	1.17	0	0	0	0	0.57	0	0	11.79	17.52	12.37	5.14	4.89	3.74
SmLINC120094-IBu	0	0	0	0	0	0	0	0	0	0.38	0	0	0	0	0	0	0	0	2.08	7	0	2.28	3.59	2.03
SmLNCS120096-IBu	1.2	0	0	0.13	0	0.44	0	0	0.71	0	0.67	0	0.83	0	0	0.39	0	0.25	0	0	0	0	0	0
SmLINC120104-IBu	0	0	0	0	0	0	1.29	0.36	0.13	0.33	0	1.2	0	0	0	0	0	0	0	0	0	0	0	0
SmLNCA120106-IBu	1.29	0.04	0.04	0.33	0	0.23	0	0	0.85	0	0	0	0	0	0	0	0	0	0	0	0	0	0	0.21
SmLNCA120110-IBu	0	0	0.13	0.27	0	0.09	0	0	0.21	0	0.41	0	0	0.54	0	0	0	0	0	0	0	0	0	0
SmLINC120113-IBu	0.31	0	0	0	0	0	0	0	0.32	0	0	0.25	0	0	0	0	0	0	0	0	0	0	0	0.23
SmLNCS101864-IBu	4.3	0	0.14	0	0	0.78	0	0	0	0	0	0	1.37	0	0	0	0	0	0	1.81	0	0	0	0
SmLNCA120115-IBu	2.63	0.06	0	3.34	2.4	3.08	1.22	0	2.56	2.07	0.46	0	0.59	1.03	1.24	5.9	11.18	6.32	2.89	1.57	1.21	8.9	13.39	6.96
SmLNCA120134-IBu	1.27	0.02	0.12	0.29	0.48	0.31	0.15	0.36	0.08	0.1	0.08	0.07	0	0.55	0.31	0.94	0.81	0.89	0	0.16	0.2	0.39	0.37	0.23
SmLINC120136-IBu	3.84	1.46	1.07	4.04	1.38	3.87	1.44	1.46	2.06	2.7	0.73	1.16	2.19	2.02	1.38	0.82	0.26	0	0.61	0.3	0.82	0.27	0.12	0.26
SmLINC120143-IBu	10.19	2.65	2.45	0.4	0	7.21	2.32	2.8	0.72	0.21	1	2.21	0	0	0.85	0	0	0	0	0	0	0	0	0.41
SmLINC120146-IBu	3.28	0	0.29	0	0	0	2.63	2.5	0.44	0.23	0	3.01	0	0	1.72	0	0	0.44	1.48	0	0.44	0.34	0	0
SmLINC120149-IBu	4.78	0.72	0.63	0.25	0.49	6.11	2.04	0.23	0	0	1.39	1.4	1.13	0.74	0	0.15	0.19	0	0	0.51	0	0	0.38	0
SmLNCA120144-IBu	7.59	3.33	2.44	3.07	0	3.56	2.41	1.92	2.75	3.63	1.92	3.05	2.32	1.5	2.49	1.17	0.37	1.5	0.48	0	2.03	0.96	0.32	0.82
SmLNCA120145-IBu	0.28	0.76	1.56	0	0	0	0.7	0.25	0.32	0.65	1.41	0.43	0	0	0	0	0	0	0	0.97	0	0	0	0
SmLNCA120147-IBu	5.5	0.39	0.53	5.29	1.88	4.56	3.43	4.14	4.08	4.29	3.8	3.14	0	1.28	2.01	0.67	1.04	1.22	1.09	0.66	0	0.4	0.61	0.3
SmLNCA120151-IBu	0.34	0	0.23	0.26	4.26	0.61	0	0	0	0	0	0	0	0	0	0	0	0	0	0	0	0	0	0
SmLNCA101866-IBu	2.03	0.15	0	0	0	0.29	0	0	0	0	0	0	0	0	0	0	0	0	0	0	0	0	0	0
SmLINC120170-IBu	2.8	1.95	0.43	0.68	0.63	0.37	0	0.37	0	0.25	0	0.17	0.55	0	0	0	0	0	0	0	0	0	0	0
SmLNCA120171-IBu	2.53	0	0	15.63	23.12	8.58	0.36	0.31	2.02	1.72	1.48	0.55	1.21	0	0	0.18	0.26	0.79	0	0	0	0.64	1.04	0
SmLNCA120172-IBu	0.98	0	0	2.37	2.71	1.7	0	0	0.4	0.61	0	0.21	1.6	5.48	0.59	0	0.54	0.86	0	0.33	0	0.76	0	0
SmLNCA120174-IBu	0.95	0	0	12.71	14.79	12.44	0.2	0.33	0.71	4.75	1.01	0.35	0	0	1.33	0.55	0	0.44	0.96	0	0	1.55	0.65	1.82
SmLNCA120175-IBu	0.57	0	0	1.44	2.51	3.93	0.19	0	0	0	0	0	0	0	0	0	0	0.22	0	1.11	0	0.81	0.7	0.98
SmLNCA120176-IBu	0	0.03	0	1.84	0	0.56	0.34	0	0	0.39	0.31	0	0	0	0	0.27	0.56	0	0	0	0	0.99	0	0
SmLNCA120178-IBu	0	0	0	0	0	0	0	0	0	0	0	0	0	0	0	0.73	0	0	0	0	1.06	0.07	0	0
SmLINC120179-IBu	4.52	0.02	0.26	0.08	0.12	1.22	0.11	0.06	0.22	0.19	0.11	0.11	0.07	0	0	0.02	0	0	0	0	0.12	0	0	0.02
SmLINC120180-IBu	0	0	0.08	1.59	1.19	2.61	0	0	1.87	1.12	1.69	0	0	0	0	0	0	0	0	0	0	0	0	0
SmLINC120181-IBu	0.11	0.13	0.74	2.75	3.82	3.23	0.17	0.49	1.35	1.78	0.72	0.3	0	0	0	0	0.07	0.08	0	0	0	0	0	0
SmLNCA101868-IBu	1.39	0.06	0.01	0.03	0	0.27	0.05	0.14	0	0.16	0	0.13	0	0	0	0	0	0.11	2.6	3	1.97	0.46	0.13	0.4
SmLNCA101869-IBu	0	0.07	0	0	0.15	0	0	0	0	0.1	0	0	1.06	0	0	0	0	0.36	27.28	26.26	27.92	2.78	2.18	1.73
SmLNCA101870-IBu	0.3	0	0.08	0	0	0.04	0.3	0	0	0	0	0.13	0	0	0	0	0	0	2.84	0	0	0	0.44	0.47
SmLNCA101871-IBu	0.11	0.14	0.09	0	1.01	0.72	0	0	0	0	0	0.14	0	0	0	0	0	0	0	0	0	0	0.12	0
SmLNCA120184-IBu	5.07	0.45	1.27	2.64	1.05	3.38	0.64	0.71	1.14	0.96	0.38	0.77	0	1.46	0.35	2.27	1.42	2.79	0.11	0.45	0.13	0.16	0.21	0.19
SmLNCA120185-IBu	0.4	0	0	0	0	0.53	0	0	0	0.31	0	0	0.78	0.47	0	0	0	0	0	0	0	0	0	0
SmLINC120188-IBu	0.18	0	0.05	0.41	1.2	1.49	0	0	0	0	0	0	0	0	0	0	0	0	0	0	0	0.24	0.7	0
SmLNCA101872-IBu	0.36	0.15	0.29	0.12	0	0.64	0.12	0	0	0	0	0.1	1.07	0.35	0	0.08	0.2	0.2	2.94	2.41	1.75	0.09	0	0.2
SmLNCA120201-IBu	9.84	47.64	28.47	4.01	0.29	3.66	3.54	4.18	2.38	3.91	5.29	3.24	8.35	4	6.33	1.06	0.34	0.62	6.99	7.1	8.35	0.71	1.07	0.81
SmLNCS120227-IBu	1.49	0	0	0	0	0.07	0	0	0	0	0	0.56	0	0	0	0	0	0	0	0	0	0	0	0
SmLNCS120233-IBu	0.09	0.03	0.06	0	0	0.05	0	0.3	0.33	0.41	0.81	1.2	0	0	0.46	0	0	0	0	0	0	0	0	0
SmLNCS120236-IBu	2.94	0	0	0	0	0.16	0	0	0	2.31	0	0	0	0	0	0.42	0	0	0	0	0	0	0	0
SmLNCA120237-IBu	8.48	0.32	0.18	0.63	0	0.25	2.31	1.93	3.59	4.78	1.73	2.08	1.89	0.1	1.62	1.91	1.44	2.04	1.65	2.75	1.99	2.03	1.95	2.19
SmLNCA120238-IBu	0	0	0	0	0.76	0.15	0	0	2.12	1.55	3.28	0	0	1.23	0	0	0	0	0	0.99	0	0	0	0
SmLNCA120240-IBu	2.91	0.4	0.19	1.95	1.33	1.12	2.77	2.86	0.02	0	1.28	4.24	4.89	6.45	7.53	9.29	12.17	10.28	2.92	1.58	4.17	7.82	17.22	9.14
SmLNCA120241-IBu	0	0	0.06	0	0	0.11	0	0	0	0	0	0	0	0	0	0	0	0	0.71	0	0	0	0	0.64
SmLNCA101874-IBu	4.7	0.15	0.14	1.18	1.38	3.68	2.23	1.93	1.4	1.01	2.47	2.7	1.24	2.21	3.23	2.15	1.63	2.35	0.86	1.69	1.02	0.42	1.07	1.25
SmLNCA120253-IBu	5.61	0.2	0.33	0.28	0.01	0.62	0.26	0.24	0.25	0.44	0.15	0.25	0.23	0.42	0.11	0.55	0.42	0.5	0.62	0.56	0.22	0.24	0.26	0.4
SmLINC120268-IBu	0	0	0	0	0	0	0	0	0	0	0	0	0	0	0	0	0	0	0	0	0	0	1.01	0.36
SmLINC120269-IBu	0	0	0	0	0	0	0	0	0	0	0.4	0	0	0	0	0	0	0.29	1.96	3.2	0	0.41	0.9	0.04
SmLINC120270-IBu	0	0	0	0	0	0	0	0	0	0	0	0	0	0	0	0.34	0	0	0	0	0	1.02	0	0
SmLINC120271-IBu	0	0	0	0	0	0	0	0	0	0	0	0	0	0.71	0	0	0	0	0	0	2.39	0	0.55	1.41
SmLINC120277-IBu	0	0	0	0	0	0	0	0	0	0	0	0	0	1.23	0	0	0.4	0	0	0	0	0.34	0	0.4
SmLNCA120291-IBu	2.62	0.84	2.3	0.68	0	0.91	1.22	0.91	2.61	1.6	1.27	0.73	1.31	2.31	1.07	0.74	0.48	0.79	1.31	1.67	1.13	1.47	1.49	1.72
SmLNCA120303-IBu	1.35	0	0	0.86	0	0.06	0	0	0.4	0	0	0	0	0.98	0	0	0	0	0	0	0	0.28	0	0
SmLNCA120304-IBu	1.7	0	0	1.07	0	0.72	0	0	1.85	3.1	1.34	0.37	0	0	0	0	0	0	0	0.4	0	0	0	0
SmLINC120327-IBu	0	0.13	0	0	0	0.26	2.5	0	0	0	0	0	0	0	0	0	0	0	0	0	1.17	0.38	0	0
SmLNCA120344-IBu	3.54	0.43	0.37	0.99	0.26	1.18	0.33	0.58	1.32	1.84	0.36	0.52	0.67	0.49	0.98	0.46	0.26	0.5	0.62	0.55	0.51	0.38	0.31	0.38
SmLNCS120346-IBu	0.61	0	0.04	0.16	0	0.11	1.56	0.82	0	0	0.4	0.17	0	0	0.3	0	0.08	0	0	0	0	0	0	0
SmLNCA120363-IBu	3.9	0.87	1.01	4.15	0.91	4.19	1.02	1.04	1.5	1.61	1.06	1.08	0.69	0.41	0.99	0.93	0.7	0.9	0.76	0.59	0.53	2	1.79	1.78
SmLNCA120366-IBu	0.35	0.08	0.08	0	0	0.15	0	0	0	0	0	0	0	0	0	0	0	0	0	0	0	0	1.42	0.54
SmLNCA120369-IBu	1.61	0.74	1.13	0.46	0.07	0.87	0.88	1.02	0.99	0.64	0.51	0.84	0.55	0.38	0.66	0.17	0.17	0.18	0.19	0.34	0.58	0.29	0.17	0.16
SmLNCA120370-IBu	0	0	0	0.21	0.46	0.22	0	0	0	0	0	0.07	0.23	0.11	0	0.14	0.07	0.1	0	0	0	0	0.11	0.19
SmLINC101897-IBu	0.22	0.03	0.02	0	0	0.01	0.03	0	0	0.04	0	0	0.22	0.1	0.15	0.24	0.07	0.33	0	0.03	0	0	0	0
SmLNCA120371-IBu	4.02	0.53	0.91	0.21	0.03	2.07	0.29	0.34	0.41	0.4	0.23	0.11	0	0	0	0.06	0.02	0.02	0	0.06	0	0.04	0.04	0.02
SmLINC120412-IBu	0	0	0	2.31	0	3.12	0	0.64	1.21	0.81	0	0.72	7.8	7.06	1.22	0	0.62	0	0.89	1.26	3.04	0	0	0
SmLINC120414-IBu	0.35	0.93	1.07	2.52	4.4	3.57	0	0	0	0	2.03	0	0	0	0	0.02	0	0	0	2.37	0	0.27	0.32	0
SmLINC120415-IBu	0	0.22	0	0.64	0.37	0.22	0	0	0.84	0	0	0	0	0	0	0	0	0	0	0	0	0	0	0
SmLNCA101905-IBu	0.19	0	0	0	0	0	0	1.38	0	0	1.12	0.62	0.9	0	0.91	0.21	0	0	0	0	0	0	0	0
SmLINC100011-IBu	1.33	0.04	0.04	0.27	0	0.6	0	0	0	0	0.25	0	0	1.28	0	0.15	0	0	0	0	0	0.17	0	0
SmLINC100166-IBu	8.32	1.22	0.28	5.98	0	9.48	0.84	0.95	0	0	0.26	0.64	1.66	1.32	1.35	2.14	0.39	2.35	0	1.35	0	1.21	0.75	1.36
SmLINC100167-IBu	8.27	0.93	0.34	1.92	0	4.3	0.58	0.25	0	0.67	0.41	0.78	0.78	1.15	0.39	0.36	0.76	0.66	0	0	0.32	0.1	0.28	0.11
SmLNCA101906-IBu	1.16	0	0.02	0.52	0	0.5	0.51	1.08	0.4	1.31	0.53	0.76	2.27	1.12	2.65	1.98	1.07	1.54	0	0.51	0.31	1.5	1.75	0.97
SmLINC120456-IBu	12.75	4.56	2.02	4.62	3.17	2.65	0.87	0.97	4.67	5.08	1.95	1.44	3.06	2.46	3.55	2.73	2.52	2.65	1.48	3.07	2.26	2.9	2.34	2.38
SmLNCS120473-IBu	3.13	0.91	0.55	0.37	0.13	0.41	0.4	0.37	0.22	0.31	0.22	0.24	1.22	0.8	1.51	0.32	0.3	0.42	0.84	0.14	0.16	0.31	0.4	0.14
SmLNCA120475-IBu	0.93	0.02	0	0.73	0.39	1.09	2.99	2.3	2.1	1.09	0.88	2.8	5.18	5.16	4.2	5.62	5.78	6.41	3.24	5.27	2.2	7.77	15.79	12.91
SmLNCA120476-IBu	0.23	0	0	0	0	0	0	0	0	0	0	0	0	0	0	0	0	0	1.15	1.88	0	0.28	0.14	0.33
SmLINC120482-IBu	0.58	0.92	1.04	0	0	0.42	0	0	0.44	1.32	0	0	0	0	0	0	0	0	0	0	0.47	0.14	0	0.16
SmLNCA101908-IBu	0.65	0	0	1.32	1.44	1.53	0.73	1.27	0	0.09	0	1.1	1.48	3.5	1.4	0.86	0.67	0.24	1.02	0.56	2.14	0.59	0.47	0.25
SmLNCA120496-IBu	2.51	0.13	0.39	0.68	0	0.69	0.28	0.65	2.74	2.66	0.57	0.18	0.1	0.2	0.1	0.07	0.11	0.06	0.14	0.07	0	0.41	0.09	0.33
SmLNCA120497-IBu	4.88	1.91	3.92	6.32	3.07	6.16	8.69	11.22	5.85	13.33	7.31	9.06	0	0	0	1.22	3.78	3.22	3.4	7.39	0	5.28	3.4	4.31
SmLNCA002160-IBu	0	0	0	0	0	0.05	0	0	0	0	0	0	0	0	0	0.5	0.94	1.17	0	0	0	0.45	0	0.21
SmLNCA120499-IBu	0	0	0	0.47	0	0	0	0	0	0	0	0	0	0	0	0	1.48	0.21	0	0	0	0	0	0.03
SmLNCA120501-IBu	0	0	0	0	0	0	0	0	0	0	0	0	0	0	0	0	1.47	0	0	0	0	0	0.38	0
SmLNCA120502-IBu	0	0	0	0.7	2.66	0	0	0	0	0	0	0	0	0.37	0	0	0	0	0	0	0	0	0	0
SmLNCA120505-IBu	0	0	0	0	0	0	0	0	0	0	0	0	0	0	0	0	1.93	1.14	0	0	0.24	0	0	0
SmLNCA120507-IBu	0	0	0	0	0	0	0	0	0	0	0	0	0	0	0	1.42	2.44	1.9	0	0	0	0.16	0	0
SmLNCA120508-IBu	0.93	0	0	0	0	0.08	0	0	0	0	0	0	0	0	0	1.28	0.75	0	0	0	0.14	0.08	0.29	0
SmLNCA120509-IBu	0.06	0	0	0.07	0.32	0	0	0	0	0	0	0	0.18	0.71	0.35	0	0	0	0	0	0	0.15	0	0
SmLNCA120511-IBu	0	0	0	0.47	0	0	0	0	0	0	0	0	0	0	0	0	0	0.28	0	0	0	0	0.33	0
SmLNCA120512-IBu	0	0	0	0	0	0	0	0	0	0	0	0	1.21	0	0	0	0	0	0	0	0	0	0	0
SmLNCA120513-IBu	0	0	0	1	0	0	0	0	0	0	0	0	0	0	0	0.58	1.74	0	0	0	0	0	0.27	0.75
SmLNCA120514-IBu	0	0	0	0	0	0	0	0	0	0	0	0	0	0	0	0	0.72	0.48	0	0	0	0.35	0	0
SmLNCA120515-IBu	0.23	0	0	0	1.1	0	0	0	0	0	0	0	0.66	0	0.66	0.18	0.56	0	0	0	0	0	0	0
SmLNCA120516-IBu	0	0	0	0.06	0	0.06	0	0	0	0	0	0	0	0.92	0	1.01	0.91	0	0	0	0	0	0.26	1.09
SmLNCA120517-IBu	0	0	0	0	0	0	0	0	0	0	0	0	0	0	1.04	0.57	0	0	0	0	0	0	0	0
SmLNCA120518-IBu	0	0	0	0	1.89	0.21	0	0	0	0	0	0.3	0	0	0	0	0	0	0	0	0	0	0	0
SmLNCA120519-IBu	0.38	0	0	0	0.45	0.07	0	0	0	0.88	0	0	0	0	0	0	1.06	0.44	0	0	0	0	0	0.46
SmLNCA120520-IBu	0	0	0	0	0	0	0	0	0	0	0	0	0	0	0	0.33	1	0	0	0	0	0	0	0
SmLNCA120522-IBu	0.72	0	0	0	0	0	0	0	0	0	0	0	0	0	0	0	0.85	0	0	0	0	0	0	0
SmLNCA120523-IBu	0.36	0	0	0	0	0	0	0	0	0	0	0	0	0	0	0	0.69	0.44	0	0	0	0	0	0
SmLNCA120524-IBu	0	0	0	0	0.29	0	0	0	0	0	0	0	0	0	0	0.33	0.74	0	0	0	0	0.06	0	0
SmLNCA120528-IBu	1.81	0	0.02	0.33	0	0.27	1.43	1.05	0.31	0.29	0	0.7	0	0	0	0	0	0.07	0	0	0	0	0	0
SmLNCA120529-IBu	0	0	0.05	1.02	0	0	0	1.32	0	0	0	0	0	0	0	0	0	0	0	0	0	0	0	0
SmLINC120534-IBu	0.68	0	0	0	0	0.22	0	0	0	0	0	0	0	0	0	0.39	0.53	1.01	0	0	0	0.45	0	0
SmLNCS120535-IBu	0.79	0	0	0.73	0	0.33	0	0	0	0	0	0	0	0	0	0	0	0	0	0	0	0	0.55	0
SmLNCA120550-IBu	5.21	1.96	0.89	1.72	0.52	2.24	1.17	1.52	0.75	1.17	0.5	1.08	0.56	0.46	0.62	0.77	0.78	0.92	1.57	1.41	0.79	1.26	1.41	0.91
SmLNCA120566-IBu	2.46	0	0.14	0	0	0.27	0.66	1.45	0	0	0.45	0.19	0	0	0	0	0.35	0	0	0.4	0	0	0	0.18
SmLNCS120574-IBu	2.1	0.4	2.36	0.88	0	0.2	0	1.28	0	0	0	0	0	0	0	0	0	0	0	0	0	0	0	0
SmLNCA120581-IBu	0	2.45	21.84	0	0	0	0	0	0	0	0	0	0	0	0	0.12	0	0.14	0	0	0	0	0	0
SmLNCA120582-IBu	0	1.57	5.11	0	0	0	0.28	0	0	0	0	0.24	0	0.08	0.72	0	0	0	0	0	0	0	0	0.03
SmLNCA120583-IBu	7.87	11.91	11.62	0	0	0.06	0	0	0	0	0	0	0.81	0	0.7	0.66	0	0.39	0	0	0	0	0	0
SmLNCA120584-IBu	0	0	0	0	0	0	0	0	0	0.15	0	0	1.63	0	0	0.02	0.24	0	0	0	0	0.09	0	0
SmLNCA120585-IBu	0.2	8.72	0	0	0	0.04	0	0	0	0	0	0	0	1.22	0	0	0	0.23	0.28	0	0	0.1	0	0
SmLNCA120586-IBu	5.82	1.77	1.88	0	0	0.22	0	0.06	0	0	0.14	0	0	0.39	0.27	0.24	0.2	0.36	0.15	0	0	0.05	0.09	0.11
SmLNCA120587-IBu	0	0	5.52	0	0	0	0	0	0	0	0	0	0	0	0	0	0.13	0	0	0	0	0	0.39	0
SmLNCA120589-IBu	3.66	1.17	2.32	0.19	0	0	0	0	0	0	0	0	0	0	0	0	0	0.1	0.4	0	0	0	0	0
SmLINC120597-IBu	1.56	0.06	0.34	1.69	0.44	0.69	0.54	0.34	1.52	0.93	0.37	0.46	0	0	0	0	0	0	0	0	0	0	0	0
SmLNCA120598-IBu	0	1.92	2.14	5.69	2.78	5.93	3.99	2.19	2.94	3.58	3.1	0.68	0.74	4.51	0	18.62	20.63	14.64	0.17	1.16	0.36	4.86	9.77	13.13
SmLNCA120599-IBu	0	0	0.12	1.57	5.69	0.13	0	0	3.36	1.32	0	3.48	0	0.86	1.34	2.4	3.43	2.72	0	0	0	3.45	2.78	1.92
SmLINC120600-IBu	46.31	3.17	2.69	0	0	13.62	0	0	37.48	29.77	23.65	0	0	0	0	0	0	0	0.27	1.79	0	0	0.15	0
SmLINC120612-IBu	2.53	0.65	0.24	0.32	0	0.09	6.77	4.7	11.56	14.67	12.89	6.42	0.74	1.1	0.56	0	0.16	0	1.38	0	0	0	0.16	0.16
SmLINC120617-IBu	118.48	27.85	5.78	194.64	224.4	92.76	28.98	26.36	27.03	29.69	37.08	21.71	38.27	19.17	28.66	26.81	12.31	28.12	46.33	60.37	43.76	28.67	44.87	35.06
SmLNCS120623-IBu	3.32	0.17	0.23	0.12	0.17	0.26	0.04	0.04	0.06	0.1	0.04	0.19	0	0.2	0.38	0.03	0.04	0.1	0.05	0.14	0.06	0.11	0.09	0.22
SmLNCA120626-IBu	2.21	0	0.05	1.97	3.48	1.59	1.18	1.15	1.33	0.68	1.32	1.75	1.13	0.81	2.57	1.7	2.7	2.15	0.8	0.79	1.03	0.75	0.97	1.53
SmLNCA101941-IBu	18.5	19.33	30.15	18.38	13.63	13.13	15.69	21.53	20.18	16.44	15.55	20.25	11.84	10.27	12.94	4.65	2.71	4.8	5.91	7.15	5.68	5.65	4.28	5.75
SmLNCA120644-IBu	1.16	0.1	0	0	0	0.31	0	0	0	0	0	0	0	0	0	0.13	0	0	0	0	0	0	0	0.16
SmLNCA101962-IBu	0	0	0	0	0	0.03	0.75	1.41	3.97	2.91	5.02	0.48	3.15	2.07	4.74	1.45	2.24	3.3	0.36	0	0	0	0.13	0
SmLNCA101963-IBu	0	0	0	0.05	0	0	0.48	0.09	0.1	0	0.1	0.16	0.29	0	0.29	0.53	0.33	0.59	0	0	0	0	0	0
SmLNCA120652-IBu	3.49	1.12	2.65	0.95	0	0.51	0	0.15	0.16	0.2	0.16	0.13	0.45	0.44	0	0.1	0.13	0.26	0.31	0	0	0	0.11	0.13
SmLNCA120653-IBu	0	0.06	0.07	0.29	0	0.18	0	0	0	0.6	0	0	0	0	0	0.26	0	0.34	0	0	0	0	0	0
SmLINC120658-IBu	5.55	11	4.81	3.68	0	6.23	9.61	10.09	6.23	6.65	4.12	10.48	1.4	0	1.41	0.98	0	0.62	1.69	2.36	0.58	0	0.54	1.25
SmLINC120659-IBu	0.91	3.8	2.43	0.83	0	2.26	0	0	2.27	0	1.16	0.85	3.92	0	0	0	0	0	0	1.29	0	0.57	0	0
SmLNCA101964-IBu	2.41	10.16	7.08	0.64	0.49	0.36	0.09	0.06	0.27	0.62	0	0.5	1.01	0.8	0.47	0.53	0	0.54	9.16	10.47	12.48	1.48	3.42	2.05
SmLINC120666-IBu	8.18	20.02	11.47	6.91	7.37	25.58	6.29	6	5.56	10.3	8.22	7.71	5.71	1.31	3.7	0	0.48	1.13	2.11	3.98	3.15	0.17	0.28	0
SmLNCA120715-IBu	1.61	0	0	0	0	0.06	0	0	0.24	0	0	0	0	0	0	0	0	0.13	0	0	0	0	0.1	0
SmLNCA120723-IBu	3.4	0.17	0	0	0	0.03	2.14	3.52	0.57	1.38	0.73	2.87	1.01	0.99	0	0.35	0.43	0.14	0	0	0.42	0.13	0.13	0
SmLNCA120724-IBu	0	0	0	0	0	0	0	0	0	0	0	0	0	0.73	0	0.49	0	0	0	1	0	0	0	0
SmLNCA120726-IBu	0	0	0	0	0	0	0	0	0	0	0	0	0	0	1.14	0.28	0.67	0.59	0	0	0	0.09	0	0
SmLNCA120730-IBu	0.8	0	0.02	0.05	0	0.05	0	0.19	0	0.13	0	0.17	0.3	0	0	0.07	0	0.26	0	0	0.25	0	0	0
SmLINC120747-IBu	1.71	0.02	0	0.12	0	0.73	0.11	0.1	0	0.14	0	0.09	0.34	0	0	0.08	0.09	0.19	0	0	0	0.08	0.24	0.19
SmLINC120749-IBu	0.35	0.35	0.77	0.18	0.81	1.75	0.2	0.19	0	0.26	0	0.34	0.56	0	0	0	0	0.32	0	0	0	0	0	0
SmLINC120750-IBu	1.5	0.72	1.28	0.47	0	0.16	0	1.69	0	0	0	0	3.54	0	0	0	1.2	0.56	0	0	0	0	0	0
SmLNCS120757-IBu	0	0	0	0	0	0	0	0	0	0	0	0	0	1.48	0	0	0	0	0	0	0	0	0	0
SmLNCA120758-IBu	8.7	0.09	0.3	0	0	0.11	0.67	0.63	0	0	1.37	0	0	1.99	0	2.15	0.49	3.37	1.08	1.09	0	1.86	1.83	4.16
SmLINC120759-IBu	6.79	0.4	0.17	0.07	0	0.14	0.14	0.26	0	0	0	0	0	0.4	0	0.09	0	0	0	0	0	0.1	0.1	0.23
SmLNCA120760-IBu	2.78	0.43	0.09	0.17	0	0.23	0.53	0.83	0.19	0	0	0.9	0.5	0.5	0	0.12	0.14	0.43	1.73	2.71	2.48	0.25	1	0.58
SmLNCA120769-IBu	4.48	0	0.44	0	3.42	0.68	18.54	12.24	0	0.91	4.68	16.24	7.36	5.81	5.39	3.64	4.04	4.45	1.11	1.08	0	1.26	2.22	1.1
SmLNCA120770-IBu	0	2.08	1.62	0.84	0	0.61	6.06	11.68	6.08	10.04	7.3	9.34	4.88	1.87	4.94	2.09	2.14	0.08	0	1.27	1.54	0.5	1.07	0.84
SmLNCA120771-IBu	4.27	0	0.03	0.49	0	0.84	0.58	0.64	0.56	0.89	0.35	0.38	0.59	0	0.37	0.41	0.32	0.23	0	0	0	0.12	0.04	0.11
SmLNCA120774-IBu	0.34	0	0	0	0	0.07	0	0	0	0	0	0	0	0	0	1.54	0	0	0	0	0	0	0	0
SmLNCA120785-IBu	2.03	0.07	0.1	0.07	0	0.4	0	0	0	0.17	0	0	0	0	0	0.09	0	0	0	0.26	0	0.09	0.09	0
SmLNCA120787-IBu	0.58	0.81	0.75	0.71	2	1.1	0.22	0.15	0.3	0.7	0.58	0.24	0.3	0.32	1.32	0.17	0	0.1	0	0	0.61	0	0.25	0.58
SmLNCA120790-IBu	9.87	1.26	1.99	1.93	0	1.63	0	0	1.22	1.5	0.32	0.18	0	0	0	0.27	0	0.26	1.65	2.35	0	0	0	0
SmLNCA120791-IBu	3.54	0.14	0.23	0	1.47	0.14	2.15	0	0.81	0	0	0	0	0	0	0	0	0	0	0	0	0	0	0.5
SmLNCA120808-IBu	0.61	0.01	0.01	0.02	0	0.01	0.04	0.02	0.02	0.01	0.01	0.01	0.09	0	0.06	0.05	0.02	0.03	0.1	0.19	0.12	0.1	0.18	0.19
SmLNCA120810-IBu	8.27	4.13	1.91	4.47	2.2	2.75	4.75	3.9	1.88	1.43	2.61	4.62	2.41	1.71	2.17	0.76	0.49	0.62	1.65	1.91	2.48	0.69	0.85	0.85
SmLNCA120817-IBu	0	0	0.06	2.36	0.28	1.4	0.85	0	0	0	0	0	0	1	0	1.37	1.56	1.53	0	0	0	1.12	1.65	1.88
SmLNCA120819-IBu	2.03	0.06	0.03	0	0	0.03	0	0	0	0	0	0	0	0	0	0	0.07	0	0	0.94	0	0.26	0.2	0.23
SmLNCA120823-IBu	0.65	0.03	0	0.19	0	0.54	0.6	0	0	0	0	0	0.39	0.76	0	0.36	0	0.62	0	1.63	0.16	0.93	0	0.75
SmLNCA120824-IBu	0.15	0	0	0	0	0.04	0	0	0	0	0.56	0	0	0	0.72	0.33	0.21	0.42	0	0.48	0	0	0	0
SmLINC120826-IBu	1.78	0.1	0.05	2.89	2.03	2.01	0.39	0	0	0	0	0.33	0	0	0	0	0	0	0.65	0	0	0	0.76	0.29
SmLINC120835-IBu	0.13	0.59	1.85	3.47	2.79	1.31	0.44	0.1	0.57	1.25	0.22	0.74	0	0	0.66	0.15	0	0	0.45	0	0.54	0.24	0.16	0.09
SmLINC120836-IBu	0.13	0.18	2.32	1.28	1.29	0.93	0.07	0.07	0.08	0.13	0.08	0.12	0.05	0	0	0	0	0	0	0	0	0	0.01	0.02
SmLINC120838-IBu	0	0.05	1.66	0	0.65	0.56	0	0	0	0	0	0	0	0	0	0	0	0	0	0	0	0	0	0
SmLINC120839-IBu	0.11	0.31	1.96	0	0	0	0	0.19	0.21	0	0.21	0.17	0	0	0	0	0	0	1.15	0.38	1.84	0	0	0.16
SmLINC120840-IBu	0	0	0.66	0.44	0.42	0.39	0	0	0	0.57	0	0	0	0	0	0	0	0	0	0	0	0	0	0
SmLNCS120844-IBu	3.06	1.12	1.84	0.15	0.52	0.2	0	0	0.9	0	0	0	0	0	0	0	0	0	0	0	0	0	0	0
SmLINC120846-IBu	0.24	0.27	0.1	0	0	0.58	0.12	0.01	0	0	0	0	0	0	0	0	0	0	0	0	0	0	0	0
SmLINC120854-IBu	0	0.08	0.8	0	0.5	0.68	0	0	0	0	0	0	0	0	0	0.3	0	0	0	0	0	0	0	0.18
SmLINC120857-IBu	0	0	0	1.26	0	0.88	0	0	0	0	0	0	0	0	0	0	0	0	0	0	0	0	0	0
SmLINC120858-IBu	0	0	0.06	1.03	0.21	0	0	0.13	0.15	0.81	0.44	0	0	0	0	0	0	0	0	0	0	0	0	0
SmLNCA120864-IBu	0.84	0	0	0.18	0.03	0.15	0	0	0	0	0	0	0	0	0	0	0	0	0.16	0.24	0	0.05	0	0.6
SmLNCA120866-IBu	0.08	0	0	0	0	0	0	0	0	0	0	0	3.93	6.15	6.65	15.06	8.1	14.14	1.03	0.62	1.25	0.53	0	0.13
SmLINC120873-IBu	2.32	0.03	0.09	0.58	0	0.67	0.74	0.97	0.23	0.57	0.77	0.5	0	0	0	0	0	0	0	0	0	0	0	0
SmLNCA120874-IBu	0	0	0	0	0	0	0	0	0	0	0	0	0	0	0	0.37	0.24	0	0	0	0	0.97	0.5	1.43
SmLNCA120875-IBu	0.22	0	0	0	0	0.28	0	0.83	1.44	0	0	0.37	0	0	0	1.85	0	0.7	2.12	0.68	0.87	2.88	1.26	0.61
SmLNCA120893-IBu	5.78	1.87	0.84	0.17	0.16	0.8	1.32	0.87	0.3	0.64	0.78	1.04	0.43	0.29	0.56	0.13	0.07	0.11	0.88	0.86	0.45	0.39	0.36	0.38
SmLINC120900-IBu	0	0.02	0	0	0	0.03	0.54	0	0.89	0.83	0.9	0.18	0	0	0	0	0.09	0	0	0	0.27	0	0	0
SmLNCA101991-IBu	0	0	0.07	2.16	3.08	0.58	0	0.97	0	0	1.03	0	0	0	0	0	0	0	0	0	0	0	0	0.41
SmLNCA120917-IBu	0.45	0.03	0	1.28	0.5	1.5	0.43	0.58	0.38	0.75	0.19	0.84	14.11	19.16	23.11	48.05	33.21	46.2	7.92	7.15	6.29	5.83	9.73	8.57
SmLNCA120918-IBu	0	0.4	0.74	0.29	1.02	0.14	0.39	0	1.73	3.15	0.81	0.34	0	0	0	0	0	0	0	0	0	0	0	0.29
SmLNCA120919-IBu	3.09	0.77	0.5	11.84	14.5	14.58	14.68	11.36	17.22	12.88	8.94	16.61	47.75	43.09	72.04	39.04	51.57	39.97	10.29	11.26	17.43	20.75	34.68	31.79
SmLINC101993-IBu	1.36	0.15	0.2	0.26	0	0.32	0.35	0	0.18	0.07	0.53	0	0	0	0	0.08	0	0.09	0.28	0.16	0.15	0.32	0	0.38
SmLINC101994-IBu	0.17	0.01	0.01	0	0.06	0	0	0	0.65	0.77	0.33	0	0.12	0.24	0.28	0.12	0.16	0.12	0	0.12	0	0	0.83	0.71
SmLINC101995-IBu	0.45	0.13	0.1	0.64	0	0.11	0	0.18	0.44	0.41	0.28	0.26	0	0	0	0	0	0	0	0	0	0.29	0	0
SmLINC101996-IBu	0	0.51	0.17	3.2	0.07	2.21	0.33	0.74	1.49	2.48	0.07	0.99	0	0	0.46	0.13	0.56	0	1.12	0	0	0.88	1.47	0.88
SmLNCA120924-IBu	8.19	0.07	0.14	0.97	0	1.3	0.39	0.28	0.4	0.75	0	0.5	0	0	0.91	0.07	0.08	0	0.2	0.21	0	0.08	0.15	0
SmLINC120979-IBu	1.92	0	0	0	0	0.09	0	0	0	0	0	0	0	0	0	0	0	0	0	0	0	0	0	0.12
SmLNCA120975-IBu	0	0	0	0	0	0	0	0	0	0	0	0	0	0	0	0	0	0	0	0	0	0.6	0.76	0.82
SmLNCA120976-IBu	0	0	0.01	0	0	0.17	0.13	0.19	0	0	0	0	0	0	0	0	0	0	0	0	0	0.24	0.66	0
SmLNCA120977-IBu	1.55	0.03	0.04	1.06	0	0.89	0	0	0	0	0	0	0	0	0	0.75	0.46	0.62	0	0	0	0.13	0	0.2
SmLNCA120978-IBu	2.31	0.01	0	0.13	0	0.53	0	0.03	0	0.11	0	0.25	0.27	0.28	0	0.21	0	0.38	0.3	0.18	0.12	0	0	0.53
SmLNCA120991-IBu	7.49	4.6	3.73	49.3	78.08	54.02	29.56	27.38	38.99	45.84	33.87	31.24	42.19	29.04	53.51	37.46	32.95	41.57	13.51	18.68	19.81	25.57	31.77	29.2
SmLNCA121003-IBu	7.3	0.07	0.07	2.78	1.67	3.71	0.69	0.39	1.14	0.97	0.32	0.66	0.76	0	0.39	2.78	1.59	2.99	0.71	0.65	0.32	0.45	0.88	1.43
SmLNCA121004-IBu	0	0.5	0.33	2.41	0.19	3.18	0.49	0.4	0.83	0.48	0.79	0.38	0.42	1.15	1.07	1.49	2.04	1.57	0.42	0.24	0	0.61	0.58	0.37
SmLNCA121005-IBu	11.34	0.34	0.24	1.01	0	1.24	0.16	0.27	0.59	0.88	0	0.12	0.7	0.73	0	0.64	0.28	0.56	0	0.19	0.25	0.11	0.09	0.25
SmLNCA121011-IBu	0.34	0.02	0.03	1.08	4.79	0.45	0.15	0	0.16	0	0.1	0.08	0	0.27	0.27	0	0	0	0	0	0	0	0	0
SmLNCA121012-IBu	0	0.1	0.19	2.66	8.09	1.61	0	0.23	0	0	0.24	0	0	0	1.05	0	0	2.7	0	0	0	0.12	1.26	0
SmLNCA121015-IBu	0.37	0	0.09	2.09	0	0.39	0	1.67	0	0	0	0.74	0	0	0	0	0.59	0	0	0	1.52	0.5	0.51	0
SmLNCS121028-IBu	0	0.21	0.37	0	0.27	0	0	0	0	0	0	0	0	0	0.46	0	0	0	0	0	0	0	0	0
SmLNCS121037-IBu	0.24	0.3	0.32	0	0.17	0	0.21	0	0	0	0	0	0	0	0	0	0	0	0	0	0	0	0	0
SmLINC121041-IBu	0	0	0	0	0	0.07	0.25	0	0	0	0	0	0	0.67	0	0	0	0.2	0	0	0	0	0.17	0
SmLNCA121045-IBu	3.67	0.1	0.22	2.11	0.85	1.89	0.49	0.57	0.83	1.31	0.37	0.83	0.36	0.72	0.6	0.53	0.53	1.07	0.34	0.35	0.3	0.5	0.43	0.61
SmLNCA121054-IBu	0	0	0	0	0	0	0	0	0	0	0	0	0	1.16	0	0	0.3	0.08	0	0	0	0.02	0	0
SmLNCA121056-IBu	0	0.05	0.2	0.14	0.24	0	0	0	0	0	0	0	0	0	0	0.12	0	0.96	0.81	0	0.51	0	0	0
SmLNCA121057-IBu	0	0.11	0	0.13	0.48	0.13	0	0	0	0	0	0	0	0	0	0	0.23	0.27	0	0.34	0	0	0	0
SmLNCA121058-IBu	0.62	0.02	0.1	0	0	0.11	0	0	0	0	0	0.07	0.89	0	1.42	0.41	0.31	0.41	0	0	0	0.13	0	0.08
SmLNCA121059-IBu	2.22	0	0.48	0	0	0	0	0	0	0	0	0	0	0	0	0	0	0	0	0	0	0	0.62	0
SmLNCA121060-IBu	0.63	0	0.03	0.37	0.61	0.06	0	0	0	0	0	0	0	0	0	0.28	0	0.16	0	0.33	0.39	0	0	0
SmLNCA121061-IBu	0.21	0.01	0.05	0	0	0	0.07	0.07	0.07	0.18	0.08	0.37	11.01	14.37	7.7	11.37	12.97	13.48	0.23	1.09	0.19	3.07	5.2	8.62
SmLNCS121074-IBu	1.51	0	0	0.2	0	0.61	0	0	0	0	0	0	0	0	0	0.35	0	0	0	0	0	0.4	0	0.46
SmLNCS121078-IBu	1.06	0.32	0.19	0	0	0.13	0.34	0	0	0	0.7	0	0	0	0	0	0	0	0	0	0	0	0	0
SmLNCA121092-IBu	0	0.16	0.2	0.12	0	0.4	0	0.36	0.29	0.22	0	0.04	0	0	0	0	0	0	0.22	0.78	0	0	0	0
SmLNCA121123-IBu	0.38	0.04	0.14	0.7	0	2.7	0.2	0.1	0.21	0.13	0.11	0.17	0	0	0	0	0	0	0	0	0	0	0	0
SmLNCA121127-IBu	3.71	0.02	0.12	0.13	0	0.27	0.13	0.24	0.41	0.33	0.4	0.44	0.39	0	0	0	0.11	0.22	0	0.26	0	0.19	0.09	0.22
SmLINC121138-IBu	0	0.15	0.2	0.56	0	0.32	0	0	0.82	0.5	1.16	0.32	0	0	0	0	0	0	0	0	0	0	0	0
SmLINC121139-IBu	0	0.06	0.09	0.08	0	0.12	0.18	0.17	0.96	0.23	0	0	0	0.5	0	0	0	0.29	0	0	0	0	0	0
SmLNCA121149-IBu	14.2	3.75	12.41	44.59	23.9	37.15	1.47	2.21	5.62	4.73	2.89	2.29	1.3	0.69	0.51	0.56	0.56	0.6	1.73	2.28	1.49	1.86	1.43	1.41
SmLNCA121150-IBu	10.28	0.53	1.59	23.4	10.84	24.37	2.22	1.55	6.1	7.04	4.34	2.06	0.75	1.12	0.98	1.14	0.81	0.95	0.85	0.74	1.48	2.36	2.11	2.35
SmLNCA102013-IBu	1.85	0.24	0.05	0.06	0	0.11	0.28	0.15	0	0	0	0	0	0.34	0	0	0	0	0	0.27	0	0	0	0
SmLINC121209-IBu	11.9	0	0	4.65	0	2.04	0	3.51	3.56	3.02	2.85	2.52	0	1.77	6.63	1.37	0	0.86	2.28	0.76	0	4.2	3.59	6.39
SmLINC121210-IBu	1.63	0	0	3.46	6.43	0.48	1.27	0.91	0	0	0	0	0	0	0	0	0	0	2.51	0	0	0	0	0
SmLINC121211-IBu	6.28	3.6	7.36	0	0	0	17.17	13.88	0	5.09	5.87	20.78	1.57	0	0	0.92	0.7	4.18	0	6.1	2.38	0	2.5	0.83
SmLINC121212-IBu	0	0	0.03	0	0	0	1.14	1.67	0	0	0	0	0	0	0.54	0	0	0	2.66	0	0.41	0	0	0
SmLINC121213-IBu	0.25	0.15	0	0	0	0	0	0	0	0	0	0	0	0	0	0	0.37	0	5.41	9.42	6.4	1.61	0.72	3.02
SmLINC121214-IBu	0	0.56	0	0	0	0	0	0	0	0	0	0	1.34	0	0	0	0	0	5.73	0	6.34	0	1.03	0.79
SmLINC121216-IBu	21.73	26.09	27.25	5.78	0	35.09	18.6	11.88	34.78	39.72	67.26	16.68	23.58	31.66	32.37	2.77	1.32	4.56	15.03	9.48	8.44	2.08	2.93	8.38
SmLINC121218-IBu	11.03	12.23	10.17	0	1.47	31.23	11.34	5.03	4.55	8.46	13.09	4.76	6.03	3.43	9.8	0.43	0	3.01	5.14	6.9	3.87	0	2.59	1.39
SmLINC121219-IBu	4.71	2.7	4.49	61	107.61	13.5	40.46	45.71	19.11	13.2	25.57	45.2	6.1	17.21	13.57	15.37	13.81	10.16	12.4	15.65	18.44	36.62	27.69	36.02
SmLINC121220-IBu	5.69	0	0	2.33	0	6.8	14.54	22.68	22.29	11.56	11.96	14.45	13.91	4.39	1.4	2.78	10.2	5.22	2.06	5.92	0	26.17	24.07	17.84
SmLINC121232-IBu	6.03	2.89	2.13	0	0	0	0.2	0.38	0.21	0	0	0	25.5	25.17	15.58	15.49	8.14	27.16	7.62	5.61	8.24	5.19	7.91	7.92
SmLNCA121242-IBu	5.45	0	0	0	0	0	0	0	0	0	0	0	0	0	0	0	0	0	0	0.52	0	1.42	1.61	0.7
SmLNCA121243-IBu	23.6	0.09	0	0	0	0	0	0	0	0	0	0	0	0	0	0	0	0	0	0	0	0.4	0.26	0.61
SmLNCA121262-IBu	2.56	1.33	1.24	2.18	1.06	2.95	0.88	1.01	1.64	1.63	1.23	1.03	2.17	2.57	1.69	2.51	1.09	1.41	0.74	1.05	0.83	2.01	2.47	2.43
SmLNCA102017-IBu	0	0.14	0.21	0	1.29	0.17	0	0.32	1.09	0.44	0.53	0.15	0	0	0	0	0	0	0	0	0	0	0	0
SmLNCA121272-IBu	1.5	0	0	0	0	0.04	0.35	0	0.12	0	0.12	0.3	0.7	1.04	0.35	0.64	0.68	1.29	0.24	0	0	0.09	0.09	0.1
SmLINC121274-IBu	19.78	1.25	2.9	4.09	1.09	4.42	6.18	9.31	1.52	0	1.52	2.76	8.39	3.21	4.63	2.66	3.19	2.63	9.37	0	1.95	2.69	4.01	4.67
SmLINC121275-IBu	0	6.79	14.37	0	0.43	3.37	0	0.47	1.25	1.27	0	0	0	3.44	0	0	0	0	0	12.63	5.91	0.29	0	0
SmLINC121276-IBu	1.35	0.49	0.33	0	0.39	0.84	1.79	1.28	0	0.78	0	1.37	0	0	0	1.01	0.19	0.43	0	1.23	0	0	0	0
SmLINC121277-IBu	0.34	0	0.17	0.37	0	0.14	0	2.27	0	0.9	0	1.43	0	0	0	0	0	0	1.42	0	0	0.36	0.32	0.71
SmLNCA121281-IBu	3.34	0.32	0.93	1.04	0	1.64	0.47	0.95	1.31	2.02	0.39	0.89	0.52	0.67	0.84	1.23	1.1	0.98	0.23	2.01	0.94	1.06	1.15	1.82
SmLNCA121302-IBu	0.68	0.04	0.04	0	0	0	0	0	0	0	0	0.21	0	0	0	0	0	0	0	0	0	0	0	0.19
SmLINC121305-IBu	0	0	0	0	0	0	0	0	2.82	2.87	8.71	0.63	3.8	3.49	0	0	0	0	1.36	0	0	0	0	0
SmLINC121307-IBu	0.14	0	0	0	0	0	0.41	0.13	0.41	0.76	1.58	0	0	0	0	0	0	0	0	0	0	0	0	0
SmLINC121308-IBu	0	0	0	0	0	0	0	0.28	0.79	0	2.77	0.26	1.44	0	0	0	0	0	0	0	0	0	0	0
SmLINC121309-IBu	0.24	0	0	0	0	0.03	0.39	0	3.87	4.62	5.39	0	0	1.81	10.24	0	0.13	0.13	1.42	5.47	5.18	0	0	0
SmLINC121311-IBu	0	0	0	0	0	0	0	0.21	0.24	0.87	0.59	0	0	0	1.27	0	0	0	1.63	0	0	0	0	0
SmLNCS121323-IBu	0	0.15	0.05	4.69	2.74	0.91	0.38	0	0	0.5	1.17	0	0	0	1.88	1.09	0.28	0.56	0	2.49	0	0.25	0	0
SmLNCA121327-IBu	3.33	0.1	0.16	0.18	0	0.38	0.1	0.16	1.01	0.17	0	0.11	0	0	0	0.15	0.2	0.16	0.39	0.32	0	0.12	0.15	0.29
SmLNCA121328-IBu	2.51	0.23	0.18	0.1	0	0.37	0.28	0.19	0.64	0.1	0.54	0.23	1.02	0	0	0.54	0.07	0.15	0.38	0.2	0.21	0.14	0.45	0.3
SmLNCA121329-IBu	1.2	0	0.26	0.15	0.28	0.16	0	0	0.15	0.14	0.16	0	0	0	0.36	0.15	0.09	0.67	0	0.31	0	0	0	0.09
SmLNCA121330-IBu	2.31	0.02	0.05	0.05	0	0.07	0.07	0	0.15	0.08	0.08	0.08	0	0	0.2	0.19	0	0	0.14	0	0.16	0.37	0.13	0
SmLNCA121331-IBu	1.28	0	0	0.73	0.27	0.65	0.67	0.53	3.27	2.78	2.94	0.42	1.19	0.66	0.4	0.9	0.42	0.58	0	0.25	0.64	0.23	0.34	0.45
SmLNCA121332-IBu	0.47	0.04	0.1	0.21	0.47	0.08	0	0	0	0.12	0	0	0	0.39	0	0.34	0.53	0.04	0	0	0	0	0.25	0.62
SmLNCA121334-IBu	6.21	0	0.01	0	0	0	0	0	0	0.05	0	0	0	0	0.14	0.03	0	0	0	0	0	0.03	0	0
SmLNCA121335-IBu	3.29	0	0	0	0	0.02	0	0	0.08	0	0	0	0	0	0	0	0	0	0	0	0	0	0.15	0
SmLINC121341-IBu	4.11	8.13	5.94	2.21	2.76	3.98	0	0	1.44	0	0	0	4.7	0	0	0	0	0	0	0	0	0	0	0
SmLNCA121342-IBu	4.6	46.35	30.15	1.3	0.45	9.82	0.55	0.54	0	0.73	1.73	1.87	0	0	0	0	0	0	0.85	0.82	0	0	0	0
SmLINC121362-IBu	0.18	0.06	0.2	0.34	0	0.06	2.52	2.38	1.2	0	1.63	1.29	0.39	0	0	0	0	0	0	0.37	0.64	0.09	0	0.24
SmLINC121363-IBu	6.13	0.11	0.12	0	0	0.06	0	0	0	0.58	0	0	0	0	0	0	0	0	0	0	0	0	0.07	0.08
SmLINC121364-IBu	0.16	0.76	0.28	0	0	0	0.6	0	0	1.76	0	0.99	0	0.56	0.56	0	0	0	1.08	0	0	0.21	0.09	0
SmLINC121365-IBu	0	0.55	0.38	0.05	0	0	0.15	0.35	0.4	0.09	0.67	0.86	0.19	0	0.29	0.04	0	0	0.19	0.25	0	0	0	0
SmLINC121368-IBu	8.43	0.12	0.03	0.21	0.12	0.24	0.86	0.8	0.45	0.73	0.29	0.36	0.42	0.41	0.42	0.38	0.12	0	0.29	0.28	0.34	0.21	0.31	0.12
SmLINC121378-IBu	24.69	12.3	15.3	16.08	1.87	24.02	8.72	10.48	11.27	8.51	7.93	9.52	11.33	7.84	10.14	8.74	6.94	7.54	5.27	4.3	4.36	5.56	4.44	6.37
SmLINC121380-IBu	1.6	0.79	1.38	0.71	3.6	2.11	1.31	2.34	0	2.8	2.39	1.11	0	0.79	1.04	0	0	1.05	0	0	0	0	0	0
SmLINC121383-IBu	0	0	0	0	0	0.08	0.36	0	0	0	0	0.3	1.31	0.5	0	0.58	0.29	0	0	0	0	0	0	0
SmLINC121384-IBu	0.51	0	0	0	0	0.05	0	0.31	0	0	0	0	0.35	0	0	0	0	1.46	0.56	0	0	0	0.43	0.25
SmLINC121386-IBu	0.2	0	0.02	0.06	0	0	0	0	0	0	0	0.09	0	0.32	0.32	0	0	0	0	0	0.27	0	0	0
SmLINC121388-IBu	0.05	0	0	0	0	0.11	0.04	0	0	0.18	0.15	0	0.24	0	0.12	0.17	0.07	0	0	0	0	0	0	0
SmLNCA121400-IBu	3.55	0	0	0	0	0.11	0	0	0	0	0	0	0	0	0	0	0	0	0	0	0	0	0.11	0.17
SmLNCA121412-IBu	2.95	0.2	0.11	0.15	0	0.33	0.39	0.51	0.51	0.19	0.16	0.56	1.09	1.03	0.96	2.02	1.04	1.7	0.18	0.19	0.32	0.18	0.21	0.23
SmLNCA121414-IBu	2.54	0.07	0.21	0.14	0	1.04	0.01	0	0	0.17	0	0	0	0	0	0.27	0	0.23	0	0.36	0.15	0	0.27	0
SmLNCS121417-IBu	2.62	0.52	0.43	0	0	0.28	0	0.47	0	0	0	0	0	0	0	0	0	0	0	0	0	0	0	0
SmLNCA121421-IBu	2.14	0.13	0.26	1.44	0.05	1.25	0.05	0.45	0.6	0.47	0.05	0.32	0.51	1.01	1.19	0.27	0.41	0.38	0.24	0.58	0	0.16	0.08	0.19
SmLNCA121436-IBu	2.9	0	0	10.59	0.51	23.46	0.77	0.39	1.86	0.92	0.26	0.73	1.68	0	5.37	1.89	2.17	0.73	0	4.79	0	2.39	1.16	2.56
SmLNCA121437-IBu	0	0	0.02	2.15	9.38	0.18	0	0	0.66	0	0	0	0	0	0.15	28.18	30.87	33.34	6.07	0	0	18.66	27.91	23.23
SmLNCA121439-IBu	0	0	0	0	0	0	0	0	4.26	3.06	2.21	0.04	0	0	1.7	0	2.43	0	0	0	0	0.35	1.33	0
SmLNCA121443-IBu	5.41	0.64	1.12	0.67	0	1.31	1.03	0.77	3.98	4.52	2.4	0.88	0.73	0.47	0.16	0.63	0.56	0.55	0.59	0.14	0.58	0.61	0.43	0.16
SmLNCS121451-IBu	0	0	0.12	0	0	0	0	0	0	0	0	1.27	0	0	0	0.55	0	0	0	0	0	0	0	0
SmLINC121452-IBu	0	0	0	0	0	0	0	0	0.58	1.01	0	0	0	0	0	0	0	0	0	0	0	0	0	0
SmLNCA121453-IBu	0.64	0.17	0.11	0.6	0.88	0.68	0.69	0.65	3.44	3.8	3.07	0.19	0	0	0	0	0.18	0	0.43	0	1.03	0.16	0.16	0
SmLINC121484-IBu	3.51	0	0	0	0	0	0	0	0	0	0	0	0	0	0	0	0	0	0	0	0	0	0	0.7
SmLNCA121492-IBu	2.55	0.08	0.09	0.88	0	0.72	0.33	0	0	0	0	0	0	0	0	0.3	0	1.19	0	0	0.15	0	0.25	0
SmLNCA121511-IBu	6.71	3.5	1.96	6.84	1.93	7.86	4.34	3.72	1.12	1.43	1.19	5.09	5.33	2.55	4.62	3.07	2.37	2.86	2.38	1.68	2.52	1.79	1.03	1.12
SmLNCA121513-IBu	0.19	0	0.1	0.28	0	0.19	0.37	0.35	1.21	0.49	0.76	0.31	2.72	0.89	0	0	0	0	0	0	0	0	0	0
SmLNCA121514-IBu	0.9	0	0	0.16	0	0.05	0	0	0	0	0	0	0	0	0	0	0	0	0	0	0	0	0	0
SmLINC002097-IBu	0	0	0	0	0	0	0.78	0.13	0	0.39	0	0	0	0	0	0	0.39	0.9	0	0	0	0.34	0	0
SmLINC121545-IBu	1.47	0.04	0	0	0	0.08	0.41	0	0	0	0	0	0	0	0	0.23	0	0.5	0	0	0	0	0.17	0.35
SmLINC121548-IBu	2.21	0	0.02	0.13	0.45	0.13	0.03	0.33	0.27	0.22	0	0.32	0.38	0.37	0.38	0.49	0	0	0.26	0.26	1.24	0.19	0.28	0
SmLNCS121553-IBu	2.56	0.05	0	0	0	0.63	0.16	0	0	0.21	0.17	0.27	0.93	0.92	0	0.43	1.18	0.93	0	0	0.38	0.23	0	0
SmLINC121557-IBu	0.92	0.66	1.19	0.59	2.42	1.08	1.92	1.25	1.26	0.88	0	0	0	2.77	1.44	0.34	0	0	0.96	0	2.41	0	0.4	0
SmLNCA121558-IBu	3.83	0.07	0.14	0	0	2.62	0	0	0	0	0	0	0	0	0	0	0	0	0	0	0.46	0	0	0
SmLNCA121564-IBu	3.32	0.42	0.87	1.76	0.36	2.81	1.03	0.89	1.84	1.7	1.04	0.88	1.69	0.65	1.47	1.12	1.01	1.2	0.95	0.48	0.52	0.54	0.5	0.51
SmLNCA102043-IBu	1.06	0	0	0.34	0.6	0.09	0	0	0	0	0	0.16	0	0	0	0	0	0	0	0	0	0	0	0
SmLNCA121566-IBu	6.61	0.39	0.78	1.79	2.14	3.23	1.68	1.1	0.8	1.63	1.03	0.96	1.31	0.83	0.65	0.78	0.59	0.83	0.43	0.27	0	0.33	0.38	0.38
SmLINC121571-IBu	2.91	0.2	0.23	0.27	0.08	0.19	0.08	0	0.25	0	0	0.07	0	0	0	0.17	0.14	0.28	0	0.17	0	0	0.42	0.14
SmLINC121573-IBu	0	0.75	0	5.68	2.01	1.39	4.6	7.23	0.62	0	0	5.53	6.3	2.14	1.83	2.94	0.84	0	0	0	2.42	1.69	1.74	2.3
SmLINC121574-IBu	2.5	1.06	0.65	1.25	0	3.21	0	1.75	0	0	0.3	0	0	0.26	5.15	0	0	2.92	0.85	1.19	0	0	0	0
SmLINC121575-IBu	0.35	2.49	0.44	1.27	0	1.02	5.27	5.45	4.44	2.74	0.23	5.58	0	1.63	2.89	0	0.48	0.67	0.63	0	1.41	0.21	0.24	0.81
SmLNCA121599-IBu	5.15	7.82	4.19	4.46	7.89	3.08	21.98	21.28	51.34	57.96	77.27	23.42	30.91	24.12	31.08	1.5	1.61	0.74	64.12	76.35	78.55	2.71	3.95	4.83
SmLNCA121604-IBu	8.06	2.34	3.04	1.48	0.11	3.91	1.9	1.5	0.87	1.09	0.62	1.87	0.63	0.15	0.33	0.24	0.29	0.37	0.62	0.2	0.36	0.43	0.17	0.34
SmLINC121607-IBu	0.06	0.01	0.05	0	0.54	0.14	0.19	0	0.15	0.12	0.46	0	0.29	1.04	0.16	0.67	0	0.49	0.56	0.46	0	0.28	0.09	0.18
SmLINC121608-IBu	0	0	0	0.13	0	0	0	0	0	0.46	0	0	1.32	0	0	1.11	1.07	1.21	0.47	0	0	0	1.22	0
SmLINC121609-IBu	0.49	0	0	0	0	0	0.31	0	0	0	0	0	0	0	0	1.06	2.35	1.99	0	0	1.33	0	0	0.36
SmLINC121610-IBu	0	0	0	0.08	0	0	0	0.14	0	0	0.16	0.12	0.43	0.53	0	0.56	1.08	0.27	0	0	0.23	0	0.2	0
SmLINC121611-IBu	0	0	0	0	0	0	0	0	0	0	0	0	0	0	0	0.48	0	0	0	0.93	0	0.18	0.18	0.21
SmLINC121612-IBu	0	0	0	0	0	0	0	0	0	0.48	0	0.36	0	0	0	0	0	0.35	0	0	0	0.26	0.23	0
SmLINC121613-IBu	0	0	0	0	0	0.04	0	0	1.55	0	0	0.57	0	0	0	0.2	0.41	0.38	0	0	0	0.17	0	0.11
SmLINC121615-IBu	0.22	0.08	0.21	0.15	0.17	0.29	0.73	0.01	1.36	1.85	0.92	0.42	0.67	0.54	2.33	0.72	1.18	0.86	0	0.16	0.4	0.48	0.18	0.27
SmLNCA121614-IBu	0	0	0	0	0	0	0	0.3	0	0.31	0.32	0	0	0	0.81	0	0	0	0	0	0	0	0	0
SmLNCA121616-IBu	0.35	0	0	0	0	0	0	0	0	0	0	0	0	0	0	0	0	0.5	0	0.21	0	0	0	0.52
SmLINC121617-IBu	0	0	0	0	0	0	0	0	0	0	0	0	0	0	0	7.85	7.78	5.84	1.06	0	0.84	39.39	35.94	20.48
SmLINC121618-IBu	0	0	0	0.09	0	0	0	0.51	0	0	0	0	0	0	0	0	0	0.92	0	0	0	0	0	0
SmLINC121619-IBu	0.29	0	0.01	0	0	0.1	0.22	0	0.26	0	0.66	0.16	0	0	0	0.42	0	0	0.94	3.34	0.86	1.46	2.2	1.4
SmLINC121620-IBu	0.08	0	0	0.13	0	0	0	0.29	0	0.09	0.19	0.21	0.55	0	0	2	1.54	1.55	0.55	0.12	1.02	4.25	7.2	4.3
SmLINC121621-IBu	0	0	0	0	0	0	0	0	0	0	0	0	0	0	0	0.31	0.49	0	0	0	0	0	2.39	0
SmLINC121622-IBu	0	0	0	0	0	0	0	0	0	0	0	0	0	0	0	0	1.07	0	0	0	0.25	0	0	0
SmLINC121624-IBu	0	0.06	0	0	0	0	0	0	3.31	1.47	0.2	0	0	0	0	0	2.97	0	5.2	6.28	2.87	0	0	2.71
SmLINC121625-IBu	0	0	0	0.08	0	0	0	0	0	0	0	0	0	0.31	0	0	0	0	0	0	0.67	0	0	0
SmLINC121626-IBu	0	0	0	0	0.94	0.11	0.12	0.21	0.5	0	0.05	0	0.17	0	1.04	0	0	0.61	1.8	4.79	2.43	0.01	0	0
SmLINC121627-IBu	0	0	0	0	0	0.01	0	0	0	0	0	0	0	0	0	2.78	1.67	1.79	0	0	0	4.76	9.14	5.72
SmLINC121629-IBu	1.27	0	0.05	0	0	0.05	0.35	0	0.39	0	0	0	0	0	0	0	0	0	0	0	0	0	0	0
SmLINC121630-IBu	5.06	1.64	2.88	0.99	0.46	1.47	0	0.65	0	0	0	0.57	0	0	0	0	0	0	0	0	0	0	0	0
SmLNCA102048-IBu	2.28	0	0	1	1.46	1.04	0.35	0.17	0	0	0	0	0	0	0.5	0	0	0	0	0	0	0	0	0
SmLNCA102049-IBu	1.11	0	0	0	0	0	0	0	0	0	0	0	0	0	0	0	0	0	0	0	0	0	0	0
SmLINC121657-IBu	0	0	0	0	0	0	0	0	0.18	1.12	0.71	0	0	0	0	0	0	0	0	0	0	0	0	0
SmLINC102051-IBu	0	0	0	0	1.16	0	0	0	0	0	0.22	0	0	0	0	0	0	0	0	0	0	0	0	0
SmLNCA121661-IBu	6.67	0.14	0.21	0.17	0	0.68	2.15	2.06	2.29	2.98	0.81	2	0.81	1.17	3.91	4.68	3.76	5.87	2.33	1.82	0.83	2.49	1.89	0.74
SmLNCA121662-IBu	0.32	0.4	0.19	0.14	0.66	0.29	0.94	0.46	0.62	0.04	0.54	1.73	0	1.23	0	0	0.05	0	0.21	0.54	0.23	0.19	0	0
SmLNCA121663-IBu	0.74	0.95	0.41	0.12	0.1	0.29	0.36	1.25	1.17	0.36	0.58	1.28	0	0.33	0	0.13	0	0.03	0	0.8	0	0	0.13	0.25
SmLNCA121665-IBu	0	0	0	0	0.21	0	0.01	0	0	0.38	0	0.11	0.28	0	0	0.15	0	0.06	0	0	0	0.02	0.17	0.09
SmLNCA121666-IBu	0.37	0.07	0.07	0.15	0	0.14	0.25	0.36	0.21	0.05	0.06	0.29	0.15	0.1	0	0.1	0.09	0.12	0.11	0	0.19	0.11	0.06	0.08
SmLINC121669-IBu	0.1	0.03	0.6	0.08	0	0.05	0	0	0	0	0	0	0	0	0	0	0	0	0	0.31	0	0	0	0
SmLINC121675-IBu	4.22	8.73	4.23	38.07	39.67	21.6	74.69	76.91	46.87	57.76	63.56	72.66	9.86	8.02	16.5	14.89	15	11.9	14.82	11.28	18.01	14.98	13.52	18.37
SmLNCA121680-IBu	5.84	0.1	0.06	0.59	0.46	1.6	0.26	0.12	0.7	0.59	0.04	0.07	0	0.14	0	0.22	0.3	0.54	0.68	0.19	0.34	0.17	0.26	0.27
SmLNCA121700-IBu	0.58	0.04	0	0	0	0.23	0	0	0	0	0	0	0	0.7	0	0	0	0	0	0	0	0	0	0
SmLINC121702-IBu	0	0.14	0.3	1.23	1.08	0.28	0	0	0	0	0	0	0	0	0	0	0	0	0	0	0	0	0	0
SmLINC121712-IBu	0.97	0	0	0	0	0.37	0.22	0.29	0	0	0	0.39	0	0	0	0.46	0.76	0.7	0	0	0	0	0	0
SmLINC121713-IBu	0.11	0	0.09	0	0	0.12	0	0	0	0	0	0	0	0	0	0.56	0	0.88	0	0	0	0.15	0.29	0
SmLINC121714-IBu	0.18	0.08	0	0	0	0.15	0.19	0.17	0.13	0	0	0	0	0.31	0	0.31	0	0.3	0	0	0	0	0	0
SmLNCA121742-IBu	6.06	0.48	1.49	3.29	2.87	2.57	0.14	0.53	0.3	0.19	0.15	0.36	0	0	0	0	0	0	0	0	0	0.11	0	0
SmLINC002093-IBu	0	0	0	0	0	0	0	0	0	0	0	0	0	0	0	0.43	0	0	0.48	0.37	0	0.14	0	0.19
SmLINC121746-IBu	0.25	0.2	0.65	0	0	0.17	0.48	0.46	0.92	0.13	0.2	0.39	0.3	0	0	0	0.26	0	0.36	0	0	0	0.44	0.15
SmLINC121747-IBu	0	0	0	0.15	0	0.08	0	0.28	0.32	0	0	0	0	0	0	0.2	0.25	0.25	0	0	0.36	0.33	0.28	0.32
SmLINC121748-IBu	0.24	0	0.03	0	0	0	0.42	0	0	0.28	0	0.9	0	0.57	0	0.13	0.17	0.5	0.4	1.57	0.48	0	0.21	0.24
SmLINC121754-IBu	3.28	0.04	0.14	0.87	0.22	0.38	0.31	0.89	1.35	1.64	0.64	0.53	0	0	0.8	0	0	0	0	0.53	0.66	0	0	0.24
SmLNCS121755-IBu	4.98	0.1	1.54	1.66	0	2.5	0	0.4	0	0.55	0	0	0	0	0	0	0	0	0	0	0	0	0	0
SmLNCA121761-IBu	2.84	0.87	0.95	0.3	0	0.78	0.74	1.15	1.79	2.25	1.4	0.83	0.23	0.16	0.91	0.42	0.23	0.37	0.16	0.32	0.89	0.2	0.18	0.29
SmLINC121765-IBu	1.13	0	0	0.38	0	0	0	0	0	0	0	0	0	0	0	0	0	0	0	0	0	0	0	0.43
SmLNCS100174-IBu	5.02	7.25	3.28	1.01	0	2.1	13.56	9.18	1.99	2.61	1.32	10.32	0.33	0.64	0.98	0.17	0.57	0	0.89	0.44	0.79	1.43	0.48	0.54
SmLNCA121770-IBu	0.4	0.04	0	0	0	0	0	0	0	0	0	0	0	0	0	0	0	0	5.93	4.07	5.64	0.17	0	0
SmLNCA121771-IBu	0	0	0	0	0	0	0	0	0	0	0	0	0	0	0	0	0	0	3.32	4.98	2.03	0	0	0
SmLNCA121772-IBu	0	0	0	0	0	0	0	0	0	0	0	0	0	0	0	0	0	0	1.09	3.18	2.75	0	0	0.52
SmLNCA121775-IBu	0.24	0	0	0	0	0	0	0	0	0	0	0	0	0	0	0.33	0.37	0.36	0	0	0	0	0	0
SmLNCA121776-IBu	1.1	0.08	0.04	0	0	0	0	0	0	0.34	0	0	0	0	0.69	0.93	1.24	0.04	0	1.38	0	0	0	0
SmLNCA121781-IBu	1.1	0	0	0	0	0	0	0	0	0.09	0	0.24	3.84	1.57	1.8	1.13	1.11	1.69	0.31	0.15	0	0.05	0.22	0.38
SmLNCA121790-IBu	2.51	0.11	0.06	0	0	0.13	0.31	0.29	0	0	0.11	0	0.32	0.94	0.63	0.58	0.79	0.89	0	0	0.78	0.15	0.08	0.09
SmLNCA102058-IBu	0.39	0	0	0	5.54	0.49	0	0	0	0	0	0	0	0.11	0	0	0	0	0.55	0	0	0	0	0
SmLINC121802-IBu	0	0	0	0	0	0	1.73	0.57	0	0	0	0.75	0	0	0	0	0	0	0	0	0	0	0	0
SmLINC121803-IBu	0.09	0	0	0	0	0.06	0	0.55	0	0	0	0	0	0	0	0.18	0.32	0.39	0	0	0	0	0	0
SmLINC121804-IBu	0	0	0	0	0	0.14	0	0.6	0	0	0	0.93	0	0	0.63	0.34	0.16	0.95	0	0	0	0	0	0
SmLINC121806-IBu	0.27	0	0	0	0	0.03	0.41	0	0	0	0	0.63	2.83	0	0.9	0.34	0.52	0.52	0	0	0	0	0	0
SmLINC121808-IBu	0	0	0	0.23	0	0.23	1.59	1.07	0	0	0	0	0	0.7	0	1.11	1.3	0	0	0	0	0	0	0.21
SmLINC121809-IBu	0	0.02	0	0	0	0	0	0	0	0	0	0	0.97	0.64	0	0.67	0.45	0.82	0	0	0	0	0	0
SmLINC121810-IBu	0.05	0	0	0	0	0.01	0	0	0	0	0.08	0.07	1.49	0.25	0.74	1.3	0.48	0.83	0	0	0	0	0	0.07
SmLINC102068-IBu	0	0	0.52	0	0	0	0	0	0	0	0	1.04	0	0	0	0.15	0	0	0	0	0	0.38	0	0.4
SmLINC102069-IBu	0	0	1.01	0	0	0	0	0.63	0	0	0.43	0	0	0	0	0	0	0	1.78	0	0	0.78	0	0
SmLINC102070-IBu	0	0.06	0.19	0	0	0.05	1	0	0	0	0	0	0	0	0	0.71	0	0.35	0	0.48	1.59	0	0	0
SmLNCA102060-IBu	0	0	0.24	0	0	0.09	0	0	0	0	0	0	0.67	0	0	0.38	0	0.33	0	0	0	0.15	0.09	0.44
SmLNCA102063-IBu	0.43	0.16	0.37	0	0	0	0	0	0	0	0.22	0.12	0	0	0	0	0	0	0	0	0	0	0.04	0
SmLNCA102071-IBu	0.27	0	0	0.16	0	0	0	0	0	0	0	0	0	0	0	0.19	0	0.1	0	0.44	0	0	0	0
SmLNCA102073-IBu	2.1	0.05	0.09	0.44	0	0.25	0.42	0.08	0.81	0.54	0	0.13	0.58	0	1.14	0	0.09	0.33	0.36	0.06	0.61	0	0	0.11
SmLINC121828-IBu	0.34	0	0	0.27	0	0.03	1.19	1.49	0	0	0	0.5	1.1	1.63	1.11	4.58	4.12	5.56	1.14	1.12	1.82	2.09	1.79	2.57
SmLINC121829-IBu	0.58	0	0.03	0	0	0	0	0	0	0	0	0	0	0	0.4	0.46	0	0.46	0	0	0	0	0.59	0.34
SmLINC121836-IBu	0	0	0	0	0	0	0	0	0	0	0	0	0	0	0	1.02	0	0.44	0	0	0	0	0	0
SmLINC121837-IBu	0.49	0.12	0.19	0	0	0.12	0	0.99	0	0.69	0	0	0	0	0	0	0	0	0	0	0	0	0	0.74
SmLINC121840-IBu	0	0.16	0.74	0	0	0.05	0.87	0	0	0	0.9	0	0	0	1.05	0	0	0.63	0	0	0	0	0	0
SmLINC121843-IBu	0.64	0.12	0.09	0	0	0.56	0.56	0.7	0.79	0.48	0	0.47	0	0.51	1.57	1.32	0.6	1.2	0	1.05	0.86	1.7	1.68	1.66
SmLINC121844-IBu	0.34	0.02	0	0	0	0.1	0	0	0	0	0	0	0.84	0.41	0.42	0.19	0.12	0.12	0	0	0	0	0.1	0
SmLNCA121845-IBu	3.77	0.1	0.21	0.54	0.78	1.45	0.59	0.64	1.17	2.23	0.3	0.17	0.87	0.32	2.3	0.13	0.3	0.55	1.53	0.7	0.26	0.07	0.07	0.46
SmLINC121860-IBu	0	0	0.12	2.77	0	0	0	0	0.42	0.85	0.17	0	0	0	0	0.69	0	0	0	0	0	0.37	0.26	0.9
SmLINC121861-IBu	4.33	0	0	0.69	0	0.34	1.17	0.94	1.08	0.61	1.18	1.36	0	0	0	0	0	0.22	0	0.51	0.42	0	0	0.37
SmLINC121864-IBu	6.16	1.25	0.94	5.78	2.59	10.67	1.18	1.54	4.3	4.35	0.65	0.61	4.93	3.66	1.34	11.93	7.96	10.72	1.77	2.49	0.45	5.46	6.83	5.41
SmLINC121865-IBu	0	0	0.22	0	0	0	2.31	1.76	0.81	0	1.88	2.49	0.84	2.45	6.06	0	0	0	0	0	1.72	0	0	0
SmLINC121867-IBu	2.39	0	0.21	0	0.25	0.05	0	0.38	0	0	0.41	0	0	0	0	0	0	0	0	0	0	0	0	0.29
SmLINC121869-IBu	2.6	0	0	0.17	0	0	0	0.47	0	0	0	0	0	0	0	0	0	0.35	0	0	0.95	0.31	0	0
SmLNCA121871-IBu	0.56	0.34	0.01	2.83	3.28	2.77	5.95	1.38	2.58	1.35	0.49	4.6	14.97	21.22	15.52	9.09	2.57	5.44	15.39	18.79	10.27	14.32	10.33	8.55
SmLINC121872-IBu	0	0	0.31	0.56	0	0	4.43	2.46	0.4	0	1.52	2.2	0	0	0.92	0.21	0	0.54	0	0	0	0	0	0
SmLINC121874-IBu	0.14	0.36	1.23	0.33	0	0.14	0	0	0	0	0	0	0	0	0	0	0	0	0	0	0	0	0	0
SmLINC121876-IBu	0	0	0	1.35	0.62	0.53	0	0	0.91	0.37	0.44	0.24	0	0	0	0	0	0	0	0	0	0	0	0
SmLINC121878-IBu	0	0	0	0.76	0	0.31	0.47	0.59	0.33	0	0	1.59	0	0	0	0	0	0	0	0	0	0	0	0
SmLINC121879-IBu	0	0	0	0.63	0	0.49	0.35	0	0	0	0	0.09	0	0	0	0.11	0.22	0.26	0	0	0	0	0	0
SmLINC121880-IBu	0.28	0	0	0.19	0	0.13	0	0	0	0	0	0	0	0	0	0	0	0.42	0	0	0	0	0	0
SmLINC121881-IBu	0	0	0	0	0	0.13	0.22	0	0.23	0.57	0.22	0	0	0	0	0	0	0	0	0	0	0	0	0
SmLINC121882-IBu	0	0.03	0	1.62	0.92	0.21	0.19	0.18	0.21	0	0	0.99	0	0	0	0	0	0	0	0	0	0	0	0
SmLINC121883-IBu	0	0	0	0.13	0.87	0.14	0	0	0	0	0	0	0	0	0	0	0	0	0	0	0	0	0	0
SmLINC121885-IBu	0	0.35	1.17	0	0	0.28	0	0	0	1.33	0	0.42	0	0	0	0	0	0	0	0	0	0	0	0
SmLINC121887-IBu	0	0.92	1.15	0	0	0	0.93	0.9	0	0	0	0	0	0	0	0.45	0	0	0	0	0	0	0	0
SmLINC121900-IBu	0.36	0.06	0.2	1.53	0.86	1.84	0.08	0.15	0.42	0.42	0.08	0.07	0	0	0.25	0.06	0	0	0	0	0	0	0	0.07
SmLNCA102079-IBu	4.1	0	0.09	0.19	0	0.42	0	0	1.27	0.52	0.41	0	1.02	0	0	0.25	0.59	0.61	0	0.72	0	0.27	0	0
SmLINC121914-IBu	0.33	0.09	0.2	0	0	0.09	0	0	0	0	0	0	0.54	0	0	0.12	0	0	0.37	0.37	0	0	0	0
SmLNCA121922-IBu	2.26	0.08	0.13	47.02	140.95	68.39	0.74	0.87	2.18	0.89	2.32	1.41	2.24	7.15	5.26	3.36	3.52	3.77	0.26	0.4	1.19	1.12	1.71	1.75
SmLINC121924-IBu	1.08	0.84	0.31	4.05	1.57	1.49	0	0	0.58	0.26	0.38	0.4	0.17	0	0	0.15	0.09	0.09	0.23	0.57	0.41	0.08	0.12	0
SmLNCA121931-IBu	2.92	0.27	0.3	0.17	0	0.41	0.08	0.29	0	0.2	0.08	0.07	0	0.24	0	0.17	0.2	0.41	1.34	0.99	0	0.24	0.17	0.34
SmLNCA121932-IBu	0.26	0	0	0	0	0.14	0	0	0	0	0	0	0	0	0	0	0	0	0	0.42	0	0.16	0.32	0.18
SmLNCA121934-IBu	1.49	0.13	0.18	0	0	0.09	0	1.19	0	0	0	0.27	0	0	0	0	0	0.24	0	0	0	0	0	0
SmLNCA121937-IBu	0.75	0.03	0	0.04	0	0.03	0	0.06	0.03	0.04	0	0.03	0	0	0	0	0	0	0	0	0	0	0	0
SmLINC121945-IBu	0	0.07	0.32	0.43	1.57	0.15	10.58	0.73	0.86	0	0	0.64	0	0	0	0	0	0	0	0	0	0	0	0
SmLINC121949-IBu	0.27	0	0	0.93	0	0.94	0.22	0.21	0.12	0	0	0	0	0.33	0	0	0	0	0.23	0.23	0.28	0.16	0.33	0
SmLINC121950-IBu	0.13	0.51	0.33	0	0	0.5	0.22	0	0.11	0	0.23	0	1.66	0	1.99	0.68	0.83	1.21	0.23	0.45	0	0	0.24	0
SmLINC121952-IBu	0	0	0	0	0	0	0	0	0	0	0	0	0.53	0.53	0	0.37	0.31	0.46	0.73	0.36	0	0.27	0.27	0
SmLNCA121966-IBu	1.06	22.82	16.71	0	0	1.65	0	0.45	0.41	0	0.48	0.45	0	0	1.81	0.49	0.29	0	0	1.14	0	0	0.25	0.28
SmLNCA121968-IBu	0	0.06	0	0.38	0	0.16	0	0	0	0.27	0	0	0	0	0	0.26	0	0	0	0	0	0.29	0	0.5
SmLNCA121972-IBu	7.44	0	0.13	0	0	0	0	0	0	0	0	0	0	0	0	0	0	0	0	0	0	0	0	0
SmLNCA121978-IBu	3.68	1.73	1.07	0.71	0.2	0.65	0	0.27	0.3	0.19	0.88	0.24	0	1.04	1.01	0.33	0.26	0.55	1.01	0	0.38	0.22	0.11	0.13
SmLNCA122009-IBu	5.5	0.97	0.95	1.48	0.11	2.16	0.79	0.81	0.75	0.87	0.43	0.8	0.09	0.05	0.09	0.22	0.1	0.24	0.26	0.12	0.15	0.13	0.14	0.15
SmLINC122013-IBu	0.65	2.07	0.13	0.02	0.15	0.08	0.11	0.1	0	0	0	0.1	0	0.11	0	0.18	0.06	0.03	0.29	0.53	0.1	0.36	0.71	0.75
SmLINC122016-IBu	0	0	0	0	0	0	0	0	0	0	0	0.2	0	0	0	0	0	0	0.1	2.67	0.66	0	2.79	0.6
SmLINC122018-IBu	0	0	0.09	0	2.41	0.39	0	0.22	0	0.76	0	0	0	0	0.36	0	0	0	0	0	1.17	1.45	1.06	0
SmLINC122019-IBu	0	0	0	0	0.91	0	0	0	0.14	0	0	0	0	0	0	0	0	0.33	0	1.8	0	0	0.53	0.49
SmLINC122021-IBu	0	0.19	0	0.33	0	0.13	0	0	0	0	0.62	0	0	0	0	0.57	0	0	2.72	0.75	0	0	0.61	0.36
SmLINC122022-IBu	4.36	0	0.06	0.23	0	0.21	1.89	0.89	0	0	0	0.4	0.45	0	0	0	0	0	0.31	0	0.75	0	0	0.13
SmLINC102088-IBu	0.69	0	0	0	0	0	0	0	0	0.44	0.34	0	0	0	0	0	0	0	0	0	0	0	0	0
SmLINC122038-IBu	0.32	0.02	0.01	0.29	0	0.08	0.25	0.41	0.19	0.16	0.39	0.16	1.2	0.59	2.6	0.27	0.38	0.39	0.14	0.95	0.33	0.05	0.24	0.56
SmLINC122053-IBu	0.19	0	0.17	0.16	0	0.4	0.32	0	0	0	0	0	0	0	0	0.11	0	0.26	0	0	0	0	0	0.13
SmLINC122065-IBu	0	0	0	0	0	0.07	12.41	5.33	3.11	4.67	0	7.64	1.48	0	0	0	0	0.55	0	0	0	0.42	0	0
SmLNCS122070-IBu	0.37	0	0	2.18	0	0.19	0	0	0	0	0.37	0.3	0	0	0	0	0	0	0	0	0	0	0	0
SmLNCA122072-IBu	14.13	0.09	0.17	3.2	0.46	6.68	1.05	1.55	0.76	0.73	0.58	1.35	1.3	2.33	1.95	2.41	1.88	2.73	0.57	0.94	0.28	0.78	1.21	1.1
SmLNCA122073-IBu	5.11	0	0.08	0.42	0	0.57	0	0	0	0	0	0	0	0	0	0	0	0	0	0	0	0	0	0
SmLINC102090-IBu	1.77	0	0.14	0	0.07	2.62	0	0	0.05	0	0.07	0.04	0.69	0	0	0	0	0	0	0	0	0	0	0
SmLINC102091-IBu	0.89	0.27	0.31	0.03	0	13.17	0	0	0	0.1	0	0.02	2.75	3.98	2.83	2.02	0.6	1.72	0.23	0	0.14	0.1	0.31	0.23
SmLINC122086-IBu	0.07	0	0	0	0	0	0	0	0	0	0	0	0	0.33	0.33	0	0.09	0.47	0	0.22	0	0	0	0
SmLINC122087-IBu	0	0	0	0	0	0	0	0	0	0	0	0	0	0	1.67	0.39	1.09	0	1.11	0	0	0	0.47	0
SmLINC122088-IBu	0	0	0	0	0	0	0	0	0	0	0	0	0	0	0	0	0	0	0	0.45	1.35	0.53	0.13	0
SmLINC122091-IBu	0	0	0	0	0	0	0	0	0	0	0	0	0	0	0	0.14	0	0	0.73	1.13	0.68	0	0	0
SmLINC122092-IBu	0	0	0	0	0	0	0	0	0	0	0	0	0	0	0	0	0	0	2.19	0	0.98	0	0	0
SmLINC122093-IBu	0	0	0	0	0	0	0	0	0	0	0	0	0	0	0	0	0	0	0	1.17	0	0	0	0
SmLNCA122109-IBu	5.4	0.47	0.36	3.77	1.16	3.28	1.21	1.4	0.68	0.83	1.07	1.58	2.39	1.58	2.36	0.96	1.13	1.6	1.02	0.97	1.19	0.82	0.68	0.74
SmLINC122112-IBu	2.78	0	0.82	0.15	0.17	0.12	0.09	0.34	0	0.12	0.1	0.08	0	0.28	0	0	0.12	0.16	0	0	0	0.21	0	0.08
SmLNCS122111-IBu	1.58	0.47	0.73	0	0	0.11	0	0	0	0	0	0	0	0	0	0.13	0.11	0	0	0	0	0.07	0	0
SmLNCA122117-IBu	0	0.05	0	0.13	0	0.18	1.04	0	2.28	0	1.07	1.48	0	0	0.87	0	0	0	0	0	0	0	0	0.26
SmLINC102093-IBu	0.38	0.08	0.05	0.11	0	0	0	0.13	0.8	1.19	0.7	0.06	0	0	0	0	0.07	0	0	0.22	0	0	0	0
SmLINC102094-IBu	1.08	0.52	0.1	0	0	0.04	1.67	0	1.98	3	0	0.71	0	0.72	0.73	0.34	0.18	0.21	0.5	0.25	0.6	0.94	1.49	1.95
SmLNCS122124-IBu	0.38	0	0	0.42	0	0.76	0.37	1.06	0	0	0.38	0	0	0	0	0.21	0	0	0	0	0	0	0.24	0.28
SmLNCA122128-IBu	0.1	0	0	0.22	0	0.07	0	0.04	0.07	0.06	0	0.04	0	0.15	0	0.12	0.32	0.13	0	0	0	0.04	0	0
SmLINC122129-IBu	0	0	0	0.29	0	0.34	0	0	0	0	0.79	0	0	0.92	0	0	0.57	0	0	0	0	0.25	0.5	0.86
SmLINC102096-IBu	0.08	0	0	0	0.21	0.08	0	0	0.48	0.55	0.14	0	2.46	3.85	3.1	1.58	0.86	0.59	0	0.23	0	0.18	0.08	0.1
SmLINC102097-IBu	0.4	0.05	0.02	0.27	0.7	0.27	0.16	0.15	0.75	0.95	1.41	0.48	13.14	19.97	20.49	11.22	10.97	10.37	0.7	0.86	0.83	1.28	2.54	2.97
SmLINC122141-IBu	0.24	0.01	0	0.03	0	0.09	0	0	0.05	0.25	0.05	0.09	0	0	0.16	0.04	0.04	0.04	0	0	0	0.04	0	0
SmLINC122144-IBu	0	0	0	0	0	0	0	0	0	0	0	0.18	0.3	0	0.58	0	0.7	0.23	0	0.39	0	0	0.72	0
SmLINC122145-IBu	0	0.02	0	0.07	0.99	0.13	0	0	0	0.37	0	0.11	1.19	0	0.96	0.82	0.3	0.03	0.66	0	0	0.54	0.65	1.75
SmLNCA122147-IBu	8.52	0.97	0.31	0	0	0	0	0	0	0	0.18	0	0	0	0	0.56	0.27	0.41	0	0	0	0	0.07	0.1
SmLINC122152-IBu	0	0	0	0.09	0	0	0	0	0.08	0	0.22	0	0	0.24	0	0	0.79	0.23	0	0.48	0.79	2.01	3.23	1.88
SmLINC122153-IBu	0.06	0.02	0	0	0	0.08	0	0	0	0.09	0.08	0.04	0	0	0	0	0.07	0.07	0	0.17	0	0.14	0.23	0.07
SmLINC122156-IBu	0	0	0	0	0	0.03	0	0	0	0.03	0	0	0	0	0	0.26	0.13	0	0	0	0	0.16	0.29	0.21
SmLINC122157-IBu	0	0	0.04	0	0	0.33	0	0	0	0	0	0	0	0	0	0	0	0	0	0	0	0.31	0.22	0.32
SmLINC122159-IBu	0.6	0	0	0.07	0.87	0.07	0.14	0.13	0	0	0.15	0.12	0.42	0	0	0.19	0.12	0.71	0	0	0	0	0	0
SmLNCA122176-IBu	3.46	0.34	0.32	1.08	1.79	1.75	1.52	1.59	0.73	1.13	1.31	2.01	0.8	0.55	0.4	1.17	0.94	1.03	1.14	1.4	1.67	1.86	1.81	2.57
SmLNCS122189-IBu	0.33	0	0	0.22	0.38	0	0	0	0	0	0	0	0	0	0	0.76	0	0	0	0	0	0	0	0
SmLNCS122190-IBu	5.06	0	0.15	0.41	0	0.14	0	0	0	0	0	0	0	0	0	0	0	0	1.02	0	0	0	0	0
SmLNCA122191-IBu	2.53	1.27	1.39	2.16	0	2.02	0.88	1.46	0	0.72	0.54	0.15	0	0	0.83	0	0.17	0.16	0	0	0.59	0.44	0.42	0.18
SmLINC006520-IBu	0.01	0	0	0	0	0.04	0	0	0	0	0.36	0	0.62	0	1.12	1.29	1.31	2.76	0	0	0	0	0.79	0.02
SmLINC006522-IBu	0.08	0	0	0	0	0.4	0	0	0	0	0	0	0.37	0	0.37	0.01	0.75	0	0	0	0	0	0.09	0.36
SmLINC122196-IBu	0	0	0	0.16	0	0	0.07	0.13	0	0	0	0	0	0.22	0	1.22	0.31	0.31	0	0.45	0	0.16	0	0
SmLINC122197-IBu	0	0	0	0	0	0	0	0	0.59	0.24	0	0.31	0	0	0	0.11	1.03	0.81	0	0	0	0	0.34	0.59
SmLINC122199-IBu	0	0	0	0	0	0	0	0	0	0	0	0	0	0	0	0.83	0	0	0	0	0.32	0.19	0	0.44
SmLINC122205-IBu	1.51	0	0	0	0	0.4	0.85	0.81	0.71	0.53	0.76	0.69	0	0.24	0.12	0	0	0	0	0	0	0	0.03	0
SmLINC122206-IBu	1.28	0	0	0	0	0.35	0.62	0.53	0.3	0	0	0.33	0	0	0	0	0	0	0	0	0	0	0	0
SmLINC122207-IBu	0	0	0	0	0	0	0	0	0.42	1.98	0	0	0	0	0	0.06	0	0.07	0	0	0	0.03	0	0
SmLINC122208-IBu	0	0.1	0.17	0.11	0	0	0	0	0	0	0.94	0	0.25	0	0	0	0	0	0.17	0.09	0	0	0	0
SmLINC122209-IBu	1.65	0.1	0.05	0.12	0	1.52	3.04	3.03	1.69	1.24	1.01	4.81	0	0	0.17	0	0	0	0	0.11	0	0.04	0	0.05
SmLNCA102100-IBu	1.33	0	0	0.09	0	0.15	0	0	0.21	0	0	0	0	0	0	0.12	0	0	0	0	0	0	0	0
SmLINC122212-IBu	0	0	0	0	0	0	0	0	0	0	0	0	0	0.58	0	0	0	0	3.7	1.89	2.65	0.15	0.16	0
SmLINC122214-IBu	0.02	0.01	0.01	0	0.19	0.01	0.03	0	0	0	0.09	0	0	0	0	0	0	0.03	0.48	0.25	0.47	0.05	0.12	0.08
SmLNCS122216-IBu	3.92	0.48	0.4	0.78	0.14	2.3	0.49	0.29	0.32	0.56	0.14	0.11	0.14	0.43	0	0.59	0.31	0.24	0.1	0.29	0	0.17	0.31	0.2
SmLINC122228-IBu	1.21	1.38	0.91	1.4	1.16	1.95	1.87	1.39	0.68	0.78	0.83	2.38	0.88	0.52	0.35	0.2	0.05	0	0	0.48	0.72	0.08	0	0.24
SmLINC122229-IBu	2.02	0.05	0.19	0.27	0	0.46	0.48	0.65	0.48	0	0.35	0	0	0	0	0	0	0.37	0.35	0	0	0	0	0
SmLNCA122275-IBu	4.56	0.6	0.65	0.26	0	0.66	0.28	0.45	0.99	0.63	0.42	0	0.35	0	0.31	0.27	0	0	0	0	0	0.14	0	0.11
SmLNCA122276-IBu	9.75	0.84	0.57	1.57	0.78	3.26	5.07	3.06	0.88	1.4	1.91	3.95	1.46	1.23	1.32	1.53	1.2	2.01	0.98	1.33	0.72	0.98	1.38	1.08
SmLNCA122277-IBu	4.45	5.83	5.51	6.03	2.64	3.39	3	1.73	0	0.81	2.46	1.02	2.65	1.3	2.7	0	0	0	0	1.76	0	0	0	0
SmLINC122287-IBu	0	0	0	0.58	0.67	0.1	0	0.2	0.46	0.28	0	0	0	0	0	0.14	0	0	0	0	0	0	0	0
SmLNCA122288-IBu	3.62	9.66	7.59	2.21	3.26	6.02	2.85	2.19	1.02	0.98	2.3	2.68	1.18	0.39	1.18	0.22	0.32	0.38	0.27	1.34	0.64	0.62	0.42	0.27
SmLNCA122289-IBu	0	0	0.21	0	0	4.42	0	0	0	0.25	0	0	0	0	0	0	0	0	0	0	0	0	0	0
SmLNCA122291-IBu	0.31	0.03	0.01	0.14	0	0	0	0	0.32	0.11	0	0.05	0.79	0	0	0.16	0	0.39	0.07	0	0	0	0	0
SmLNCA122292-IBu	0.52	0	0.06	0	0	0.02	0.13	0.18	0.07	0.23	0.23	0	0	0.7	0.28	0.8	1.07	0.61	0	0	0.12	0.1	0.13	0.16
SmLNCA122297-IBu	1.01	0.01	0.02	0.32	0.56	0.32	0.17	0.15	0.06	0.21	0.34	0.09	0.36	0.53	0.35	0.92	0.91	0.88	0	0.12	0.14	0.04	0.13	0.05
SmLNCA122298-IBu	2.27	1.58	1.47	1.07	0	0.12	0	0	0.79	1.9	0	0	0	0	0	0	0	0	0	0	0	0	0	0
SmLINC102106-IBu	0.96	0.87	5.63	5.68	1.45	2.35	2.7	3.19	6.04	6.99	5.75	2.59	0	0	0	0.06	0	0.08	0	0	0	0	0	0
SmLNCA122314-IBu	19.76	0.36	0.24	25.62	12.25	51.34	5.18	5.71	11.07	11.24	10.2	6.36	25.46	39.64	32	19.26	21.87	20.43	2.08	1.88	2.34	2.5	2.79	5.21
SmLNCA122319-IBu	1.15	0	0	0.46	0	0.12	0	0.19	0	0	0	0	0	0	0	0	0	0	0	0	0	0	0	0
SmLNCA122322-IBu	2.56	0	0	0.1	0	0.05	0.18	0.12	0.06	0	0.06	0.21	1.03	0	0	6.34	3.32	5.24	0	0	0.32	0.88	0.93	1.65
SmLNCA122323-IBu	0	0	0	0	0	0	0	0	0	0	0	0	0	0	0	3.7	3.84	2.83	0	0	0	0.38	0.36	0.65
SmLNCA122325-IBu	1.04	0	0	0	0	0.03	0	0.1	0.06	0	0	0	0.67	0.18	0.9	1.04	2.12	2.85	0	0	0	0	0.51	0.04
SmLINC122328-IBu	0.13	0.21	0	0	1.96	0.25	0	0	0	0	0	0.2	0	0.62	0	0	0	0	0	0	0	0	0	0.18
SmLINC122329-IBu	0	0	0	0.88	0	0.42	0	0	0	0	0	0	0	0	0	0	0	0	0	0	0	0	0	0
SmLINC122331-IBu	3.86	0.05	0.16	0.29	0.64	0	0.51	1.27	0.07	0	0	1.27	0	0	0	0	0	0	0	0	0	0	0.11	0
SmLINC122333-IBu	0	0	0	0	0	0.12	0.98	0	0	0.38	0.5	0	0	0	0	0	0	0	0	0	0	0	0	0
SmLINC100012-IBu	1.26	0.15	0.11	0.13	0.47	0	0	0	0	0	0	0	0.87	0	2.64	0	0	0	0	0	0	0.23	0	0.27
SmLINC100013-IBu	4.45	0.22	2.07	0	0	0.23	0	0	0	0	0	0	0	0	0	0	0	0	0	0	0	0	0	0
SmLINC122366-IBu	0.41	0	0	0	0	0	0.98	0	0	0	0	0	0	0	0	0	0	0.62	0	0	0	0	0	0
SmLINC122367-IBu	0	0	0.03	0.13	0	0	0	0.82	0.21	0.37	1.03	0.2	0	0.97	0	0.51	1.12	1.19	0.34	0	0	0	0.21	0
SmLINC122368-IBu	0	0	0	0	0	0	0.73	0	0	0	0	1.1	0	0	0	0	0.77	0	0	0	0	0	0	0
SmLINC122369-IBu	0.24	0	0	0.3	0.35	0.18	0.74	1.37	0.96	0.75	0.86	1.12	0	0	0.79	0.86	0	0.5	0	0	0	0.29	0.41	0.23
SmLINC122370-IBu	0	0.19	0	0.75	0.66	0.51	0	0	0	0	0	0	0	0	0	0	0	0	0	0	0	0	0	0
SmLNCA122382-IBu	1.45	0.03	0.09	0.44	0	1.22	0.57	0.53	0.7	0.14	0.12	0.29	0.8	0.82	0.77	0.94	1.13	0.58	0	0	0	1.59	0.57	1.35
SmLINC122383-IBu	0.62	0.41	0.65	0.28	1.28	0.65	0	0.57	0	0.26	0	0.17	0	0	0	0.51	0.16	0.16	0	0.37	0.46	0.28	0.56	0.16
SmLNCA122386-IBu	16.84	4.75	6.7	8.77	3.21	6.38	4.94	5.81	8.82	10.11	8.16	6.98	17.19	15.35	15.95	14.94	11.26	14.47	7.43	10.35	7.25	9.39	10.3	10.43
SmLINC122388-IBu	0.21	0	0	0	0	0	0.19	0	0	0	0	0.16	1.05	0.52	0	2.78	3	2.56	0.72	0.71	0	1.06	1.31	2.59
SmLNCA122395-IBu	0	0	0	0	0	0	0.57	0	0	0	0	0	0	0.73	0	0	0	0	0	0	0	0	0	0
SmLNCA102122-IBu	6.1	0.03	0.03	1.01	0.29	1	3.75	4.03	1.7	1.15	3.49	3.33	0	0	0.51	0.35	0.14	0.14	0	0	0	0.38	0	0.15
SmLNCS122409-IBu	4.06	1.88	1.33	0.46	0.11	1.42	0.41	0.71	0.2	0.57	0.19	0.47	0.2	0.39	0.13	0.35	0.26	0.38	0.09	0.22	0.11	0.14	0.08	0.2
SmLNCA122440-IBu	0.94	0.29	1.98	4.21	2.95	6.44	1.65	0.78	2.64	1.07	1.49	2.28	1.71	0	0	0.4	0.49	0.82	0	0	0.47	0.72	0.72	1.17
SmLNCA122445-IBu	2.91	0.01	0.01	0.04	0	0.64	0	0.03	0.08	0.05	0	0	0	0.12	0	0	0.03	0.13	0	0	0	0	0	0
SmLNCA122451-IBu	0	0	0	0	0	0	0	0	0	0	0	0	0	0	0	0.84	0	0.67	0.99	0	1.13	0	0.51	0
SmLNCA122457-IBu	0.4	0	0	0.31	1.45	0.21	0	0.23	0.77	0.62	0	0	0.64	0.63	1.93	2.98	2.62	2.05	37.88	38.01	41.47	11.18	7.97	8.9
SmLNCA122459-IBu	2.39	0.95	1.09	0.35	0.61	0.78	2.49	0.79	1.5	0.36	0.57	0.47	0	0	0	0.34	0.86	1.28	1.49	0.49	1.2	0.56	0.74	1.73
SmLNCS122460-IBu	3.65	0.08	0	0.25	0	0.17	0	0	0	0	0	0	0	0	0	0.46	0	0	0	0	0	0.55	1.13	0
SmLNCA122461-IBu	1.09	0.01	0.04	0	0.13	0.23	0	0	0	0.09	0	0.46	0	0.21	0	0	0	0.06	0.15	0	0.18	0	0	0.06
SmLNCA122462-IBu	1.42	0	0.1	0.27	0	0.09	0	0	0.37	0	0	0	0	0	0	0	0	0	0	0	0	0	0	0.26
SmLNCA122488-IBu	2.39	0.02	0.17	0.88	0.23	0.38	0.29	0.33	0.41	0.39	0.15	0.44	0.48	0.71	1.03	1.11	0.84	1	0.11	0.05	0.26	0.04	0.22	0.28
SmLNCA122489-IBu	1.9	0	0.04	0.05	0	0.17	0	0	0	0	0	0	0	0	0	0	0	0	0	0	0	0	0	0
SmLNCA122490-IBu	4.79	0	0	1.97	0	0.76	0	0.37	1.24	0	0	0	0	0	0	0.13	0	0	0	0	0	0	0.14	0
SmLNCS122508-IBu	9.77	5.76	5.43	17.32	8.59	10.15	2.63	4.53	1.7	2.61	1.87	3.98	1.54	0.76	1.79	2.5	1.54	1.71	0.53	0.87	0.63	1.24	0.92	1.07
SmLINC122517-IBu	3.52	0.1	0.25	0.3	0	0.14	1.8	1.49	2.41	1.47	1.39	1.15	5.51	7.85	3.69	0	5.52	1.95	2.94	3.3	1.52	0	2.47	0.9
SmLINC122519-IBu	23.75	37.87	23.76	11.72	17.39	3.2	200.95	228.49	145.23	133.8	190.6	208.29	71.64	43.82	30.89	0.7	3.53	3.89	125.32	159.28	183.45	2.97	1.78	7.42
SmLINC122520-IBu	8.69	9.23	5.8	9.16	18.97	1.71	252.76	221.18	185.44	182.57	209.79	216.21	46.62	74.47	96.24	0	0	0	147.06	129.44	190.83	0	0	0
SmLINC122521-IBu	0.24	0	0	0	0	0.03	0	0	0	0	0	0	0	0.57	0	0	0	0.17	0	0	0	0	0.14	0
SmLINC122525-IBu	0	0.41	0.6	2.16	3.39	0.7	0.54	0	5.35	5.35	6.44	0	2.33	4.22	6.46	0.5	0	0.46	3.42	2.4	0.59	0	0.91	0.43
SmLNCA122540-IBu	48.75	35.59	45.26	13	14.47	13.29	3.31	4.28	6.01	6.98	4.22	5.47	14.94	7.03	23.99	2.15	1.71	1.15	4.57	6.09	5.87	1.53	0.86	2.55
SmLINC122550-IBu	0.83	0	0.09	0	0.44	0	0	0	0	0	0	0	0	0	0	0	0	0	0	0	0	0	0	0
SmLNCA122552-IBu	0	0.02	0.05	0	0.47	0	0	0	0	0	0	0.11	0	0.77	0.39	0.62	0.49	0.88	0	0	0	0	0	0
SmLNCA122553-IBu	2.14	0	0.06	0.25	0	0.11	0	0	0	0	0	0.06	0	0.23	0.23	0.64	0.57	0.85	0	0	0	0	0.06	0.26
SmLNCA122556-IBu	2.52	0.1	0.1	0.06	0	0.04	0	0	0	0	0	0	0.66	0.65	0.98	0.59	0.18	0.1	0	0	0.27	0	0	0
SmLNCA122557-IBu	0.91	0.03	0	0	0	0	0	0	0	0	0	0	0	1.21	0	0.88	0.18	0.69	0	0	0	0.16	0.16	0
SmLINC122563-IBu	0.38	0.18	0.06	0.04	0	0.06	0	0	0	0	0.07	0.06	0.22	0	0.73	0.5	0.63	0.46	0	0.18	0	0.15	0	0.23
SmLNCA122578-IBu	0	0	0	0	0	0	0	0	0	0	0	0	0	0	0	0	0	0	5.41	4.34	4.76	0.37	0	0
SmLNCA122594-IBu	10.77	0.05	0.69	1.26	0.24	0.99	0.08	0.15	0.59	0.84	0.25	0.28	0	0.76	0	0.12	0.28	0.36	0.18	0	0	0	0	0.07
SmLNCA122608-IBu	5.2	0.34	0.09	0.73	0	1.41	0	0.92	1.08	0	0	0	0	0	0	0.46	0	0.6	1.28	0	0	0	0	0
SmLINC122627-IBu	0.15	0	0	0	0	0	0	0	0	1.8	0	0	0	0	0	0	0	0.42	0	0	0	0	0.18	0
SmLINC001960-IBu	0	0	0	0	0	0	0	0	0	0.93	0	0	0	0	0	0	0	0	0	0	0	0	0.03	0.17
SmLINC122630-IBu	0.27	0.07	0.02	0	0	0	0.64	0	0.54	0	0	0	0	0	0	0	0	0.11	0	0	0.31	0.48	1.65	0.91
SmLNCA122634-IBu	0	0	0	0	0	0.07	0.24	0	1.03	0	0	0	0	0	0	0	0	0.56	0	0	0	0.33	0	0
SmLINC122637-IBu	0	0	0	0	0	0.13	0	0	0.36	0	0	0.28	0.84	0	0	0.2	0.25	0.5	0	0.56	0.7	0.22	0.65	0
SmLNCA122638-IBu	0	0.12	0.13	0	0	0.1	0.14	0.27	0.45	1.66	0.15	0	0	0	0	0	0	0	0	0	0	0	0	0.12
SmLINC122641-IBu	0.22	0	0	0	0	0	0	0	0	1.49	0	0	0	1.93	0	0.13	0.68	0	0	0	0	0.55	1.2	0
SmLNCA122643-IBu	6.17	2	2.66	1.09	0.54	2.06	0.98	1.44	0.54	0.8	0.47	1.31	0.66	0.45	0.86	0.93	0.49	1.06	0.85	0.73	0.43	0.37	0.48	0.58
SmLNCA122644-IBu	4.51	0.54	0.89	1.75	0.43	1.99	1.51	1.44	0.79	0.91	0.69	1.53	0.94	0.59	0.77	1.18	0.54	1	0.62	0.58	0.74	0.79	1.11	1.27
SmLNCS122659-IBu	0	0.02	0.08	0	0	0.12	0.56	0	0.12	0.43	0	0	0	0	0.34	0.08	0.09	0.09	0	0	0.28	0.16	0	0
SmLNCS122660-IBu	0.19	0.02	0	0.05	0	0	0	0.77	0	0	0	0	0	0	0	0	0	0	0	0	0	0	0	0
SmLNCS122661-IBu	0	0	0	0	0	0	0	0.98	0	0	0	0	0	0	0	0	0	0	0	1.31	0	0	0	0
SmLINC122662-IBu	0.37	0.3	0.14	0.36	0.13	0.55	0.06	0	0	0.08	0.07	0.05	0	0	0	0.05	0	0	0	0	0	0	0	0.06
SmLINC122663-IBu	0	0	0.04	0	0	0	0.88	0	0.47	0.86	0.45	0.19	0	0	0	0	0	0	0	0	0	0	0	0.18
SmLINC122671-IBu	3.58	0.17	0.09	0.51	0	1.1	0	0	0	0	0	0	0	0	0	0	0	0	0	0	0	0	0	0.62
SmLINC002017-IBu	0.07	0	0	0.05	0	0	0.21	0	0	0	0	0	0.99	0	0.91	7.24	4.85	5.7	1	0	0.85	0.32	1.57	1.47
SmLINC002025-IBu	0.13	0	0	0	0	0.07	0	0	0	0	0	0	0.7	1.28	1.09	4.28	1.93	1.82	0	0	0	0.21	0.4	0.17
SmLINC122699-IBu	0.72	0	0.12	0	0	0.06	0	0	0	0	0	0	0	0	0	1.98	1.04	3.62	1.22	0.8	0	0	0	0
SmLINC122700-IBu	0	0.07	0.05	0	0	0	0	0	0	0	0	0	0.8	0	0	3.29	4	3.83	0.45	0	0	0.29	0	0
SmLINC122701-IBu	0	0	0	0	0	0	0	0	0	0	0	0	0.42	0	0.85	1.18	1.57	1.24	0	0	0	0.17	0	0
SmLINC122702-IBu	0.38	0	0	0.25	0	0	0	0	0	0	0	0	0	0	1.3	1.44	0.96	0	0	0	0	0	0.58	0
SmLINC122704-IBu	0	0	0	0	0	0	0	0	0.18	0	0	0	0	0	0	0.11	0.55	1.67	0	0	0	0	0	0
SmLINC122705-IBu	0	0	0	0	0	0	0	0	0	0	0	0.16	0	1.8	0	0	0	2.02	0	1.44	0.64	0	0	1.2
SmLINC122706-IBu	0	0	0	0	0	0	0	0.05	0	0	0.05	0.1	0.79	1.42	2.04	4.79	5.4	7.77	0.19	0.74	0.07	0	1.32	0.41
SmLINC122707-IBu	0	0	0	0	0	0	0	0	0	0	0	0.13	0	0	0	0.39	0	0.84	0	0.45	0	0.09	0	0
SmLINC122708-IBu	0	0	0	0	0	0.06	0	0	0	0	0	0	0.06	0	0.97	0.23	0	0	0.25	0	0	0	0.06	0
SmLINC122709-IBu	0	0	0	0	0	0	0	0	0.11	0	0	0	0	1.14	0	1.67	0	0	0	0	0	0	0	0
SmLINC122710-IBu	0	0	0	0	0	0	0	0	0	0	0	0	1.32	0	0	0	0	0	0	0	0	0.28	0	0
SmLINC122711-IBu	0	0	0	0	0	0.03	0	0	0	0	0	0	0.76	0	0	1.09	0	0.47	0	0	0.53	0	0.44	0
SmLINC122713-IBu	2.48	0	0	0	0	0.19	0.09	0	0.09	0	0	0.07	0	1.84	0.26	2.9	1.38	2.07	0.18	0.18	0	0.13	0.44	0.07
SmLINC100179-IBu	0.69	0	0	7.43	0	0	3.25	3.28	11.83	5.75	5.47	3.27	0	0	0	0	3.1	0	0	0	0	5	0	3.01
SmLINC100180-IBu	0	1.13	2.68	0.01	0	0	5.49	0.07	11.59	2.97	10.18	0	0	0	0	0	0	0	0	0	0	0	0	0
SmLINC100181-IBu	0.01	0	0	11.13	2.57	19	15.82	12.08	7.33	16.3	26.36	14.01	0	0	0	4.48	7.37	4.89	0	0	0.5	3.88	4.84	3.98
SmLINC100182-IBu	0	0.11	0.11	7.26	6.93	0.55	2.81	1.08	0.62	0	0	1.03	2.53	0	0	0.42	0	0.52	0	0	0	0.62	0	0
SmLINC100183-IBu	0	3.1	4.89	29.24	25.7	0	14.03	2.65	17.72	14.51	11.63	0	0	5.21	0	0	0	0.83	2.89	0	0	0	0	0.03
SmLINC100184-IBu	0	0	0	0	0	0	0	0	7.42	2.26	6.18	0	0.1	0	3.41	0	1.17	1.18	0	0	0	2.51	0.62	0.53
SmLINC100186-IBu	1.14	0	0	0.78	0	2.14	0	0	0	0	0	0	0	0	0	0	0.5	0.72	0	0	0	1.19	0	0.91
SmLINC100187-IBu	0	0	0	0	0	0	0	0	0	0	0	0	0	0	0	0	0.48	0	0	0.97	0	0	0	0
SmLINC100188-IBu	4.91	0	0	2.05	12.96	16.11	20.8	19.4	14.88	16.24	19.45	20.62	13.56	14.54	13.84	7.08	4.57	6.18	6.36	3.47	11.54	2.17	6.06	7.14
SmLINC100189-IBu	0	0.16	1.51	0	0.96	0.83	3.56	0	0	10.94	2.57	0	0	0	0	0	2.89	0	0	0	1.85	0	0	0
SmLNCA122718-IBu	10.37	1.35	1.58	3.3	0.27	6.03	1.22	1.94	1.9	1.05	0.7	1.08	1.8	1.24	0.99	1.8	1.03	1.55	1.38	0.67	1.03	0.83	0.77	0.83
SmLNCA122731-IBu	3.07	0.13	0.47	0.77	0	0	0.65	0	0	0	1.01	1.38	0	0	0	0	0	0	0	0	0	0	0	0
SmLNCA122732-IBu	3.87	2.51	1.37	0.18	0	0.42	0.55	0.53	0.61	0.73	0	0.47	0	0	0	0	0	0	0	0	0	0	0	0
SmLNCS122749-IBu	1.25	0.66	0.64	0.52	0	0.41	0	0	0	0	0.54	0	0	0	0	0	0	0	0	0	0	0	0	0
SmLINC122750-IBu	0.81	0.02	0.09	1.81	3.18	0.32	0.1	0	0	0	0	0	0	0	0	0	0.33	0.17	0	0	0	0.07	0.14	0.08
SmLINC122752-IBu	2.95	0	0	0.29	0	0	0	0	0	0	0	0	0	0	0	0	0	0	0	0	0	0	0	0
SmLINC122753-IBu	0.16	0	0.03	0.97	0	0.3	0	0	0.15	0	0	0.12	0	0	0	0	0	0	0	0	0	0	0	0
SmLINC122756-IBu	1.31	0.77	0.42	1.52	1.09	0.5	0	0.11	0.23	0	0	0	0.34	0	0	0	0.09	0.1	0	0	0	0	0	0
SmLINC122757-IBu	0.66	0.05	0	1.5	0.66	0.13	0	0	0	0	0	0	0	0	0	0.12	0	0	0	0	0	0	0	0
SmLINC122759-IBu	0.19	0.06	0.08	0.43	1.63	0.84	1.04	0.87	0.11	0.13	0.32	1.14	0.95	0	0.95	0.14	0.09	0.09	0.22	0	0.26	0	0.15	0.18
SmLINC122760-IBu	0.18	0	0	0.23	0.4	0.75	0.16	0	0	0	0.48	0	0	0	0	0	0	0.26	0	0	0	0	0	0
SmLINC122761-IBu	0	0	0.04	0	0	0.22	0	0	0	0	0	0	0	0	0.64	0.29	0.18	0	0	0	0	0	0	0
SmLNCA122774-IBu	4.65	0	0.17	0.96	0	2.11	0	0	0	0	0	0	0	0	0	0.44	0	1.16	0	0	0	0	0.53	0
SmLNCS102156-IBu	3.46	0	0	0	0	0	0	0	0	0	0	0	0.7	0.69	0	0	0	0.82	0	0	0	0	0.18	0
SmLNCA122787-IBu	0.02	0	0	0	0	3.57	0	2.52	0	1.6	0.07	0	2.65	0	0	11.08	7.1	6.24	2.34	2.88	0.1	8.19	5.07	11.56
SmLNCA102169-IBu	1.99	0.01	0.13	4.94	3.65	2.1	0.09	0.14	0.16	0	0	0.04	0	0	0	0.07	0.02	0.09	0	0	0.06	0.05	0.06	0.04
SmLNCA102170-IBu	0	0.01	0.1	0.46	1.95	0.03	0.16	0	0	0.13	0.03	0	0.13	0.18	0.1	0	0	0	0	0.07	0	0	0	0
SmLNCA102171-IBu	1.26	0.03	0.3	2.59	2.06	1.71	0.02	0.04	0.02	0.03	0.03	0.04	0.09	0.06	0.05	0	0	0.02	0	0	0	0.02	0.05	0
SmLNCA122808-IBu	0	0	0	0	0	0.34	0	0	0	0	0	0	0	0	0	0.97	0	0	0	0	0	0	0	0
SmLINC122821-IBu	6.92	0.6	0.3	0	0	0.72	0.41	0.57	0.43	1.85	0.42	0.34	0	0	0	0.13	0.16	0.16	0	0	0	0.14	0.14	0.33
SmLNCA122827-IBu	2.41	0	0.33	0.39	0.23	0.26	0.33	0.31	1.08	0.44	0	0	1.66	0	0	1.56	0.25	1.23	0.57	0	0	0.44	0.87	0.5
SmLINC122841-IBu	6.58	0.22	0.05	0.82	0.61	0.32	0.57	0.27	0.45	0	0	0.32	0.29	0.54	1.69	0.34	0.24	0.85	1.95	2.09	1.41	0.54	0.84	0.55
SmLINC122851-IBu	27.75	1.43	0.73	0.16	0.07	0.94	1.03	1.3	0.38	0.19	0.91	0.81	0.69	0	0	0.05	0	0.19	0.16	0.16	0.38	0.39	0.05	0.13
SmLNCA122852-IBu	0	0	0	0	0	0	0.72	0.38	0	0	0	2.52	0	0	0	0.94	0.52	0.73	0	8.52	3.16	0.63	0	0
SmLNCA122853-IBu	0	0	0	0.72	0	1.78	0.9	0.88	0	1.23	0	0	0	0	0	0.44	0	0	18.62	10.84	7.89	3.16	2.14	0
SmLNCA122860-IBu	0.37	0.09	0	0	0	0	0	0	0	0	0	0	2.75	0	0	1.25	0.36	0.36	0	0	0	0	0	0.26
SmLNCA102188-IBu	0.62	0	0.04	3.34	4.58	9.14	0.38	0	1.47	0.84	0.59	0	0	1.81	0	34.92	27.88	19.13	1.33	1.83	1.27	41.05	39.92	21.91
SmLINC122878-IBu	0.74	0.24	0.13	10.44	6.3	6.91	3.58	5.9	5.7	0.69	4.21	3.48	4.69	3.46	7.14	7.53	3.71	8.26	10.41	14.86	7.93	10.9	11.21	10.7
SmLINC002029-IBu	0.57	0	0.02	0.73	0.32	1.42	0.47	0.44	0.12	0	0.12	0.6	1.41	2.09	1.06	1.77	0.98	1.68	0.73	1.19	0.29	0.35	0.94	0.6
SmLINC122883-IBu	15.5	13.35	3.67	4.18	0	2.99	1.38	3.61	2.72	0.12	0	2.5	11.72	5.59	2.08	4.06	4.22	5.37	2.79	2.5	5.59	2.53	2.52	1.92
SmLINC122884-IBu	4.86	2.03	2.47	0	0	3.4	2.07	0	0	0	1.9	0	5.18	4.09	12.32	3.29	3.16	4.67	0	3.45	0	0	0	0
SmLINC122885-IBu	0	0	2.1	0	4.07	0	2.48	0	0.07	0	0	0	2.89	0.39	3.91	0	0	0.39	1.58	0	0.86	0.17	0	0.86
SmLINC122886-IBu	0	3.04	0.62	0	1.88	0	2.55	0	2.11	1.59	3.3	0	3.17	4.16	0	0	0	0.1	0	0	1.23	0	0	0
SmLINC122887-IBu	0	0	0	0	1.47	0.89	0	1.66	0	0	0	0	0	0	1.42	0	0	0	1.64	0.88	2.73	3.33	2.44	0
SmLINC122889-IBu	0	0	0	0	0	0	0.02	0	0.52	0	0	4	0	0	0	0	0	0	0.77	0	2.08	0	1.52	0
SmLINC122890-IBu	5.14	2.46	0.03	5.19	1.06	0	5.13	6.56	1.68	3.03	0.6	4.11	1.28	0	0	2.18	0	0	5.15	0	0	2.11	1.41	1.14
SmLINC122891-IBu	0	0	0	0	0	0	1.46	0.54	0.79	0.67	2.04	0.97	0	0	0	0	0	0	0	0	0	0	0	1.44
SmLINC122892-IBu	1.49	0	0	0	0.76	3.24	1.11	3.05	0	0.35	0	3.12	0	1.27	0	2.23	1.06	1.87	0	0	0	0.13	1.71	0
SmLINC122894-IBu	16.72	1.13	0.27	0	0.44	0.7	0	1.34	0.45	0	1.04	0.61	0	0	2.17	0.73	0.44	0.48	0	0.4	0	0	0.24	0.17
SmLINC122895-IBu	2.79	0.09	0.22	0.68	1.45	0.5	5.44	6.12	1.04	1.65	3.93	0.64	0	0	0	0.46	1.03	1.14	1.37	2.39	0	2.13	0.91	0.55
SmLINC122896-IBu	2.44	0	0.12	2.28	0.36	0.52	2	1.67	0	0	0.33	2.47	0	1.38	0	0	0.45	0	0	0.44	1.22	0.26	0.26	0
SmLINC122897-IBu	0	0	0	0	0.62	0	0	2.05	0	0	0	0.67	0	0	0	0	0	0	0	0	0	0	0	0
SmLINC122898-IBu	0	0	0	0	3.73	0	0	0.9	0	0	0.86	1.98	0	0	0	0	0	0	0	1.98	0	0	0	0
SmLINC122899-IBu	23.66	7.46	1.48	9.44	1.76	6.22	5.7	10.3	3.52	2.66	3.06	4.28	24.34	12.43	19.41	10.06	7.41	11.76	6.41	2.52	6.12	4.3	4.68	4.63
SmLINC122901-IBu	0	3.22	1.94	0	0	0.37	0	0	0	0	0	0	0	0	3.61	0	0	0	0	0	0	0	0	0
SmLINC122902-IBu	0	0	0.13	0	0	0	1.21	0.1	0	0	0	0	0	0	0	0	0	0	0	0	0	0	0	0
SmLINC122903-IBu	0	0	0	0	0	0	0	0	0	0	0	1.84	0	0	0	0	0	0	0	0	0	0	0	0
SmLINC122904-IBu	0	0	0	0.39	0	0.99	1.2	0.84	0	0	0	3.81	0	0	0	0.45	0.68	0.99	1.74	0	0	0.53	0	0
SmLINC122905-IBu	0	0.15	0.53	3.56	0.93	1.1	8.24	9.01	0	1.09	4.19	6.74	0	0	0	0	0	1.44	0	4.27	3.66	2.37	0.19	0
SmLINC122907-IBu	5.17	0	0.73	13.38	4.34	0	5.77	37.28	18.27	7.76	5.84	19.74	0	9.38	6.39	11.28	14.48	10.04	0	5.81	5.08	9.26	8.41	7.93
SmLINC122908-IBu	11.72	0.16	0.06	2.21	0	3.55	0.69	2.9	1.74	0	0	1.86	4.08	3.03	4.03	4.6	2.8	3.72	0	0	1.63	3.58	3.43	3.9
SmLINC122909-IBu	9.75	1.43	0.82	4.34	0	2.48	9.17	4.12	2.7	0.66	3.62	5.38	10.12	4.47	4.49	9.07	4.73	8.35	0.34	0	0.06	0.54	1.94	4.04
SmLINC122910-IBu	0	0	0	0	0	0	0	0.11	0	0	0	1.03	0	0	0	0	0	0	0	0	0	0	0	0
SmLINC122911-IBu	4.71	1.43	1.53	0.77	2.33	0.98	7.47	1.89	4.4	2.92	4.51	2.04	0	0	1.53	4.47	4.25	3.69	0	2.69	0	5.28	4.86	3.76
SmLINC122912-IBu	0	0	0	0	2.8	0	2.4	0	0	0	0	0	0	0	3.64	0	0	0	5.24	0	0	0	0.64	2.29
SmLINC122913-IBu	0	0	2.23	0	0	0	0	1.99	0	0	0.52	2	0	0	0	0	0	0	1.5	0	0	0	0	0
SmLNCS122921-IBu	1.01	0.51	0.29	0.25	0.22	0.14	0.44	0.57	1.05	0.92	1.2	0.46	0.18	0	0.18	0.12	0.19	0.1	0.36	0	0.57	0.09	0.12	0.15
SmLNCA122926-IBu	0	0	0.17	0	0	0	0	0	0	0.47	0.41	0	0	0	0	0.34	0.28	0	0	0	0	0	0.58	0
SmLNCA122927-IBu	0.66	0	0	0	0	0	0	0	0.41	3.61	0.85	0	0	0	0	0	0	0	0	0	0	0	0	0
SmLNCA122928-IBu	0.33	0	0	0.22	0	0.33	0.75	0.8	0.62	2.55	0.26	0.82	0	0	0	0	0	0.09	0	0.44	0	0.32	0	0.18
SmLNCA122931-IBu	0.79	0.06	0	0.28	3.62	0.15	1.87	0.84	1.33	0.27	0.21	0.88	0	0	0	0	0	0	0	0	0	0	0	0
SmLNCA122932-IBu	0.59	0	0.04	0	0	0.09	0	0.27	0	0	0	0	0.67	0.66	0	0.16	0	0	0	0	0	0	0	0
SmLINC122935-IBu	5.49	0	0	9.13	11.57	12.96	1.71	2.56	10.91	14.22	6.21	3.09	18.41	4.83	9.25	4	3.66	0.22	4.55	10.38	0	0.83	0	0.81
SmLINC122936-IBu	15.47	0	0	1.86	0	1.13	2.47	8.73	1.18	0	3.81	0	0	0	7.6	1.67	0	4.65	0	0	8.96	0	3.83	4.85
SmLINC122937-IBu	2.87	0	0	0.04	0	5.71	7.97	5.64	2.35	1.93	0	8.13	0	0	0	0	0	2.03	0	0	0	0	0	0.69
SmLINC122938-IBu	10.31	10.5	6.01	0	4.82	0	21.25	12.26	17.4	20.67	30.59	23.53	25.32	13.03	14.48	1.01	4.22	5.6	16.94	19.21	0.24	0.36	10.59	5.93
SmLINC122939-IBu	9.31	4.77	2.18	1.91	0	3.29	6.12	4.72	6.84	6.85	9.65	4.95	3.61	3.1	4.35	1.33	1.01	0	2.01	1.04	3.71	1.27	1.75	1.34
SmLINC122940-IBu	0.21	0.78	0.73	0	1.26	0	10.62	9.51	18.1	9.88	13.25	14.65	0	11.23	21.37	8.19	0.07	0	2.7	0	5.84	9.73	2.56	1.44
SmLINC122941-IBu	10.25	10.12	4.48	0	0	3.24	3.22	29.26	17.47	26.46	41.88	16.22	11.67	0.02	0	0	3.64	3.44	0	0	0	0	2.69	4.39
SmLINC122942-IBu	10.29	0	0	3.12	0	14.09	6	1.68	0.8	3.88	0	4.78	0	0	4.75	6.31	0	2.66	0	0	1.13	5.29	1.92	0
SmLINC122944-IBu	15.46	7.83	5.33	2.96	8.29	0	24.18	10.01	0	4.89	0	8.02	0	5.69	0	0	5.54	0	10.11	9.61	10.2	1.69	0	5.1
SmLINC122945-IBu	2.92	0.21	0.49	4.73	0	1.11	0.86	1.65	5.87	3.95	6.07	1.67	2.56	0.86	5.71	0.76	4.18	1.71	2.77	3.29	6.55	1.2	0.62	0.67
SmLINC122946-IBu	8.88	5.28	3.25	3.93	11.53	5.52	6.72	11.07	7.85	7.95	7.7	9.14	4.43	2.62	5.57	1.52	1.23	1.84	3.43	4.06	8.79	0.81	1.61	2.51
SmLINC122955-IBu	0	2.33	13.11	5.59	4.28	2.07	1.14	0.91	6.59	4.65	4.68	1.13	0	1.97	11.1	1.16	2.41	2.98	0	0.54	0.71	0	1.05	0.56
SmLINC122956-IBu	1.91	4.58	4.1	6.37	2.75	3.15	4.96	4.37	2.42	5.08	9.29	3.05	2.94	6.17	4.1	1.76	1.66	1.33	2.49	1.66	0	1.47	0.98	0.94
SmLNCA122959-IBu	5.26	0.4	0.44	0.97	0.03	1.23	0.05	0.03	0.42	0.32	0.33	0.03	0.82	0.55	1.24	0.06	0.02	0.05	0.77	0.4	0.66	0.02	0	0.05
SmLNCA102193-IBu	7.82	0.25	0.52	0.63	0.52	0.7	0.71	0.23	0.9	0.51	0.53	0.83	0.73	0.36	0.54	0.99	0.48	1.04	0.25	0.31	0.59	0.63	0.57	0.72
SmLNCS122968-IBu	7.66	0.07	0.06	0.4	0	1.12	0	0.13	0	0	0	0.18	0	0	0	0.82	0.86	0.75	0	0	0	0.27	0	0.19
SmLNCS122977-IBu	0.44	0	0	0	0	0.05	0	0	0	0	0	0	0	0	0	0	0	0	0	0	0.88	0	0.28	0.32
SmLNCS122978-IBu	2.72	0.1	0.21	0	0	0.05	0	0	0	0	0	0	0	0	0	0	0	0	0	0	0	0	0	0
SmLINC122979-IBu	0.05	0	0	0	0	0	0	0	0	0	0	0	0	0	0	0.44	0.07	0.27	1.01	0.99	0.99	6.71	11.2	7.18
SmLINC122980-IBu	0.17	0	0	0	0	0.13	0	0	0	0	0	0	0	0	0	0.2	0	0	0	0	0.7	0	0.22	0
SmLINC122981-IBu	1.66	6.95	17.34	0	0	16.83	0.48	0.95	2.14	2.55	1.22	1.06	2.81	2.29	1.46	0.07	0.29	0	1.04	1.93	2.2	0.46	0.25	0.74
SmLINC122982-IBu	6.38	5.32	5.16	11.67	24.96	22.65	15.28	15.79	7.23	7.1	7.46	20.31	4.3	15.98	10.67	0	2.4	4.32	3.96	3.15	4.47	0.89	3.88	6.42
SmLINC122983-IBu	3.11	1.43	4.69	0	0	2.11	0	0	0	0	0	0	0	0	0	0	0	0	0	0	0	0	0	0
SmLINC122984-IBu	0	0	0	0	0	0	2.4	1.96	0.15	1.02	1.67	3.35	0	0	0	0	0	0	0	0	0	0	0	0
SmLINC122986-IBu	0.31	1.28	0.49	6.98	3.03	2.12	0.06	0.2	0	0	0	0.13	0	0	0	0	0	0	0	0	0	0	0	0
SmLINC122987-IBu	0.38	1.97	1.04	21.78	20.05	3.44	0.32	0.81	0	0	0	0.4	0	0.34	0	0.12	0	0.09	0.12	0	0.14	0.19	0	0.09
SmLINC122989-IBu	2.02	0	0	0	0	0	1.76	1.86	4.61	7.92	5.68	1.16	0	0	0	1.13	0	0	0	0	0	0	0	0
SmLINC122990-IBu	0	0	0	0	0	0	0.89	3.5	0.84	0.34	0	0	0	1.27	0	0.56	0	0.59	0	0	0	0	0	0
SmLNCA123005-IBu	0.4	0	0.07	0	0.43	0.15	0.09	0.09	0	0	0	0	0	0	0	0	0	0	0.2	0	0	0	0	0
SmLNCA123008-IBu	0.98	0.07	0.54	9.58	2.87	0.23	36.06	25.42	11.37	10.25	18.93	41.34	0	4.42	2.56	0.33	0.48	0.42	0	0	0	1.64	2.06	3.59
SmLNCA123009-IBu	6.32	0.45	0.65	2.9	0	3.46	12.43	12.91	1.33	0.71	2.2	10.64	5.23	3.21	5.25	4.07	2.31	5.06	3.21	2.63	2.25	1.97	2.86	3.18
SmLNCA123010-IBu	2.82	0.17	0.19	2.04	0	4.17	6.72	4.47	2.1	2.96	3.56	5.2	1.29	5.92	3.57	7.23	7.48	8.76	1.8	4.61	3.78	2.94	5.82	6.74
SmLNCA123011-IBu	0	0	0	2.45	0	0.54	0	0	1.01	2.44	0.51	0	0	2.5	4.49	0	0	0	4.59	3.25	1.52	1.02	1.28	0
SmLNCA123012-IBu	0	1.69	0	0	0.46	0	0	0	0	0	0	0	0.74	0	0	0	0	0	0	0	0	0	0	0
SmLINC123029-IBu	0.58	0	0.03	1.37	0	1.12	0	0.51	0.29	0.53	0	1.28	0.81	0.8	0	1.11	0.45	0.23	0.56	0	0	0	0.39	0.35
SmLINC123030-IBu	1.59	0.1	0.05	0.73	0.76	1.05	0.12	0	0.66	0.81	0.24	0	0.37	0.18	0	1.23	0.76	0.62	0.13	0.25	0.15	0.45	0.35	0.41
SmLINC123031-IBu	0.82	0.04	0.37	0.25	0	0.34	0	0	0	0	0	0	0	0	0	0	0	0	0	0	0	0	0	0
SmLINC123076-IBu	0	0	0	0	0	0.06	0	0	0	0	0	0	1.11	0.01	2.9	0.26	0	0.34	0	0	0	0	0.3	0
SmLNCA123073-IBu	5.02	0.62	0.2	0.19	0.03	0.42	0.29	0.5	0.31	0.2	0.3	0.41	1.56	0.63	1.36	1.11	1.01	1.26	0.97	1.36	1.01	1.26	1.97	1.72
SmLNCA123074-IBu	0.87	0.48	0.27	4.7	3.12	4.27	0	0	0.44	0.36	0.51	0.06	0	0.29	0.24	0	0	0.06	0.31	0.3	0	0	0	0
SmLNCS123077-IBu	1.03	0	0	0	0	0	0.41	0	0	0	0	0	0	0	0	0	0	0	0.68	0	0	0.26	1.32	0.3
SmLNCS123078-IBu	1.24	0	0	0	0	0	0	0	0	0	0	0.83	0	0	0	0.88	0	0	0	1.27	0	0	0.57	1.29
SmLINC123080-IBu	1	0	0	0	0	0	0	0	0.34	0	0	0	0	0.5	1.2	0.02	0	0	0.8	0.55	0	0.45	0.09	0.4
SmLINC123090-IBu	0.21	0	0	0	0	0	0	0	0	0.09	0	0	0.86	0.4	0	0	0.18	0.3	0	0	0.18	0.16	0.08	0.12
SmLINC123091-IBu	0.65	0.24	0.13	0.27	0.13	0.38	0.14	0	0	0	0.05	0	0	0	0.21	0.19	0	0	0	0	0	0	0.1	0.15
SmLINC123092-IBu	0.29	0.03	0.05	0.07	0.26	0.01	0.11	0.07	0	0	0	0.21	0	0	0	0.23	0	0	0.6	0.16	0	0	0	0
SmLINC123093-IBu	0.42	0	0	0	0	0.11	0	0.18	0	0	0	0	0	0	0.32	0.04	0	0	0	0	0	0	0	0
SmLNCA123095-IBu	3.07	0.07	0.1	0.07	0	0.05	0	0	0	0	0	0	0	0	0	0	0	0	0.56	0.27	0	0.2	0.3	0
SmLNCA123096-IBu	0.32	0.26	0.12	0.02	0	0.02	0.11	0	0	0	0	0.03	0.12	0	0.11	0.03	0	0	0	0	0	0	0	0
SmLNCA123098-IBu	1.42	0	0	0	0	0	0	0	0	0	0	0	0	0	0	0.07	0	0	0.45	0.22	0	0	0	0.18
SmLNCA123099-IBu	0.87	0	0	0	0	0.04	0	0	0	0	0	0	0	0	0	0	0	0.1	0	0	0	0	0	0
SmLINC123116-IBu	0.85	1.33	0.68	0.08	0.14	0.11	1.19	0.65	0.5	0.09	1.01	0.83	0.66	0	0.66	0.25	0.18	0.24	0.46	1.05	0.72	0.05	0.37	0.12
SmLINC100194-IBu	0.67	0.17	0	0	0	0	0.38	0.43	1.07	0.86	0.74	1.04	0.51	3.94	0.55	0	0	0	0.3	3.36	0.98	0	0	0
SmLNCA123118-IBu	0.95	0.24	0.07	0	1.08	0.77	0	0	0	0	0	0	2.21	2.15	1.13	1.05	1.04	3.72	2.25	0.76	0.93	0.59	0	0.7
SmLINC123121-IBu	8.33	4.17	4.05	3.78	13.71	20.31	28.91	33.28	25.39	32.51	41.47	28.9	55.78	39.82	47.07	57.32	48.11	51.87	18.79	20.5	16.52	27.62	25.77	30.34
SmLINC123122-IBu	7.55	1.78	0.74	5.4	3.39	10.46	12.26	12.24	7.16	8.99	9.5	14.56	13.87	16.24	22.62	11.47	9.09	15.09	7.6	8.6	9.87	5.85	7.99	5.03
SmLINC123123-IBu	0	0	0.85	0	0.39	0	0.65	0	0	0	0	0.85	0	0	0	0	0	0	0	0	0	0	0	0.07
SmLINC123124-IBu	0	0.14	0	0.34	0	0.71	5.76	6.23	6.88	6.25	8.24	5.86	5.2	8.78	7.55	6.24	7.41	11.67	3.87	1.31	3.99	2.85	4.63	7.64
SmLINC123125-IBu	0	0	0.07	0	0	0.13	0	0.57	0	0	0	1.01	0	0	0	0	0	0	0.9	0	0	0	0.37	0
SmLINC123137-IBu	0	0	0	0	0	0.12	0	0	0	0	0	0	1.68	2.49	0.85	0	0	0.5	0	0	0	0.66	0	0
SmLINC123138-IBu	0	0	0	1.4	0.84	0.44	0	0.44	0	0	0	0.39	0	0	0	0	0.34	0	0	0	0.91	0	0.59	0
SmLINC123139-IBu	0.59	0	0	0.26	1.03	0.29	2.57	4.95	0	0	0	6.02	0	1.37	0	1	0.91	0	0	1.86	0	0	0	0.9
SmLNCS123141-IBu	5.76	2.19	3.71	5.43	0.72	7.36	3.01	2.58	3.88	3.72	2.16	2.91	4.94	1.03	3.11	1.06	0.71	1.52	1.97	1.59	1.49	1.32	0.81	1.31
SmLNCA123143-IBu	0.42	0.2	0.06	2.23	7.3	2.56	0	0	0	0	0	0	0	0	0	0	0	0.4	0	0	0	0.15	0.15	0.41
SmLNCA123146-IBu	11.9	0.78	0.02	7.83	0	0.84	0	2.97	2.71	3.21	0	2.21	1.92	2.39	2.93	3.75	1.91	1.91	2.32	2.66	1.48	2.14	2.21	1.38
SmLNCA123147-IBu	0	0	0.66	0	1.44	6.17	2.06	0	0	0	1.92	0	1.57	0.01	0.32	0	0.66	2.23	0	0	0.71	0	0	0.54
SmLNCA123158-IBu	7.51	6.18	4.29	3.06	0.67	16.29	4.77	6.54	4.37	2.73	4.22	5.8	8.92	6.16	11.76	6.8	4.58	9.57	2.15	4.19	3.6	4.12	7.16	3.36
SmLNCS123177-IBu	0.29	0	0	0.19	0	0.59	0	0	0	0	0	0	0	0	0	0	0	0.42	0	0	0	0	0	0
SmLNCA123196-IBu	8.88	0.44	0.8	6.48	1.27	7.75	0.34	0.41	1.28	1.45	0.37	0.27	0.7	1.25	0.8	2.59	1.69	2.22	0.65	0.51	0.23	0.84	0.94	0.65
SmLINC123204-IBu	0	0	0.26	0	0	0.14	0.23	0	0.24	0	0.94	0	0.62	0	0	1.29	2.34	0.72	2.12	2.5	2.56	5.52	5.15	6.36
SmLINC123205-IBu	0.09	2.97	3.41	0	0	0.03	0	0	0	0	0	0	0	0	0	0	0	0	0	0	0	0	0	0
SmLINC123206-IBu	0.15	2.14	2.92	0	0	0.04	0	0	0	0.38	0	0	0	0	0	0	0	0	0.51	0.5	0.62	0	0	0
SmLNCA102207-IBu	1.61	0.02	0	0	0	0.04	0	0.08	0	0	0	0	0	0	0	0	0	0	0	0	0	0	0	0.07
SmLNCS123226-IBu	10.01	0.74	1.07	0.28	0	1.53	0.21	0.39	0	0.27	0.43	0.18	0.57	0	0	0.13	0	0.5	0	0	0	0	0	0.17
SmLNCA123233-IBu	0	0	0	0	0	0	0.4	0	0.58	0	0.3	0.41	0	0	0	0	0	0	0	0	0	0	0	0
SmLNCA123235-IBu	5.79	0.5	0.82	1.69	0.18	2.16	0.83	0.94	1.63	1.79	0.61	0.82	0.93	0.75	1.07	1.06	0.53	1.06	0.72	0.67	0.78	0.56	0.58	0.58
SmLNCA123236-IBu	0.27	0	0	0.3	0	0.21	0	0	0	0.22	0	0.17	0.53	0	0.42	0.54	0	0.71	0	0	0	0.18	0.16	0.18
SmLNCA123237-IBu	0	0.06	0.14	0	0	0	0	0	0.3	0	0	0	0	0.19	0.1	0.12	0.77	0.66	0	0.12	0	0.26	0.08	0.6
SmLNCA123238-IBu	5.45	0.44	0.53	3.95	0.74	6.47	2.13	1.91	4.54	4.39	2.21	2.02	2.71	1.59	2.92	3.37	3.13	3.94	1.49	1.56	1.33	1.92	1.95	2.31
SmLINC123247-IBu	0.21	0	0	0.15	0	0.05	0	0	0	0	0	0	0	0	0	0	0	0	0	0	0.85	0	0	0
SmLNCA123258-IBu	6.83	0.05	0.06	1.05	0	1.12	7.28	3.43	8.01	1.48	6.76	5.2	0.93	0	0.94	4.41	3.18	2.12	0	0	0	1.33	1.28	1.68
SmLNCA123259-IBu	9.1	0	0.13	0.39	0.5	1.49	0	0.38	11.2	9.5	4.93	1.61	2.06	0	1.23	3.39	3.79	3.14	0	0.28	0.34	0.67	0.72	0.85
SmLNCA123260-IBu	0	0	0	0.42	0	0	0	1.18	5.77	7.19	5.3	0	0	0	0	0.63	1.82	1.25	0.72	0.36	0.44	1.3	0	0.48
SmLNCA123261-IBu	2.54	0.02	0	0	0	0.19	2.73	0.36	4.4	3.53	0.28	0	0	3.18	0	2.16	2.11	1.88	0	0	0	0.16	2.08	0.82
SmLNCA123262-IBu	5.18	0	0	0.07	0	0.13	0.33	0	1.48	0.25	0.34	0.32	0	0	0	1.32	0.72	1.43	0.43	0	0	0.35	0.43	0.15
SmLNCA123264-IBu	5.54	0	0.33	0.54	0.9	0.75	0	0	0.65	1.11	0	0.75	0	1.07	0.65	1.92	1.44	1.51	0	0	0	0.2	0	0.29
SmLINC123269-IBu	0	0	0	0	0	0	0	0	0	0	0	0.38	0	0	0	0	0	0.18	0.89	0.46	2.5	2.43	0.78	0.83
SmLNCA123270-IBu	2.19	0.09	0.03	0.13	0	0.2	0.16	0.15	0	0.1	0	0	0	0.24	0	0.11	0.07	0.07	0.31	0.31	0	0.19	0.23	0.57
SmLINC123298-IBu	0.46	0.04	0.12	0	0	0.15	0.54	0.2	0	0	0.44	0.91	0	0	0	0	0	0	0	0	0	0	0	0
SmLINC123315-IBu	0.74	0	0.13	0	0	0.12	0.51	0	0.57	0	0	0	0	0	0	0	0	0	0	0	0	0	0	0
SmLINC123318-IBu	0.73	0.05	0.05	1.05	1.58	0.53	2.92	1.3	5.02	2.78	5.08	1.04	1.78	1.76	2.68	1.02	0.25	0.89	1.23	0.9	1.47	0.44	0.55	1.28
SmLNCS123332-IBu	2.43	0	0	0.46	1.84	0.51	0.13	0	0	0.17	0	0.11	0	0.38	0.38	0.26	0.11	0.54	0	0.26	0	0	0	0.11
SmLNCA102225-IBu	3.09	0.18	0.44	0.54	0	0.93	0.13	0.12	0	0.17	0.14	0.34	0.46	0	0.46	0.1	0	0.13	0.32	0	0	0	0	0
SmLINC123333-IBu	0.12	0	0	0.38	0	0.13	0	0	0	0	0	0	0	0	0	0	0	0	0.4	1.19	0	0	0	0
SmLINC123334-IBu	0	0	0.09	1.33	0	0.61	0.3	0	0	0	0	0	0	0	0.77	0	0	0	0	0	0	0	0	0
SmLINC123335-IBu	0.17	0	0	0	0	0.35	0	0.3	0	0	0	0.27	0	0	0	0.19	0	0.48	0	1.09	0	0	0	0
SmLNCA123337-IBu	1.33	0	0	0.14	0	0.12	0	0	0	0	0	0	0	0	0	0	0	0	0	0	0	0	0	0
SmLNCA123338-IBu	0	0	0	0.32	0	0	0	0	0	0	0	0	0	0	0	0.91	0.97	0	0	0	0	0	0	0
SmLNCA123339-IBu	0.22	0.05	0	0.32	0	0.43	0	0.44	0.51	0	0	0	0	0	0	0	0	0	0	0	0	0	0	0
SmLNCS123355-IBu	0	0.04	0.09	0.52	0	0	0	0	0	0.87	0	0	0	0	0	0	0	0	0	0	0	0	0	0.25
SmLNCS123358-IBu	2.18	0	0	0	0	0.3	0.96	0	0	0	0	0	0	0	0	0	0	0	0	0	0	0	0	0
SmLINC102226-IBu	3.29	10.13	15.11	9.56	6.72	10.68	3.05	0.59	3.33	9.38	5.21	1.96	3.44	4.23	6.71	0	0	0	1.11	1.67	2.19	0.4	0	0
SmLNCA123362-IBu	3.23	0	0.04	0	0	0	0	0.18	0.2	0	0	0.16	0.54	0.53	0	0.86	0.91	1.52	1.48	1.1	0.88	1.47	0.26	1.08
SmLINC123365-IBu	0.12	0	0	0	0	0.63	0	0	0	0	0	0	0	0.59	0	0	0.17	0	0	0	0	0	0	0
SmLINC123366-IBu	0.83	0	0	0.75	0.99	1.21	0.6	0.58	0	0	0	1.02	1.33	0	0	0	0	0	1.81	0	0	0	0	0
SmLINC123367-IBu	0.4	0.09	0.19	0	0	0.56	0.4	0.12	0.14	0	0.95	0.11	0	0	0	0	0	0	0	0	0	0	0.1	0.11
SmLNCS123369-IBu	2.54	0.07	0.14	0.19	0	0.9	0.61	0	0	0	0	0	0	0	0	0	0	0	0	0	0	0	0	0
SmLNCA123373-IBu	2.56	0.06	0.13	2.51	2.68	2.46	0.08	0.14	0.13	0	0	0.13	0.43	0.43	0.79	0.56	0.46	0.59	0.12	0.12	0.07	0.12	0.24	0.32
SmLNCA123376-IBu	0.93	0	0.03	1.03	0	0.15	0	0	0.29	0	0.14	0	0	0	0	0	0.12	0	0	0.28	0	0	0	0
SmLNCA123377-IBu	17.69	0.64	0.29	5.03	1.74	4.13	0.15	0.28	2.38	2.86	0.18	0.3	0.74	1.75	0.47	2.89	2.27	2.56	0.22	0	0	0.9	0.72	0.77
SmLNCA123379-IBu	1.09	0	0	0	0	0.22	0	0	0	0	0	0	1.32	0	0	0	0.09	0	0	0	0.25	0.08	0	0
SmLNCA123381-IBu	0	0	0	0	0.14	0	0	0	0	0	0	0	0.79	0	0.54	0	0	0.1	0	0.05	0.37	0	0	0
SmLNCA123382-IBu	1.6	0	0	0.45	0	0.06	0	0	0	0	0	0	0.23	1.28	0.25	0	0	0.14	0	0	0	0	0.16	0.19
SmLNCA123385-IBu	5.28	1.08	0.77	2.17	1.01	2.79	0.31	0	0.35	0	0.33	0	0	0	4.04	0.6	1.51	0.26	0	0	0.92	0.47	0.47	0.54
SmLNCA123405-IBu	7.02	0.74	0.86	2.45	0.38	2.69	0.87	0.92	1.31	1.22	0.66	0.94	0.86	0.64	0.89	1.03	0.89	1.27	0.89	0.83	0.61	0.67	0.77	0.84
SmLNCA123430-IBu	1.07	0	0.04	0	0	0.04	0	0	0	0	0	0	0	0	0	0	0	0	0	0	0	0	0	0
SmLINC123454-IBu	0.84	0	0	0.64	0.45	0.49	0.34	0.1	0.06	0.14	0.06	0.14	0.54	1.06	1.61	1.01	0.49	0.79	0.12	0.12	0	0.09	0.25	0.15
SmLINC123455-IBu	0	0	0	0.15	0.52	0.7	0	0	0	0	0	0	0	0	0	0	0	0	0	0	0	0	0	0
SmLINC123459-IBu	0.59	0.64	1	4.02	1.84	1.55	3.19	2.46	0	0	0	2.73	1.75	0	0	0.67	1.67	0.87	0	0	0	1.16	2.03	2.16
SmLINC123463-IBu	0.11	0.03	0.03	0	0	0.12	0	0	0	1.81	0	0	0	0	0	0	0	0	0	0	0	0	0	0
SmLINC123474-IBu	1.43	0.1	0.08	1.91	1.16	1.74	0.43	0.53	0.24	0	0.05	0.49	0	0.15	0.15	0.21	0.17	0.17	0.11	0	0	0.11	0.04	0.13
SmLINC100196-IBu	0.56	1.63	1.04	0.38	0	0.77	0.61	0.58	0	0.82	0	0	0	0	0	0	0	0	0	0	0	0	0	0
SmLNCA102232-IBu	2.93	1.59	1.06	0.74	0.29	0.61	3.6	2.86	3.08	1.82	3.22	3.03	1.2	1.95	2.67	0.85	0.8	0.22	2.39	0.39	2.77	0.91	0.57	0.41
SmLNCA123475-IBu	1.4	0.01	0	0.4	0	0.26	0	0.13	0	0.31	0.1	0.25	0	0	0	0.15	0.29	0.7	0	0.23	0.15	0	0.12	0.13
SmLNCA123476-IBu	1.66	0.1	0.23	0.08	0	0.06	0	0.35	0.14	0.33	0.13	0	0	0	0	0	0	0	0	0.3	0	0	0	0
SmLNCA123477-IBu	0	0	0.04	0	0	0	0.32	0	0.86	0	0.32	0	0.69	1.09	0.87	0.49	0.18	0.52	0.21	0	0	0.25	0.15	0.26
SmLNCA123478-IBu	1.82	0.19	0.29	0.7	0	0.25	0	0.29	0.35	0.39	0.23	0.52	0.66	0	0	0	0	0	0.07	0.21	0.26	0	0.04	0
SmLNCA123479-IBu	1.45	0.06	0.2	0.54	0	0.4	0	0	0.21	0	0	0	0	0	0	0	0	0.31	0	0	0	0	0	0.16
SmLNCA123480-IBu	2.4	0	0.02	0.24	0	0.7	0.11	0.11	0.12	0.28	0.16	0.28	0.26	0.26	0	0.23	0.1	0.24	0.09	0	0	0.09	0.03	0.17
SmLNCA123481-IBu	2.04	0	0.06	0.33	0	0.23	0	0	0	0	0	0	0	0.49	1	0.23	0.14	0.14	0	0	0	0	0	0
SmLINC123493-IBu	52.71	55.47	64.29	39.54	30.07	33.15	65.85	89.44	52.26	43.19	73.2	66.49	29.14	32.44	32.18	11.98	16.76	14.92	15.36	13	10.48	13.12	13.41	19.74
SmLINC123495-IBu	8.77	4	2.24	0.08	0.1	3.89	0.1	0.11	0	0	0	0	0	0	0	0	0	0.03	0.08	0.15	0.18	0.03	0.05	0
SmLINC123497-IBu	11.44	0.8	2.45	0	0	1.7	0	0.21	0	0	0	0.42	0	0	0	0	0	0	0	0	0	0	0	0
SmLINC123498-IBu	14.91	2.29	0.89	0.16	0.03	7.68	0.6	0.63	0	0.04	0.03	0.51	0	0	0	0	0.03	0.05	0	0.13	0	0.02	0.05	0.03
SmLINC123502-IBu	12.11	6.1	6.47	20.27	42.76	17.71	16.16	5.95	1.85	2.82	14.47	10.1	0	0	5.59	7.31	2.08	2.19	0	0	3.74	2.51	2.31	0
SmLINC123504-IBu	0.94	0	0.15	0.11	0	0.04	0	0	0	0	0	0	0.66	0	0.66	0.46	0.19	0	0	0	0	0.34	0	0
SmLNCA123528-IBu	8.58	4.52	4.95	16.72	6.87	19.54	7.62	8.78	4.18	5.93	6.39	7.42	4.4	1.64	6.15	3.23	3.16	3.34	1.58	0.92	3.62	2.81	2.64	2.95
SmLNCA123535-IBu	2.73	0	0.09	5.06	2.2	3.38	2.92	7.21	4.87	6.12	11.12	5.83	0.7	1.37	1.54	2.93	1.62	1.89	0	0.23	0	0.72	0.89	0.83
SmLNCA123536-IBu	0.42	0	0.06	0	0	0	2.43	0.8	0.62	0.5	2.35	1.44	0	0	0	0.44	0.29	0.57	0.82	0	0	0	0	0
SmLINC123552-IBu	0.33	0	0.05	1.5	0.66	1.02	0	0	0	0	0	0	0	0	1.6	0	0	0	0	0	0	0	0	0
SmLINC123555-IBu	73.58	112.11	67.03	8.36	14.18	41.47	488.8	339.21	169.12	181.42	115.35	409.46	86.59	51.65	110.03	67.11	61.26	77.84	117.77	105.05	138.89	97.27	67.26	90.99
SmLNCA123558-IBu	2.56	0	0.14	3.02	4.79	3.61	0	0.2	1.14	0.55	0.44	0.36	0	0	0	0.13	0	0	0	0	0	0	0	0
SmLNCA123559-IBu	0	0.06	0	0.33	3.7	0.61	0	0	0.52	1.26	0	0	0	0	0	0	0	0	0	0	0	0	0	0
SmLINC123561-IBu	0.14	53.18	56.12	0.91	3.54	32.67	9.68	0	29.66	19.64	56.84	4.49	0	0	0	0.48	5.76	0.99	8.52	3.7	0	1.69	0	2.13
SmLINC123562-IBu	5.42	9.78	1.07	1.95	0	3.11	19.37	4.74	9.55	15.7	17.93	12.79	9.99	0	9.96	1.38	2.55	0	0	3.72	0	2.38	0.93	0
SmLINC123563-IBu	17.9	10.66	4.16	0.65	0	19	0.98	0	1.4	1.1	1.37	1.28	2.82	2.9	8.36	3.32	1.67	2.87	2.37	0	4.43	3.93	1.72	3.3
SmLINC123564-IBu	1.45	0	0	0	0	0	1.03	7.92	0	2.85	2.5	0.75	0	3.33	4.16	0	0	0	0.47	0	0	0	0	0
SmLINC123565-IBu	2.3	3.29	0.85	0	0	3.77	1.89	1.12	0.25	0	0.6	0.4	0	0	0.79	0	0.11	0	0	0	0	0	0	0
SmLINC123567-IBu	4.76	5.88	0.94	0	0	9.99	0	0.72	0	0.45	0	0.87	2.55	2.51	1.36	0	0.26	0	1.17	0.57	0	0.22	0	0.26
SmLINC123568-IBu	0	0	0	0	0.14	0	3.1	2.2	0.54	0.78	0.99	0.18	0	0	0	0	0	0	0	0	0	0	0	0
SmLNCA123617-IBu	4.26	0.06	0.11	2.83	0.75	1.86	0.29	0.22	0.87	1.24	0.18	0.14	1.41	1.51	1.17	0.5	0.95	0.98	0.65	0.12	0.6	0.35	0.63	0.1
SmLNCA123618-IBu	2.44	0.07	0.12	1.17	1.3	0.54	0	0	0.79	0	0.51	0	0	0	0	0	0.19	0.38	0	0	0	0	0	0.19
SmLINC102243-IBu	0.34	0.09	0.11	0.2	0.12	0.19	0.12	0.05	1	1.16	0.77	0.1	0	0	0	0.08	0.05	0	0	0.12	0	0.04	0.04	0.1
SmLNCA123632-IBu	4.61	0.27	0.07	0.48	0	1.29	0.17	0.18	0.09	0.1	0	0.15	0.35	0.49	0	0	0.1	0.22	0.14	0	0	0	0.08	0
SmLNCA123633-IBu	0	0.45	0.53	0.58	2.25	0	0.34	0.09	0.13	0.66	0.79	0.6	0	0	0	0.07	0	0	0	0	0.24	0.07	0.02	0.5
SmLNCA123635-IBu	0	0.04	0	0	0	0.16	1.27	0.61	0.88	0	2.22	0	0	0	0	0	0	0	0	0	0	0	0	0.24
SmLNCA123636-IBu	4.28	0.28	0.05	1.76	1.43	7.34	1.42	0.34	2.34	1.66	0.92	0.3	0.88	0.87	0	7.09	8.31	4.07	0	1.18	0.74	0.93	2.32	0.81
SmLNCA123638-IBu	0.53	0.25	0.07	0.73	0.32	0.56	0	0	0	0	0	0	0	1.25	0	0.3	0	0	0.87	0	1.08	0	0	0
SmLNCS123649-IBu	2.1	0	0	0	0	1.12	0	0	0	0	0	1.71	0	0	0	0.48	0	0	0	0	0	0	0	0
SmLNCA123654-IBu	1.49	0.61	0.5	1.9	1.03	1.18	0.52	0.36	0	0.33	0.67	0.33	1.15	0	0.38	0.44	0	0.43	0.26	0	0.31	0.09	0	0.11
SmLNCA123671-IBu	2.39	0.84	0.25	1.33	0.38	1.15	1.3	0.83	0.19	0.34	0.24	1.71	0.68	0.19	1.31	0.52	0.24	0.72	1.29	0.61	1.27	0.53	0.86	0.59
SmLNCA123673-IBu	2.1	0.02	0.08	0.06	0	0.02	0	0	0	0	0	0	0	0	0	0.15	0.09	0.09	0.22	0	0	0	0	0
SmLINC123687-IBu	0.21	0.04	0	0.13	0.88	0	0.31	0	0	0	0.32	0	0	0	0	0	0	0	0	0	0	0	0	0
SmLNCA123683-IBu	0	0.02	0	0	0	0.06	0	0.1	0	0	0.11	0	0.32	0	0.32	0	0	0.09	0	0	0	0	0	0
SmLNCA123684-IBu	0.43	0	0	0	0	0	0	0	0.42	0.34	0.14	0.34	0	0	0	0	0	0	0	0	0	0	0	0
SmLNCA123686-IBu	0.18	0	0	0	0	0.2	0	0	0.32	0	0	0	0	0	0	0.36	0	0	0	0	0	0	0	0
SmLNCA123688-IBu	0.55	0	0	0	0	0.12	0	0.48	0	0	0	0	0	0	0	0	0	0	0	0.77	0	0	0	0
SmLNCA123689-IBu	0.2	0	0	0	0	0	0.17	0.17	0.74	0.43	0	0	0	0	0	1.36	1	0.88	0	0	0	0.58	0.28	0.16
SmLNCA123691-IBu	2.2	0.1	0.11	0.43	0	0.29	0	0	1.46	0.29	0	0	0	0	0	0.31	0.55	0.56	0	0	0	0.28	0.33	0
SmLINC102248-IBu	3.55	2.06	3.39	5.23	5.16	9.15	0.41	0.38	0.44	3.53	3.25	0.79	2.03	0	2.74	1.19	0.22	1.45	1.53	1.44	2.6	0.41	0.93	0
SmLINC102249-IBu	0.91	3.56	1.39	5.95	0	3.44	1.19	0.58	1.03	0	0	0.23	2.39	0	1.13	0.61	0	0.66	0	0.53	0	0	0.09	0.62
SmLNCA123738-IBu	9.91	0.48	0.11	1.57	0.36	2.81	3.05	5.25	3.28	1.41	3.06	8.57	2.24	0.96	2.01	1.33	1.67	1.99	0	1.55	1.82	1.07	0.24	1.15
SmLNCA123739-IBu	4.46	1.26	1.65	2.22	0.42	2.83	0.33	1.56	0.87	1.07	0	0.28	0.47	0.94	1.43	1.42	0.54	0.95	0.33	0.64	0.78	0.47	1.05	0.27
SmLINC123742-IBu	0	0	0.22	0	0	0	0.29	0.09	0	0	0.1	0.08	0	0	0	0.07	0	0	0	0	0	0.07	0.07	0.08
SmLINC123745-IBu	1.02	0	0	0	0	0.23	0	0	0	0	0	0	0	0	0	0	0	0	0	0	0	0	0	0
SmLNCA123758-IBu	1.96	0.2	0.49	0.91	0.29	0.95	0.56	0.18	1.3	1.4	0.77	0.39	1	1.12	0.89	1.22	1.19	1.25	0.39	0.15	1.18	0.53	0.52	0.61
SmLNCS123779-IBu	4.75	0.22	0.17	0.09	0	0.13	0	0	0	0	0	0	0	0	0	0	0	0	0	0	0	0	0	0
SmLINC123798-IBu	0	0	0	2.51	0	0	0	0	0.44	0	0	0	0	0.96	0	0	0	0	0.67	0.65	0	0	0	0
SmLNCA123800-IBu	1.23	0.16	0.18	0.46	0	0.22	1.42	0.47	0.37	0	0	0.37	0	1.3	0.46	0.29	0.33	0.19	0	0	0	0.17	0	0
SmLNCA123801-IBu	1.28	0	0	0	0	0	0.15	0.18	0	0	0	0.1	0	0	0	0	0.03	0	0	0	0.2	0	0	0
SmLINC123810-IBu	0	0	0	0.16	0	0	0	0	0	0	0	0	1.06	0	0	1.75	0.99	1.61	0	0	0	1.72	2.57	2.96
SmLNCA102265-IBu	10.26	0.85	0.76	1.34	0.1	2.45	0.75	1.3	1.22	1.36	0.44	1.45	0	0.32	0.65	0.81	0.45	0.36	0.45	1.75	0.26	0.4	0.08	0.36
SmLINC123818-IBu	0.83	0.15	0.26	0.24	0.38	0.36	1.16	1.01	1.35	0.95	0.92	1.11	6.72	5.41	5	5.6	4.09	5.98	2.55	2.71	2.04	2.83	2.99	2.77
SmLNCA123831-IBu	4.53	0	0	0	0	0.04	0	0	0	0	0	1.07	33.83	56.29	46.57	18.5	19.77	23.13	3.42	2.69	4.67	1.47	6.27	8.98
SmLNCA123832-IBu	0.34	0	0	0	0	0	0	0	0	0	0	0	1.54	3.87	0	0.39	1.27	0	0	0	0	1.27	0	0
SmLNCA123847-IBu	8.03	5	5.21	1.32	0.21	4.07	1.69	2.34	4.33	4.41	3.83	2.15	4.06	2.39	4.14	1.88	2.22	1.7	1.11	0.99	1.74	1.51	1.29	2.54
SmLNCA123859-IBu	16.81	34.08	8.62	4.08	11.32	4.96	7.24	6.65	8.32	9.23	4.58	4.75	9.09	8.8	7.63	3.97	2.71	3.56	4.98	5.23	6.34	4.33	3.22	4.52
SmLNCA123863-IBu	0.66	0.07	0.08	0	0	0.29	0	0	0	0	0	0	0	1.54	0	0	0	0.5	0	0	0	0	0	0
SmLNCS123868-IBu	4.42	0.07	0	0	0	0.18	0	0	0	0	0	0	0	0	0	0	0	0	0	0	0	0	0	0
SmLNCA123869-IBu	1.8	0	0.13	0.99	0.16	1.67	0	0	0.58	0	0.16	0.31	0	0.61	0	0	0.35	0.32	0	0.41	1.11	0.53	0.36	0.35
SmLNCA123871-IBu	0.38	0	0	0.58	0.21	0.49	0	0	0.29	0.43	0	0.23	0	0	0	0	0	0.23	0	0	0	0	0.3	0
SmLNCA123880-IBu	2.37	0.26	0.17	0.5	0.34	0.8	0.2	0.76	0.86	0	0.41	0.51	1.16	0	0.57	0.26	0.16	0.49	0.39	0	0	0.56	0.41	0
SmLINC102270-IBu	0	3.59	2.34	3	2.5	0.54	1.87	0	23.58	17.54	21.56	0.54	14.34	15.19	28.89	3.45	0.32	3.5	6.2	7.34	5.09	0	0.46	0.5
SmLINC102271-IBu	3.7	1.73	3.87	0	4.74	3.11	0	0.37	3.16	3.86	3.84	0.32	0	1.82	0	0.28	0	1.7	0	3.26	1.79	0.27	0	0
SmLINC123885-IBu	0.66	0.11	0.08	0.1	0	0.04	0	0.23	0	0	0	0	0	0	0	0	0	0	0	0	0.53	0	0	0
SmLINC001913-IBu	0.6	0	0	0	0.21	0	0	1.06	0	0	0.32	0	0	0	0	0	0	0	0	0	0	0	0	0
SmLINC123890-IBu	1.24	0	0	0.42	0	0.07	0	0.7	0.29	0.18	0.26	2.38	2.04	0.4	1.64	0.19	0.11	0.35	0	0.55	0.34	0.1	0.2	0.7
SmLINC123892-IBu	4.41	0	0	0	0	0	0.65	0	0	0	0.48	0.32	0	0	0	0	0	0	0.27	0	0	0	0	0
SmLINC001912-IBu	0.75	0	0	0.4	0	0	0	0	0	0	0	0	0	0	0	0	0	0	0	0	0	0	0	0
SmLINC123894-IBu	0.59	0.03	0	0.35	0	0.13	0	0	0.06	0	0.11	0	0	0.17	0	0.07	0.1	0.44	0	0	0	0.08	0	0
SmLINC123895-IBu	0.03	0.01	0.05	0	0	0	0	0.23	0	0.47	0	0	0	0	0.73	0.11	0	0	0	0.5	0	0	0	0
SmLINC123897-IBu	0	0	0	0	0	0	0	0	0	0	0	0	0	0	0	0.36	0.46	0.23	0	0	0	0	0	0
SmLINC123899-IBu	0.1	0	0	0	0	0.05	0.17	0.47	0.53	0	0.17	0	0	0	0	0	0.41	0.14	0	0	0	0.12	0	0.14
SmLNCA123901-IBu	5.59	0.04	0	0.22	0	0	0	0	0	0	0	0.22	0	0	0	0	0	0	0	0	0	0	0	0
SmLNCA123902-IBu	0.8	0	0	0	0	0.17	0	0	0	0	0.5	0.41	0	0	0	0	0	0	0	0	0	0.17	0	0
SmLINC123918-IBu	3.32	0.04	0.16	0	0	2.91	8.75	9.68	6.55	4.25	6.16	9.75	26.39	14.03	17.9	19.7	12.3	19.64	2.05	3.43	2.3	2.37	3.87	5.05
SmLINC123919-IBu	7.51	4.69	2.13	0.65	1.15	6.12	0.2	0	1.08	0.53	0.21	0.35	0.56	3.89	0	0.26	0.97	0.49	0.39	0.38	0	0	0	0
SmLNCA102274-IBu	7.03	0.02	0.68	7.12	3.68	7.5	1.03	2.05	6.89	4.57	4.05	2.29	14.19	16.48	21.43	2.51	2.62	3.38	2.32	0	0	0.92	0.87	0.77
SmLNCA102275-IBu	3.15	0	0.21	5.35	4.09	4.89	0	0.55	1.93	1.77	2.32	0.56	2.69	8	5.59	1.44	1.15	0.75	0	0	0	0	0.41	0.4
SmLNCA102276-IBu	0	0	0	0	0	0	1.32	0	0.43	0.83	0	1.07	0	0	0	0	0	0	0	1.34	1.3	0	0	0
SmLNCA123936-IBu	1.24	0.75	0.24	0.23	0.36	0.18	0.66	0.12	0.94	0.22	0.54	0.19	1.42	1.43	1.56	0.94	0.77	0.71	0.98	1.06	1.16	0.68	0.54	0.98
SmLINC123944-IBu	6.93	0	0.03	0.08	0	0.08	0	0	0	0	0.5	0	0.46	0	0	0.32	0	0	0	0	0	0.35	0.11	0.13
SmLINC123945-IBu	10.35	0.55	0	0.46	0	1.98	0	0	0	0	0	0	0	0	0	0	0	0	0	0	0	0	0	0
SmLINC123946-IBu	1.03	0.39	0.35	0	0	0.48	0	0	0	0.37	0	0	1.46	0	0	0	0	0	0	0	0	0	0	0
SmLINC123947-IBu	4.11	0.83	1.37	0	0	1.27	0	0	0.31	0.38	0.3	0	0	1.48	3.03	0.18	0.22	0.22	0	0	0.62	0	0.19	0
SmLINC123950-IBu	0	0	0	0	0	1.06	0.39	0	0	0.84	0.69	0.42	0	0	0	0.79	0	0.25	0	0	0	0	0.46	0
SmLINC123951-IBu	2.03	0	0.06	0.13	0	0.51	0	0.44	0.42	0.86	0	0.21	1.74	2.28	3.86	1.09	1.25	1.03	0.53	0	0	0.19	0	0.26
SmLNCA123949-IBu	1.95	0.19	0.51	0.13	0.1	7.3	0.1	3.79	0.51	1.36	0	0	0	2.2	6.95	5.4	7.49	6.1	0	1.14	0	6.95	8.16	0
SmLNCA123952-IBu	0	0	0.06	0	0	0	4.22	0	0	0	1.72	1.99	2.64	0.94	0	1.83	10.02	1.88	0	0	3.11	4.71	4.66	13.16
SmLINC123967-IBu	4.42	0.03	0.14	0.25	0	0.23	0	0	0.33	0	0	0	0	0	0	0.15	0.2	0	0	0.34	0.42	3.29	1.89	2.88
SmLINC123968-IBu	18.84	0	0.31	2.11	0.97	1.33	0.07	0	0.09	0.18	0.81	0.12	0.22	0.89	0.45	0.39	0.28	0.81	0.31	0.61	0.55	4.61	2.35	4.14
SmLINC123969-IBu	6.63	0.08	0.09	0	0	0	0	0	0	0	0	0	0	1.8	0	0	0	0	0	0	0	3.71	2.15	3.05
SmLNCA123970-IBu	6.7	1.47	0.88	1.5	0.78	2.88	3.53	3.36	0.45	0.78	2.11	3.25	1.46	0.73	2.21	0.58	0.55	0.37	0.61	0.82	0.24	0.18	0.35	0.5
SmLNCA102281-IBu	2.33	0.07	0.06	0.07	0.12	0.25	0.64	0.7	1.78	2.16	1.97	0.88	0.65	0.38	0.65	0.59	0.45	0.43	0.18	0.26	0.21	0.15	0.09	0.04
SmLNCA123971-IBu	1.14	0.13	0.28	1.19	0	0	0	0	0	0	0	0	0	0	0	0	0	0	0	0	0	0	0	0
SmLNCA123984-IBu	53.67	1.07	1.05	46.22	24.87	39.39	27.79	28.85	81.1	57.01	47.82	30.41	130.31	157.93	122.51	222.45	197	183.84	24.54	26.38	26.9	65.23	74.81	70.56
SmLNCA123985-IBu	0	0	0	0	0	0	0	0	49.45	60.86	45.79	0	0	0	0	291.77	278.03	292.44	0	0	0.07	82.75	78.77	88.7
SmLNCA123995-IBu	5.23	0	0.12	0.5	0.59	0.28	0.99	0	0	0	0	0.84	0	0	0	0.81	0.36	0	0	0	0	0	0	0
SmLNCA123996-IBu	1.19	0	0	0.7	0	0.33	0	0	0	0	0	0	0	0	0	0.57	0.35	0.59	0	0	0	0.1	0.1	0.24
SmLNCA123998-IBu	4.96	0.96	1.72	1.81	0.33	2.63	1.63	1.85	2.41	2.06	1.51	1.87	0.97	0.46	0.83	1.14	0.82	1.3	0.64	0.96	0.68	0.84	1.23	1.57
SmLNCA123999-IBu	7.88	1.47	1.86	5.81	0	3.3	1.14	1.17	1.95	2.14	0.41	1.21	0.83	0.94	0.73	1.21	0.92	1.34	0.49	0.68	0.34	0.66	0.86	0.66
SmLNCA124000-IBu	0	0	0	0	2.04	0.58	0	0	0	0	0.13	0	0	0	0	0	0	0	0	0	0	0	0	0
SmLNCS124047-IBu	6.43	1.48	1.17	0.75	0.82	0.6	1.03	1.36	2.64	0.81	0.43	0.36	1.71	1.13	1.14	0.53	0.33	0.16	0	0	0.94	1.3	1.14	1
SmLNCA124056-IBu	0	0.01	0.22	2.85	1.42	6.51	3.05	2.94	4.79	6.69	2.61	4.78	5.47	7.24	7.15	10.15	11.58	9.75	6.03	2.93	3.18	9.61	9.12	7.25
SmLINC124061-IBu	1.91	0	0.01	0.13	0	0.27	0.04	0.16	0.04	0	0	0.41	0.29	0.57	0.71	0.29	0.58	0.51	0	0	0	0.03	0.34	0.16
SmLINC124062-IBu	0.36	0.05	0	0.41	0	0.6	0.35	0	0	0	0	0.3	0	0	0	0	0	0	0	0	0	0.23	0	0.27
SmLNCA124065-IBu	1.28	0.05	0	0	0	0.15	0	0	0	0	0	0.25	0	0	0	0.03	0	0.24	0	0	0	0	0	0
SmLNCA124067-IBu	0	0	0.02	0	0	0	0.05	0.04	0.05	0	0.05	0	0.15	0	0.36	0	0	0	0.2	0.1	0.12	0	0	0
SmLNCA124068-IBu	1.91	0	0	0.03	0	0.38	0	0	0	0.27	0	0	0	0	0	0.28	0.13	0	0	0	0	0.23	0	0.05
SmLNCA124072-IBu	0.59	0	0	0.17	0	0.13	0	0	0	0	0	0	0	0	0	0.39	0.37	0.27	0	0	0	0.19	0	0.11
SmLNCA124074-IBu	1.43	0	0	0.15	0	0	0	0	0	0	0	0	0	0	0	0	0	0	0	0	0	0	0	0
SmLNCA124076-IBu	1.62	0	0	0	0	0.03	0.15	0	0	0	0	0	0	0	0	0	0	0	0.62	0	0	0	0.11	0.39
SmLNCA124077-IBu	1.72	0	0	0	0	0	0	0	0	0	0	0	0	0	0	0	0	0	0	0	0	0	0	0
SmLNCA124079-IBu	1.02	0	0	0	0	0	0	0	0	0	0	0	0	0	0	0.29	0	0	0	0	0	0.67	0.33	0
SmLINC124081-IBu	4.51	0.3	0.11	1.3	2.27	0.98	0	0.37	0	0.52	0	0	0.95	0.93	0	0.45	0.29	0.28	0	0	0.79	0	0	0
SmLINC124091-IBu	0	0	0.06	0	0	0.17	0.36	0.15	0	0	0	0	0	0	0.45	0.31	0.13	0.26	0	0	0	0	0.22	0
SmLNCA124092-IBu	1.41	0.09	0	0.46	0	0.58	0.48	0	0	0	0.27	0.11	0	0	0	0	0	0	0	0	0	0	0	0
SmLNCA102294-IBu	4.99	0.53	0.63	1.42	0.14	3.51	0.58	0.71	0.93	0.82	0.45	0.76	0.54	0.44	0.4	0.84	0.64	1.08	0.21	0.18	0.14	0.78	0.64	0.56
SmLNCA124102-IBu	4.53	0.6	0.6	0.85	0	0.88	1.04	1.25	0.95	0.63	0.77	1.25	2.76	1.81	3.04	2.25	2.14	3.53	1.62	1.61	0.8	1.41	1.97	1.79
SmLNCA124114-IBu	1.3	0.12	0.3	4.31	2.4	1.94	0.47	0.09	0.98	1.21	0.2	0.24	0	0.57	0	0.07	0.08	0.08	0	0	0	0.28	0.07	0
SmLNCA124128-IBu	1.79	0.16	0.12	0	0	0.22	0	0	0	0	0	0	1.08	0	0	0	0	0	0.73	0.72	0	0	0	0
SmLNCA124135-IBu	0	0.64	0.15	0.08	0.44	0.11	0.18	0.34	0	0	0	0.15	0	0	0	0	0.15	0.15	0.35	0	0	0.38	0.25	0.44
SmLNCA124154-IBu	0.4	0	0	0	0	0	0	0	0	0	0	0	0	0	0	0	0	0	0	0	0.69	0	0	0.26
SmLNCA124155-IBu	6.52	0.2	0.33	0.39	0.09	0.38	0.42	0.35	0.16	0.21	0.09	0.34	0.81	0.89	1.13	0.57	0.36	0.56	0.89	1.44	0.4	0.29	0.42	0.44
SmLNCA124156-IBu	3.56	0	0	0	0	0.07	0	0	0	0	0	0	0	0	0	0	0	0	1.04	0	0	0	0	0
SmLNCA124158-IBu	3.34	0.03	0.06	0.25	0	0.2	0.03	0.14	0.12	0.04	0.02	0.06	0	0.17	0.06	0.03	0.03	0.06	0	0.04	0	0.03	0.05	0.03
SmLINC102298-IBu	0	0.04	0.03	0	0	0	0	0	0	0	0	0	1.04	0.58	1.18	0	0	0	0	0	0	0.15	0.29	0
SmLINC102299-IBu	0.88	0	0	1.28	0	0.11	0.31	0	0	2.3	0	0	0.04	0	0	0.61	0.41	0	0	1.69	3.24	0	0	1.21
SmLNCA102300-IBu	0.29	0.63	0.13	0	1.18	0.09	0.19	0.13	1.22	0	0.31	0.51	0.37	0	0	0	0	0	0	0	0	0	0	0
SmLNCA102301-IBu	1.03	0	0.05	1.74	0.82	0.07	1.04	0.45	0.32	0.31	0.68	0.45	0.77	0.48	0.68	0.41	0.18	0.12	0.15	0	0.16	0.17	0.1	0
SmLNCA124161-IBu	9.83	0.09	0.02	0.03	0	0.08	0	0.05	0	0	0.1	0.08	0	0	0	0.11	0.13	0.13	0.11	0	0	0.04	0.04	0.09
SmLNCS124172-IBu	3.39	0	0	0	0	0.11	0	0	0	0	0	0	0	0	0	0	0.34	0.33	0	0	0	0	0.29	0
SmLINC100200-IBu	0	0.26	0	0	0	0	0.85	0.16	0	0	0	1.62	0	0	0	0	0	0	0	0	0	0	0	0
SmLINC100201-IBu	0.64	0.07	0	0	0	0.24	0	0	0.29	0	0.28	0	0	0	0.72	0	0	0.21	0	0	0	0	0	0
SmLINC100203-IBu	0.33	0	0	0	0	0.1	0	0.83	0	0	0	0.34	0	0	0	0	0	0	0	0	0	0	0	0
SmLINC100205-IBu	1.34	0	0	0	0	0.04	0.48	0	0	0	0	0.2	0	0	1.29	0	0	0	0	0	0	0	0	0.19
SmLNCA100202-IBu	4.75	0.46	0	0.36	0	0.64	0	0.29	0	0.79	2.16	0	0	0	0	0.18	0.23	0	2.12	0	0	0	0.4	0.23
SmLNCS102305-IBu	2.25	1.28	1.01	0.07	0	0.33	0.28	0.13	1.16	0.89	0.86	0.12	1.63	1.21	0.41	0.93	0.46	0.35	0	0.28	0.67	0	0.2	0.35
SmLINC102306-IBu	0	0.09	0.18	0	0	0.17	1.93	0	0	0	0.99	0	0	0	0	0	0	0	0	0	0	0	0	0
SmLNCS124204-IBu	2.93	0.09	0.14	0	0	0.17	0	0	0	0	0	0	0.79	0	0	0	0	0	3.79	1.59	3.29	0	0.61	0.71
SmLNCS124205-IBu	3.64	0.11	0	0.11	0	0.14	0.24	0.46	0	0	0	0.42	0	0	0	0.15	0	0.19	0	0	0	0.17	0	0
SmLNCA124251-IBu	10.84	2.19	2.06	7.11	1.13	10.88	1.86	2.38	3.15	3.02	1.66	2.79	3.35	2.69	3.36	3.45	2.42	4	2.25	2.63	1.09	3.1	3.4	3.05
SmLNCA124260-IBu	0	0	0	2.13	0	5.06	0.7	0	0	0	0.68	0	0	0	0	0	0.19	0.41	0	0	0	0.2	0	0
SmLNCA124262-IBu	1.72	0.08	0.16	0.44	0.77	0.37	0	0	0	0	0	0	0	0	0	0	0	0	0	0	0	0	0	0
SmLINC124284-IBu	0.08	0	0	0.07	0	0.02	0.27	0	0.14	0	0	0.69	0.4	0.79	0	10.3	6.88	10.58	5.81	6.25	3.96	40.77	48.41	50.52
SmLNCA124293-IBu	19.48	0.2	0.21	1.15	0	0.53	1.75	2.12	1.2	0.77	0.39	1.64	0.7	0.95	1	0.23	0.34	0.61	0.7	0.29	0.46	0.22	0.1	0.35
SmLNCA124300-IBu	2.61	2.04	2.13	5.24	4.56	3.15	3.08	3.72	4.64	3.06	1.06	2.8	2.5	1.4	4.36	5.6	4.52	5.86	2.01	2.8	4.01	3.32	4.14	4.19
SmLNCA124303-IBu	4.45	0.13	0.29	0.08	0	0.41	0	0	0.28	0.34	0	0.23	0	0.46	0	1.2	0.83	0.6	0	0	0	0.11	0	0
SmLNCA124318-IBu	5.64	0	0	0	0	0.03	0	0	0	0	0	0.2	0	0	0	0.29	0	0	0	0	0	0	0	0
SmLINC124320-IBu	0	0	0	0.33	0.14	0.11	0.27	0.34	0	0.28	0.46	0.44	1.05	0.46	1.08	0	0	0	0	0	0	0.27	0	0.32
SmLINC124321-IBu	0.25	0	0	0	0	0	0.19	0	0.14	0	0	0	0.19	0	0.13	1.85	2.72	1.26	0.56	0.27	0.33	0.03	0.99	0.34
SmLINC124324-IBu	0.06	0.01	0.06	0.63	0.18	0.29	0	0.04	0.19	0.22	0.27	0.15	0	0	0	0.09	0.08	0.12	0.72	0.19	0.23	0	0	0
SmLINC124325-IBu	0	0	0	0	0	0.02	0.09	0	0.31	0.11	0	0	0	0	0.26	0	0.14	0	0.29	0	0	0	0	0
SmLNCS124338-IBu	2.47	0	0.06	0	0.3	0.12	0	0	0	0	1.6	0.44	0	0	0	0	0	0	0	0	0	0	0	0
SmLNCA124343-IBu	5.95	0.06	0.18	0	0	0.57	0	0.47	0	0	0.51	0	0	0	0	0	0	0	0	0	0	0	0	0.71
SmLNCA124349-IBu	9.67	0.24	0.36	5.15	2.65	8.11	1.05	0.4	1.35	1.01	0.44	0.56	1.34	1.33	2.09	1.38	2.29	2.27	1.36	1.21	0.69	1.3	1.31	1.92
SmLNCA124354-IBu	0.13	0	0	0.68	0.89	1.04	0.33	0.28	0.3	0.24	0.16	0.27	2.36	1	1.59	3.65	2.09	4.54	4.08	4.94	2.97	2.3	6.22	4.07
SmLNCA124356-IBu	0.34	0	0	0	0	0	0.1	0.09	0.21	0	0	0.08	0	0	0	0	0.14	0.09	0	0.41	0	0.24	0.29	0.09
SmLNCA124358-IBu	0.6	0.02	0	0	0	0.05	0	0.26	0	0	0	0.08	0	0	0	0.18	0.26	0.18	0.58	0	0	0.19	0	0
SmLNCA124365-IBu	0	0	0	0	0	0	0	0	0	0	0	0.54	2.4	1.09	0	2.84	2.36	1.68	0.23	0	0	1.91	1.45	1.28
SmLNCA124367-IBu	8.74	0.04	0.07	0.03	0.12	0.28	0.37	0.46	0.25	0.16	0.06	0.14	0.22	0.19	0.22	0.05	0	0.22	0.18	0.26	0.16	0.15	0.1	0.12
SmLNCA124368-IBu	1.71	0	0	0	0	0.13	0	0.15	0	0	0	0	0.78	0	0.84	0.19	0	0.2	0	0	0	0	0	0
SmLNCA124369-IBu	5.24	0.06	0.21	0.04	0	0.17	0.07	0.12	0.2	0.08	0.2	0.22	0	0	0	0.06	0.07	0.14	0.19	0.14	0	0.12	0	0
SmLNCA124373-IBu	1.31	0.03	0	0	0	0.4	0.32	0.3	0	0.2	0	0.54	0	0	0	0	0	0	0	0	0.38	0	0	0
SmLNCA124375-IBu	0	0	0.08	0.52	0.52	0.09	0	0	0	0	0.47	0	0	0	0	0	0	0	0	0	0	0	0	0
SmLNCS124382-IBu	3.11	0.65	0.4	1.22	0	0.42	0.36	0	0.78	1.41	0.73	0	0	0	0	0	0.27	0	0	0	0	0.23	0.23	0
SmLNCA124383-IBu	1.84	0.03	0	0.5	0	0.42	0.53	0.17	0.37	0.69	0	0.45	0.5	2.96	1.5	0.58	0.43	1.29	0	0	0	0.5	0.12	0.58
SmLNCA124384-IBu	1.83	0.08	0.17	0.11	0	0.18	0.55	0	0	0	0	0.23	0	0	0	0	0	0	0	0	0	0	0	0
SmLNCA124385-IBu	0.02	0	0	0.05	0.44	0.12	0.15	0	0.11	0	0.15	0.16	0.5	0.67	1.21	0.47	0.56	0.39	0.4	0.34	0.5	0.4	0.5	0.32
SmLNCA124386-IBu	0	0	0	0.1	0.11	0	0	0.07	0	0	0	0	0.02	0.31	0	0.75	0	1.78	0.23	0	0	0.65	0.43	0.59
SmLNCS124396-IBu	0.56	0	0	0.18	0	0.06	2.36	1.48	0.63	0.77	0.81	1	0	0	0	0	0	0	0	0	0	0	0	0
SmLINC124398-IBu	0.43	0	0	0	0	0	0	1.45	0	0	0	0	0	0	0	0	0	0	0	0	0	0	0	0
SmLINC124399-IBu	0.8	0	0.09	0	0	0	0	0	0	0	0	0.8	0	0	0	0	0	0	0	1.23	0	0	0	0
SmLNCA124401-IBu	0.9	0	0	0.31	0	0.09	0	0.05	0	0	0	0	0.61	1.11	2.17	0.45	0	0.8	0	0	0	0.11	0.11	0
SmLNCA124402-IBu	0.45	0.02	0.02	0.07	0	0.32	0	0	0.28	0.34	0.11	0.15	0	0	0	0.81	0.3	0	0	0	0	0.12	0.1	0
SmLNCA124403-IBu	4.67	0.07	0.19	2.86	0.31	3.49	4.3	3.53	3.5	3.44	3.55	4.47	1.09	1.45	2.06	1.69	1.64	1.66	0.34	0.3	0.41	1.18	0.9	1.89
SmLNCA124405-IBu	6.31	0.19	0.37	2.59	0	2.93	0.41	0.52	1.5	1.45	0.96	0.61	0.29	1.1	1.18	2	1.25	2.2	0.38	0.71	0	0.84	1.19	1.06
SmLNCA124407-IBu	0.51	0.12	0.17	0	1.72	0.31	0.68	0.13	2.46	3.53	1.9	0.27	0.22	0.22	0	0.36	0.21	0.33	0.14	0	0	0.22	0.05	0.12
SmLNCA124408-IBu	0	0	0	0	0	0	0	0	1.11	0	0	0	0	0	0	0	0	0	0	0	0	0	0	0
SmLNCA124409-IBu	0.61	0.15	0	0	1.18	0.9	0	0.12	4.2	7.36	2.23	0.69	3.59	3.36	0	1.5	0.96	4.27	0	0	0	0.53	1.31	1.48
SmLNCA124410-IBu	1.72	0.48	0.05	0.65	0	0.32	0.75	0.65	0.39	3.68	1.44	0.23	0	0.41	0	0	0.09	0.15	0	0	0	0.13	0.05	0
SmLNCS124414-IBu	3.72	0	0	0	0	0.05	0	0	0	0	0	0	0	0	0	0.21	0	0.54	0	0	0	0	0	0
SmLNCA124424-IBu	11.4	0	0.1	0	0.12	0.02	0	0	0	0	0	0	0.82	0	0	0	0	0.23	0	0	0	0	0.2	0
SmLNCA124426-IBu	4.54	0	0	0.22	0.77	0	0.26	0	0	0	0	0	0	0	0	0.16	1.22	0	0	0	0	0	0	0.82
SmLNCA102324-IBu	4.11	0.4	0.39	0.65	0.27	0.96	0.53	0.98	1.19	0.79	0.33	1.12	0.54	0.13	0.68	0.57	0.49	0.76	0.45	1.23	0.43	1.9	1.62	1.25
SmLNCA124433-IBu	1.87	5.22	3.77	0	0	0	0.57	0	2.59	0	4.3	0.58	0	0	0	0	0	0	0.13	0	0	0	0	0
SmLNCA124434-IBu	8.7	0.23	0.45	1.11	1.11	1.45	46.05	31.48	26.32	33.17	39.64	37.88	0.91	1.67	1.85	0.59	0.67	1.4	1.48	1.07	0.76	0.8	0.71	0.82
SmLNCS124440-IBu	0.12	0	0.04	0	0	0.23	0	0	0	0	0	0.18	0	0	0	0.14	0.17	0	0	0	0	0.15	0	0
SmLNCA124443-IBu	0.36	0.05	0.35	0.11	0.41	0	0	0	0	0	0	0	0	0	0.7	0.36	0.48	0	0	0	0	0	0	0
SmLINC124464-IBu	1.66	0.07	0.02	0.34	0	0.34	0.37	0.26	1.6	0.35	0.57	0.15	0.28	1.95	0.28	0.41	0.46	0.94	0	0.19	0	0.21	0.14	0
SmLINC124466-IBu	0.37	0.15	0.08	0.11	0	0.16	0.2	0.33	1.25	1.03	0.62	0.17	0.31	0.91	1.23	1.05	0.93	0.69	0	0	0	0.45	0.44	0.35
SmLINC124467-IBu	1.54	0	0	0	0	0.08	0.29	0	0.31	2.27	0.3	0	0	0	0	0.35	0	0	0	0	0	0.19	0	0
SmLINC124468-IBu	1.17	0.14	0.09	0.08	0.16	0.14	0.25	0.21	0.77	0.83	0.56	0.17	0.11	0.19	0	0.26	0.09	0.18	0	0.06	0	0.11	0.05	0.02
SmLINC124469-IBu	0.24	0.04	0	0.12	0	0.01	0.22	0.14	0.08	0.09	0.08	0	0	0.23	0	0.16	0.19	0.2	0	0	0	0.06	0.28	0.07
SmLINC124471-IBu	1.31	0.32	0.07	0	0	0	0	0	0	0	0	0.54	0	0.28	0.56	0.06	0	0	0	0	0.23	0.07	0	0
SmLNCA124495-IBu	73.18	71.16	60.91	46.96	46.17	53.63	126.63	120.89	112.92	115.46	121.98	119.84	279.04	236.41	268.2	215.89	197.37	206.4	74.39	83.89	87.1	68.73	75.85	85.42
SmLNCS124536-IBu	10.13	0.08	0.18	0	0	0.08	0	2.66	1.04	0	0	1.56	0	0	0	2.23	0	0	0	0	0	0	0	0.61
SmLNCS124537-IBu	3.78	0	0.04	0.24	0.21	0.16	0.3	0	0	0	0	0	0	0.75	1.54	0	0	0	0	0	0	0	0	0
SmLNCA102330-IBu	0	0	0	0.58	0	12.71	4.63	9.05	6.85	4.05	3.29	8.81	0	10.48	2.18	21.89	22.69	19.52	6.59	10.43	10.62	17.71	22.01	19.52
SmLNCA102331-IBu	0.07	0.37	0	12.56	11.08	0	6.23	0	0	0	0	0	3.56	1.77	7.03	0	0	0	0	0	0	0	0	0
SmLNCA102333-IBu	2	0.24	0.62	0.91	0	0.72	0.14	0	0.59	0.89	0.07	0.42	0.21	0	0	0.15	0.23	0.54	0	0	0.21	0	0.31	0.12
SmLINC124600-IBu	0.52	0	0	0	0	0.06	0	0	0.38	0.71	0	0	0	0	0	0.12	0	0	0	1.04	0.42	0.72	1.42	0.59
SmLINC124601-IBu	0.96	0.04	0	0.12	0	0.04	0	0	0	0	0	0	0	0	0	0	0	0	0.53	1.05	0	1.1	0.58	0
SmLNCS124621-IBu	3.88	0.24	0.58	0.2	0.24	0.36	0.18	0.22	0.43	0.23	0.31	0.5	0.95	1.31	0.57	0.9	1.39	0.52	0.26	0.13	0	0.23	0.09	0.26
SmLINC100209-IBu	4.19	173.44	315.8	298.57	303.06	20.95	2.57	2.72	2.47	3.78	3.8	2.07	0.59	2.8	1.05	0	0	0.12	3.24	4.94	7.51	0.43	0	0.3
SmLINC100210-IBu	535.94	0	0	3.17	4.75	0	119.24	149.15	155.82	252.94	138.43	66.52	6.76	23.86	1.27	0.9	1.26	3.12	15.72	21.32	0	17.56	0	18.55
SmLNCA124628-IBu	0	0	0	0.26	0	0.34	0	0.97	0	0	0	0	0.16	0	0	0	0	0	0	0	0	0	0	0
SmLNCA124629-IBu	3.6	0.61	2.17	0	0	0	0.96	0	1.35	2.75	0.89	0.69	0	2.1	0.16	0.48	0.62	0.81	0.79	0.89	0	0.31	0.46	0.94
SmLINC005836-IBu	0.63	0.04	0.32	1.45	1.34	0.31	0.47	0.75	0.77	0.62	0.38	0.4	0	0	0	0.03	0	0.13	0	0.16	0	0.11	0.11	0.13
SmLNCA124632-IBu	1.15	0	0	0.43	0	2.11	0.13	0.3	0	0.15	0.15	0.39	0	0.17	0	0.18	0	0	0	0	0	0	0	0
SmLNCA124633-IBu	0	0.07	0.22	4.2	1.58	2.33	0.42	0	0.26	0	0	0.02	0.16	0.04	0.3	0	0.13	0.15	0.08	0	0.03	0	0.04	0.12
SmLNCA124639-IBu	0	0	0.1	0.33	3.36	0.6	0	0	0	0	0	0	0	0	0	0.3	1.19	0.38	0	0	0	0	0	0
SmLNCA124643-IBu	1.03	0	0	0	0	0.23	0.27	0	0	0	0	0.23	0	0	0.72	0	0	0	0	0	0	0	0	0
SmLNCS124645-IBu	2.01	0.01	0.02	1.15	0.27	2.3	0.18	0.07	0.19	0	0.04	0.03	0	0	0.12	0.16	0	0.1	0	0.08	0	0	0	0.07
SmLNCA102344-IBu	2.34	0.18	0.07	0.05	0	0.1	0.46	0.43	0.09	0.32	0.61	0.18	0	0.14	0.28	0.23	0.15	0.12	0.1	0.29	0.35	0.2	0.1	0.31
SmLNCA124677-IBu	1.43	0.03	0.1	0.94	0.23	2.29	0.2	0.25	0.1	0.08	0.07	0.17	0.57	0.8	0.34	1.28	0.7	0.81	0.16	0.31	0.19	0.3	0.5	0.65
SmLNCA124693-IBu	0	0	0	66.12	99.12	97	41.11	29.88	54.79	29.95	12.57	39.98	57.42	51.55	80.16	173.93	184.79	191.53	15.63	18.21	26.99	75.59	104	98.52
SmLNCA124706-IBu	3.49	0.48	2.18	0.67	0	1.44	0	0	0	0	0	0.27	0	1.1	0	0.2	0	0	0.69	0.72	0	0	0	0
SmLNCA124735-IBu	7.73	0.65	0.69	5.49	2.6	6.37	1.63	1.62	1.91	3.27	1.62	1.54	1.39	0.61	1.58	1.14	0.73	1.09	0.9	1.08	1.5	0.83	0.64	0.75
SmLNCA124741-IBu	3.33	0.07	0.03	0.9	0.3	0.72	0.06	0.04	0.05	0.17	0.18	0.04	0	0.16	0.48	0.49	0.25	0.51	0.23	0.11	0.13	0.34	0.29	0.38
SmLNCA124742-IBu	2.84	0.14	0.48	0.46	0.17	0.38	0.1	0.14	0.35	0.48	0.33	0.1	0.14	0	0	0	0	0.15	0.19	0.09	0	0.13	0	0.04
SmLNCA124751-IBu	2.91	0.02	0.08	1.51	0	5.09	0.37	0.36	0.32	0	0.34	0.44	0	0	0.5	0.05	0	0.12	0	0.13	0.21	0	0	0
SmLINC124761-IBu	2.16	0.05	0.22	4.75	1.82	5.15	10.18	8.17	0.45	0	1.68	10.39	0	1.93	0.99	0.93	2.47	0	51.79	49.25	47.96	2.63	0.26	1.81
SmLINC124763-IBu	0.51	0	0	0	0	0.34	0	0.79	0	0.73	0	0	0	0	0	0	0.82	1.92	1.92	0	2.26	0	0	0
SmLINC124764-IBu	0.23	0	0	0.5	0	0.26	1.61	1.88	0	1.24	0.21	3.01	4.92	2.74	2.03	4.78	7.74	5.06	0	0.77	0.47	2	2.07	1.78
SmLINC124765-IBu	0	0.02	0	1.99	1.95	0.49	5.55	5.11	1.51	0.66	1.43	5.85	1.1	3.29	1.88	3.95	5.95	2.41	1.92	1.03	1.04	0.74	0.94	0.87
SmLINC124767-IBu	0.5	0.39	2.15	4.16	0.17	5.5	4.61	3.9	6.02	8.29	2.31	4.23	0.06	0.29	0	0.18	0.12	0	0.18	0	0.19	0.46	0.34	0.26
SmLNCA124766-IBu	1.43	0.02	0.71	1.66	0.06	1.94	0.1	0.44	1.42	1.63	0.36	0.74	0	0	0.05	0.05	0.06	0.22	0	0.11	0.13	0.4	0.07	0.28
SmLNCA124772-IBu	0	0.05	0.05	3.53	9.4	1.72	1.88	2.52	0.83	0	0.78	1.92	0.92	2.73	1.87	2.61	2.82	2.21	5.06	3.71	3.87	5.16	9.77	4.8
SmLINC124802-IBu	0.39	0	0	0	0	0	0.81	1.87	0	0	0.96	0.61	0	0	0	0	0	0.37	0.86	1.69	0	0.16	0.32	0.56
SmLINC124804-IBu	0	0	0	0	0	0	0.93	0.37	0	0	0	0.74	0	0	0	0	0	0	0	0	0.58	0	0	0
SmLNCA124805-IBu	6.24	0.32	0.4	0.3	0.09	1.12	1.18	1.14	1.74	1.43	0.78	1.18	2.74	1.41	0.99	2.22	1.64	2.75	1.76	1.49	0.94	2.71	3.23	2.99
SmLNCA124809-IBu	1.63	0.38	0.53	0.18	0.26	0.32	0.06	0.24	1.06	2.88	1.41	0.22	0	0	0	0	0	0.06	0.28	0.14	0.34	0.25	0.1	0.06
SmLINC124825-IBu	0	0	0	0.24	0	0.37	1.19	0.56	0	0	0.31	1.51	0	0	0	0	0	0	0	0	0	0	0	0
SmLINC124826-IBu	0.12	0	0.09	0.36	0	0.16	0.5	0	0.52	0.8	0	0	0	0	0	0	0	0.11	0	0	0.61	0	0.27	0
SmLINC124827-IBu	0.36	0.07	0	0.59	1.05	0.08	0	0.24	0	0	0	0.11	1.15	0.38	0.77	0	0.11	0.11	0.53	0	0	0	0	0.11
SmLINC124828-IBu	0.4	0	0	0.43	0.29	0.03	0	0	0	0	0	0	0	0	0	0.08	0	0.28	0	0	0	0	0	0
SmLNCA124838-IBu	8.2	0.03	0.44	0.75	0	0	0	0.29	0	1.59	0.32	0.26	0	0	0	0	0	0	0	0	0	0	0	0
SmLNCA124839-IBu	8.18	0	0	0.45	0	0.41	0	0.2	0.22	1.23	0.44	0	0	0	0	0	0	0	0	0	0	0	0	0
SmLNCA124840-IBu	0	0	0	0	0	0.45	0	0	0.8	0	0	0	0	0	0	0	0	0	0	0	0	0	0	0
SmLINC100062120	0	0	0	0	0	0.15	5.56	3.81	2.87	2.66	4.59	9.66	2.29	5.23	5.8	6.5	0.71	2.8	0.78	0	0	0.31	0.62	0.72
SmLINC124846-IBu	0	0	0	0.52	0	0.08	1.31	0	0	0	0	0	0	1.37	0	0	0.77	0	0	0	0	0	0	0
SmLINC124847-IBu	0	0	0	0	0	0	0.68	1.04	2.28	0	1.11	0.51	2.45	1.42	0	1.19	0	0	0	0	1.04	0	0	0
SmLNCS124862-IBu	7.3	0	0.07	0.54	0	0.37	0	1.06	0	0	0.57	0.94	0	0	0	0	0	0	0	0	0	0.34	0.34	0
SmLNCS124890-IBu	9.49	9.39	8.66	2.82	0.37	5.23	0.84	1.91	2.65	2.6	1.65	1.22	1.19	0.24	1.42	0.05	0	0.07	1.81	1.45	0.58	0.06	0.06	0.27
SmLNCS124892-IBu	10.01	4.81	4.27	1.77	0.32	2.45	1.6	0.38	0.64	3.37	0.21	0.17	0.55	0.55	0.52	0.26	0	0.16	1.14	0.75	0.92	0.14	0.42	0.32
SmLNCA124925-IBu	0.11	0	0	0.05	0.03	0.21	0.29	0.38	0.1	0.16	0.07	0.26	3.34	1.69	2.34	4.84	2.55	6.79	8.01	9.03	5.83	1.94	6.98	5.6
SmLNCS124936-IBu	0.3	0	0.15	0	0	0.04	0	0	0	0	0.1	0	0.3	0	0.3	0.07	0.25	0	0	0	0	0.07	0.07	0
SmLNCA124941-IBu	0	0	0	0	0	0	0	0	0	0	0	0	0	0	0	0	0	0	0	0	0.57	0.23	0.82	0.61
SmLNCA124942-IBu	0.2	0	0.33	0	0	0	0	0	0.19	0	0	0	0	0.49	0	0	0	0	0	0	0	0	0	0.29
SmLNCA124943-IBu	0	0.1	0	0	0	0	0	0	0	0	0	0	0	0.89	0	0	0	0	0	0	0	1.06	0	0
SmLINC124946-IBu	0	0	0.25	0.84	0.13	0.11	0.32	0.15	1.16	1.02	1.95	0.54	0.45	0	0.46	0.42	0.39	1.04	0.94	0	0.56	0.45	0.22	0.2
SmLINC124947-IBu	0.73	0	0	0	0	0.2	0	0	0	0	0	0	0	0	0	0	0	0	0	0.6	0.55	0	0	0.19
SmLINC124949-IBu	0.19	0	0	0	0	0	0	0	0	0	0	0.14	3.24	1.83	1.39	0.43	1.05	0.53	0	0	0	0	0.23	0.13
SmLINC124951-IBu	0.31	0	0	0	0	0	0	0	0	0	0	0	0	0	0	0	0	0	0.99	0.97	0	0	0	0
SmLINC124956-IBu	0	0	0.02	0.42	0	0.31	0.2	0.09	0.1	0.24	0	0	0	0	0	0	0	0	0	0	0	0.07	0	0.08
SmLINC001811-IBu	0.37	0	0	0	0.64	0	0.3	0.31	0	0	0.85	0.38	2.07	0	0.62	0	0.43	0	1.07	0	0	0	0	0
SmLINC124967-IBu	0.17	0	0	0	0	0	0	0	0.21	0.34	0	0	0	1.49	1.15	0	0	0	0	0	0	0	0	0
SmLNCA124970-IBu	4.09	0.37	0.52	2.11	0.83	2.31	1.28	1.16	1.94	1.85	1.15	1.01	1.84	1.64	2.83	2.44	1.8	2.63	0.73	0.72	1.22	1.32	1.48	1.76
SmLINC124973-IBu	0.66	0	0	0	0	1.17	0	0.51	0	0.43	0	0	0	0	0	0	0	0	0	0	0	0	0.2	0
SmLINC124974-IBu	0	0.26	0.28	0.35	1.23	0.16	0.28	0.27	1.03	0.46	0.29	0.12	0.41	0	0	0.09	0.23	0.12	0.28	0.28	0	0.1	0	0.12
SmLNCA124975-IBu	3.03	0.1	0.41	0.98	0	0.86	0.37	0	0.82	0.49	0	0.32	0.91	0	1.85	0.86	0.84	0.55	1.25	1.84	0	0.49	0	0
SmLINC124976-IBu	1.46	0.55	0.3	1.07	0.59	1.94	1.43	1.34	1.48	0.91	1.2	1.06	0.28	0	0.28	0.69	0.46	0.31	0.38	0.56	0	0.4	0.73	0.54
SmLINC124977-IBu	0.34	0.23	0.56	0	2.7	1.57	0.78	1.51	0	0	1.61	4.67	1.63	0	0	0	0	0	0	0	0	0	0	0
SmLNCA102362-IBu	1.78	0.42	0.64	0.07	0	0.27	0.13	0.13	0.56	0.17	0.14	0	0.4	0.39	0.4	0.18	0	0	0.27	0.27	0	0	0.19	0
SmLNCA125004-IBu	3.36	0.35	0.28	2.09	0.38	3.22	0.52	0.69	0.97	1.03	0.51	0.62	0.57	0.75	0.76	1.13	1.11	1.21	0.3	0.28	0.24	0.47	0.48	0.51
SmLNCS125010-IBu	0	0	0	0	0	0.12	0.55	0	0	0	0	0	0	0	0	0.29	0.39	0	0	0	0	0	0	0
SmLNCA125011-IBu	1.17	0	0	0.14	0.5	0.05	0.77	0	0	0.51	0	0.33	0	0	0	0.67	0	0	0	0	0	0.25	0.25	0.58
SmLNCA125012-IBu	1.38	0	0.04	0	0	0.12	0	0	0	0	0	0	0.74	0	0	0	0	0	0	0	0	0	0	0
SmLINC125015-IBu	3.55	5.73	3.23	6.07	2.86	3.54	25.09	12.54	11.1	12.42	5.94	19.62	1.47	3.25	4.38	2.14	5.36	1.68	2.22	4.95	1.17	2.08	1.73	4.05
SmLINC125017-IBu	11.32	0.58	0.27	0.26	0	0.64	28.24	23.51	26.69	24.93	10.76	26.73	5.57	2.81	5.31	5.93	8.64	5.84	3.73	4.81	3.41	5.73	1.54	6.72
SmLNCA125023-IBu	1.15	0.02	0.07	0.07	0	0.18	0	0	0	0	0	0	0	0.37	0	0.09	0.1	0	0	0	0	0	0.09	0.21
SmLINC125031-IBu	0.59	0.01	0.27	2.69	1.76	3.78	1.21	0.99	3.93	4.58	1.9	1.08	0	0	0.07	0.3	0.24	0.1	0.17	0.07	0	0.93	0.43	0.63
SmLNCA125032-IBu	0	8.06	30.05	0	0	0	0	0	0	0	0	0	0	0	1.43	0	0	0	0	0	0	0	0	0
SmLINC125033-IBu	4.24	0	0.04	1.32	0.84	2.36	0.3	0	0	0.39	0.3	0	0	0	0.77	0.89	0.91	0.67	0.52	1.02	0	0	0.79	0.23
SmLINC125043-IBu	0.07	0.03	0	0.11	0	0.06	0.15	0	0.44	0.55	0.35	0.15	0	0	0	0	0	0	0	0.14	0.51	0	1.03	0
SmLNCA125048-IBu	0.35	0	0	0.06	0.21	0.28	0	0	0	0	0	0.19	0	0	0.34	0.16	0	0.38	0	0	0	0	0	0
SmLINC102376-IBu	0.41	0	0.05	0	0	0.02	0	0.13	0.14	0	0.28	0.23	1.2	0	0	0.27	0.22	0.11	0	0	0	0	0	0
SmLINC102377-IBu	0.26	0.01	0.01	0.23	0	0	0	0	0.23	0.07	0.06	0.1	1.28	1.45	1.1	0.3	0.1	0	0	0.12	0	0	0	0
SmLINC102378-IBu	0	0	0	0	0	0.09	0.06	0.47	0	0.07	0	0	0	0	0	0.27	0	0.45	0	0	0	0	0.26	0
SmLNCA125069-IBu	3.48	0.17	0.23	0	0.24	0.41	0.35	0.26	0.22	0.35	0.29	0.3	0.53	0	0	0	0.06	0.18	0.32	0.32	0.18	0.21	0.2	0.24
SmLINC125073-IBu	3.19	0.07	0.4	1.49	0	0.51	1.28	1.08	1.87	1.64	0.4	0.65	1.14	0	0.76	0.43	0.43	0.32	0.78	0.26	0.31	0.28	0.19	0.43
SmLINC125074-IBu	1.03	0	0	0	0.41	0.13	0	0	0	0	0	0	0	0	0	0	0	0	0	0	0	0	0	0
SmLINC102379-IBu	0.17	0.1	0.23	0.7	0	0.4	0	0.26	0	0	0.14	0.36	0	0	0	0	0	0	0	0	0	0	0	0.24
SmLNCA125091-IBu	3.45	0.19	0.65	0.54	0.27	0.89	0.57	0.73	0.92	0.69	0.78	0.81	0.9	0.53	0.9	1.03	0.94	1.32	0.55	0.17	0.26	0.82	0.75	0.76
SmLINC125094-IBu	728.26	966.47	805.25	1352.24	1034.19	1011.4	192.93	215.25	752.41	846.16	566.19	206.09	150.36	89.56	154.34	47.84	72.84	52.34	52.82	60.83	81.04	47.46	27.36	48.69
SmLNCA125095-IBu	0.84	0.48	1.13	1.91	1.44	2.34	1.05	1.36	0.7	0.86	0.8	0.97	0.15	0.73	0.15	0.03	0.12	0.08	0	0	0	0	0	0
SmLINC125097-IBu	0	0.08	0.12	2.39	1.63	0.85	1.53	0.34	0.19	0.58	0.37	1.54	0	0	0.28	0	0	0	0	0	0	0.07	0	0
SmLNCA125098-IBu	1.52	0.44	0.26	0.23	0.2	0.4	1.98	0.8	0.31	0	3.2	1.44	0	0	0	0	0	0	0	0	0	0	0	0
SmLNCA125099-IBu	2.08	0	0	0.66	0	0.22	0	2.29	0.89	0	0	0.67	0	0	0	0	0	0	0	0	0	0	0	0
SmLINC125102-IBu	0.26	0.1	0.3	0.23	0.34	0	0.4	0.8	0.68	0	0	0.18	0	0	0.59	0.14	0.17	0	1.09	0	0	0	0	0
SmLINC125103-IBu	0	0.06	0	0	0	0.16	0.45	0	0	0	0	0	0	0	0	0	0	0	0	0	0	0	0.25	0.19
SmLINC125104-IBu	0.5	0	0.4	0.07	0	0	0	0.91	0.29	0	0	0.23	0	0	0	0	0	0	0.28	0.55	0	0.3	0	0
SmLINC125105-IBu	0	0	0	0	0	0.05	1.25	0	0	0	0	0	0	0	0	0	0	0	0	0	0	0	0	0
SmLINC125110-IBu	0	0	0	0	0	0.03	0	0	0	0.01	0	0	0	0	0	0	0	0	0.25	0.16	0	0.27	0.3	0.59
SmLINC125111-IBu	0.15	0	0.03	0	0	0.02	0.02	0.03	0	0	0	0	0	0	0	0	0	0	0.08	0.04	0.08	0.19	0.36	0.21
SmLINC125112-IBu	0	0	0	0	0.55	0	0.27	0	0	0	0	0	0	0	0	0.02	0	0	0	0.31	0	0.21	0.75	0
SmLINC125113-IBu	0.21	0	0	0.04	0	0	0	0	0	0	0	0	0	0	0	0.11	0	0	0	0.28	0.98	0.14	0	0
[truncated: 26,418 more rows]

## Sheet: Table S6
Supplementary Table S6: Information regarding Schistosoma mansoni reference genes previously used in the literature in RT-qPCR assays. Stages analyzed are the ones in which the expression of the gene of interest was normalized using the corresponding reference gene. E: Eggs; Sp: Sporocysts; Mi: Miracidia; C: Cercariae; S: Schistosomula; Ma: Males; F: Females; A: Adults (mixed genders). If the pri…
[truncated: 45 more rows]

[truncated: 5 more sheets: Table S7, Table S8, Table S9, Table S10, Table S11]
